# Supplementary material for: A Whole Genome DArTseq and SNP Analysis for Genetic Diversity Assessment in Durum Wheat from Central Fertile Crescent
Source: PLoS One. 2017 Jan 18;12(1):e0167821. doi: 10.1371/journal.pone.0167821 (PMC5242537; doi:10.1371/journal.pone.0167821)
Supplement: S1 Table — (XLSX) [file pone.0167821.s001.xlsx]

## Sheet: ScoringData_SilicoDArT
*
*
*
*
*
*
CloneID	AlleleSequence	TrimmedSequence	Chrom_Wheat_v01_c7_preassembly
2325584	TGCAGGCTTTCCCGTGATGACACAATACTCTGAACAGTCGTCGAGTTGAGAGAACAACTCCGTGCTTGA	TGCAGGCTTTCCCGTGATGACACAATACTCTGAACAGTCGTCGAGTTGAGAGAACAACTCCGTGCTTGA
1045015	TGCAGTTGGTGGTGTCGGTTTGGAAGGAGGTACGACTCTGTCTTTCTCCTCTGAACGCAAGGTGTTTGT	TGCAGTTGGTGGTGTCGGTTTGGAAGGAGGTACGACTCTGTCTTTCTCCTCTGAACGCAAGGTGTTTGT
1077302	TGCAGTGTACATCTCGGCCAACCTGAAAGTCATTGAGACTTTTGTTATCACTAGGTTTTACCGAGATCG	TGCAGTGTACATCTCGGCCAACCTGAAAGTCATTGAGACTTTTGTTATCACTAGGTTTTACCG
4440376	TGCAGCCAGTATGGATCGACAGACACCGAGATCGGAAGAGCGGTTCAGCAGGAATGCCGAGACCGATCT	TGCAGCCAGTATGGATCGACAGACACCG
1126005	TGCAGGTGCTGTTCCTAATCGCTCCATCATGCTACATACATACATTGCGCGCTTGTTTGCCGAGATCGG	TGCAGGTGCTGTTCCTAATCGCTCCATCATGCTACATACATACATTGCGCGCTTGTTTGCCG
1126005	TGCAGGTGCTGTTCCTAATCGCTCCATCATGCTACATACATACATTGCGCGCTTGTTTGCCGAGATCGG	TGCAGGTGCTGTTCCTAATCGCTCCATCATGCTACATACATACATTGCGCGCTTGTTTGCCG
1271757	TGCAGACGGACACCCTCCCGTAGTACCTGGCATGCAGATAGCAGAGGAGGTCAAACATGCATGCGGCCC	TGCAGACGGACACCCTCCCGTAGTACCTGGCATGCAGATAGCAGAGGAGGTCAAACATGCATGCGGCCC
3021960	TGCAGTAGTATTTAAACTGTGATTTGTTTATTTGCTCCGAGATCGGAAGAGCGGTTCAGCAGGAATGCC	TGCAGTAGTATTTAAACTGTGATTTGTTTATTTGCTCCG
3020869	TGCAGTGTACTGATGGATGGAAACTTAGCTAAAATGTGCCGAGATCGGAAGAGCGGTTCAGCAGGAATG	TGCAGTGTACTGATGGATGGAAACTTAGCTAAAATGTGCCG
3032740	TGCAGGTAGTCCTCCTCGCTCGAGCTCTTCCTCTTCGCCGAGATCGGAAGAGCGGTTCAGCAGGAATGC	TGCAGGTAGTCCTCCTCGCTCGAGCTCTTCCTCTTCGCCG
2330400	TGCAGCTGGGACGCCTTACCAGGCAATATGAAGGCCCTCACATCGCTCGAGGAACTGGTGATATATGGA	TGCAGCTGGGACGCCTTACCAGGCAATATGAAGGCCCTCACATCGCTCGAGGAACTGGTGATATATGGA
1085190	TGCAGGTGGGCGGGGTCGCGCCTCTCGTTGTACAGCGGCGACGACCTGTTGGCGTAGATAGCCGAGATC	TGCAGGTGGGCGGGGTCGCGCCTCTCGTTGTACAGCGGCGACGACCTGTTGGCGTAGATAGCCG
993293	TGCAGTTCACCTGTGTTGGGGGAGTTTCTTCCGAGAGTTCCAATGGCGGAGCTGGTGGCCGCCATGGCC	TGCAGTTCACCTGTGTTGGGGGAGTTTCTTCCGAGAGTTCCAATGGCGGAGCTGGTGGCCGCCATGGCC
1267221	TGCAGATCATTGATTGAGAGGAGGAAGGAGCGGAGTGAAAGAATTCATCAAATCGGTGGTCATGCAACG	TGCAGATCATTGATTGAGAGGAGGAAGGAGCGGAGTGAAAGAATTCATCAAATCGGTGGTCATGCAACG
3030304	TGCAGGTCCCACGGCGTGAGGTGCACCGTCTCAGTCGACTTTGGTTTCGTCGTCGTCTCCGTCTCCCCG	TGCAGGTCCCACGGCGTGAGGTGCACCGTCTCAGTCGACTTTGGTTTCGTCGTCGTCTCCGTCTCCCCG
1265597	TGCAGTGGCCTGTTATATTTCACGTACGTGCTTGGCGAGGAGCTGTCATGGTTGATTGGCCGAGATCGG	TGCAGTGGCCTGTTATATTTCACGTACGTGCTTGGCGAGGAGCTGTCATGGTTGATTGGCCG
2301913	TGCAGGACATCGATCAGGTTGAGAGCCTCCATCTCCTCCGACCCGTCGGCAACTGGCACAAGAACCCGA	TGCAGGACATCGATCAGGTTGAGAGCCTCCATCTCCTCCGACCCGTCGGCAACTGGCACAAGAACCCGA
1299134	TGCAGCCCGCTCAGCAGCGCGAGGCCCTCTGCTTCTTCCACTGTCGTACATATGCCCAGTTTGCATCCC	TGCAGCCCGCTCAGCAGCGCGAGGCCCTCTGCTTCTTCCACTGTCGTACATATGCCCAGTTTGCATCCC
2275375	TGCAGTCGGATCTCACTAGTCCGTACGCCCGTGCCTCGCTCTTGGCAATCGATATGTCCATGAGTTCCA	TGCAGTCGGATCTCACTAGTCCGTACGCCCGTGCCTCGCTCTTGGCAATCGATATGTCCATGAGTTCCA
2369425	TGCAGCTTTTGTGGAATTCATGGCTCAAGTGGGTTACTGGCGCTTTCTGTAGGGATCAAAAGGGTGTCA	TGCAGCTTTTGTGGAATTCATGGCTCAAGTGGGTTACTGGCGCTTTCTGTAGGGATCAAAAGGGTGTCA
1266448	TGCAGCCCGTCGTGGTCTTCTGGTGGATGGCTTCCCCAAGCGCCCGCGGGATCCTGGCGATTTGGTCCG	TGCAGCCCGTCGTGGTCTTCTGGTGGATGGCTTCCCCAAGCGCCCGCGGGATCCTGGCGATTTGGTCCG
980410	TGCAGGAGAGACCTGAATTTCCTGACCAGATCCTGCGCCGACTCCATGGAAGACCGAGATCGGAAGAGC	TGCAGGAGAGACCTGAATTTCCTGACCAGATCCTGCGCCGACTCCATGGAAGACCG
982015	TGCAGGAAGCGATGCGATTGTAATACGGGATGAATATCATCAGCGAGTTACGATCCAGGCAGACCGAGA	TGCAGGAAGCGATGCGATTGTAATACGGGATGAATATCATCAGCGAGTTACGATCCAGGCAGACCGAGA
1033904	TGCAGCGGGAACTAGAGTCTTGGCCTCCTCCAGGACTCCTTGCGGCCCTGCCCGATCTCATCTGGGTAT	TGCAGCGGGAACTAGAGTCTTGGCCTCCTCCAGGACTCCTTGCGGCCCTGCCCGATCTCATCTGGGTAT
1040965	TGCAGCTCAGTGGAAGGCAGAACGACACCTTGCTCGTCTTGGCTTTGGTGCTCTCCAGGGACGAATGGA	TGCAGCTCAGTGGAAGGCAGAACGACACCTTGCTCGTCTTGGCTTTGGTGCTCTCCAGGGACGAATGGA
1070663	TGCAGGTGAAACATATGCATCATCAGAATGGGTATCAAAATGAATTTGTGTATAGGCCAACGAGGCACG	TGCAGGTGAAACATATGCATCATCAGAATGGGTATCAAAATGAATTTGTGTATAGGCCAACGAGGCACG	7DL_3379485_6233_72320_2784097_1813091_
1075248	TGCAGGATCAACCGCTGGGTTGCTGCTGCTGCAAGGAGAAGTAGTAGTCTTAGAGTTAGCAATGGACTC	TGCAGGATCAACCGCTGGGTTGCTGCTGCTGCAAGGAGAAGTAGTAGTCTTAGAGTTAGCAATGGACTC
1089771	TGCAGAGAATAGAGGAGGGGAGGTATAGTATACTACCTTGACAAAGACTGCGGCGCTGGCTCCGAAGCC	TGCAGAGAATAGAGGAGGGGAGGTATAGTATACTACCTTGACAAAGACTGCGGCGCTGGCTCCGAAGCC
1093633	TGCAGCAATCGGTCGCTCTGTTCGTTCAACTACCCGAGCCGTAGTTGAACTCGCCGTCGCGTCCCATAT	TGCAGCAATCGGTCGCTCTGTTCGTTCAACTACCCGAGCCGTAGTTGAACTCGCCGTCGCGTCCCATAT
1119793	TGCAGTGGTGTTCTGCGTGAGGAGGACGGGCATGGGGAAGGTGCAATGCAACAAGGCAGCACTCGCGTC	TGCAGTGGTGTTCTGCGTGAGGAGGACGGGCATGGGGAAGGTGCAATGCAACAAGGCAGCACTCGCGTC
1120440	TGCAGCACGGTACCACGGAAGCAGAGATACATATGGATAAACGCGCCCAGCCTGCCAGCCGAGATCGGA	TGCAGCACGGTACCACGGAAGCAGAGATACATATGGATAAACGCGCCCAGCCTGCCAGCCG
1129343	TGCAGTGGTGTTCTGCGTGAGGAGGACGGGCATGGGGAAGGTGCAACAAGGCAGCACTCGCGTCGCAGT	TGCAGTGGTGTTCTGCGTGAGGAGGACGGGCATGGGGAAGGTGCAACAAGGCAGCACTCGCGTCGCAGT	7DS_3849587_6736_174646_140893_3129474_
1130983	TGCAGGTCATGATGATAGCCCTACCATGTTATTCTTAACATCCCACTGCTGACCACTGTCCACCGAGAT	TGCAGGTCATGATGATAGCCCTACCATGTTATTCTTAACATCCCACTGCTGACCACTGTCCACCGAGAT
1142491	TGCAGCAAATTTTGAGAAGGGGAAGATGGTGGTGTACCAGGACGGACGCAGCCATGCATGCCAACCGAG	TGCAGCAAATTTTGAGAAGGGGAAGATGGTGGTGTACCAGGACGGACGCAGCCATGCATGCCAACCGAG	7DL_3355595_7972_261601_1802462_176008_
1250328	TGCAGGAACGATCTGCTCTTCGTGGTGCACCCCAGCATCCGAGGAATAATGGACCACATTGAGGTGGCA	TGCAGGAACGATCTGCTCTTCGTGGTGCACCCCAGCATCCGAGGAATAATGGACCACATTGAGGTGGCA
1251432	TGCAGCACCGACGGTGCATGCTTCCACCGACAATATGAGCATCCCATCCGCTGCCGTGCTCGCCGAGAT	TGCAGCACCGACGGTGCATGCTTCCACCGACAATATGAGCATCCCATCCGCTGCCGTGCTCGCCGAGAT
1252654	TGCAGCACGAGGAGACGAGGAGCCATCAGCACAAGAAATGAGTACTGAAGGGTCCTCCTGGTTACCCAA	TGCAGCACGAGGAGACGAGGAGCCATCAGCACAAGAAATGAGTACTGAAGGGTCCTCCTGGTTACCCAA
1256322	TGCAGATGATCCATCAAACTCCTGCTGAATGTTATGTGTACTGCTAAACTGAATACGCCTCGCTCTGTT	TGCAGATGATCCATCAAACTCCTGCTGAATGTTATGTGTACTGCTAAACTGAATACGCCTCGCTCTGTT	7DS_3891450_4015_115918_1499292_937455_
1262006	TGCAGCAACAACAACAAAAACAGAGAACAATATGACATGAGCAGATGTGTAAGCTTCCTGTGGCAATGC	TGCAGCAACAACAACAAAAACAGAGAACAATATGACATGAGCAGATGTGTAAGCTTCCTGTGGCAATGC	7DL_3393631_4817_177187_3294358_1533959_
1380226	TGCAGAGAAGAGAGGAGAGGTGTAGTATACTACCTTGACAAAGACTGCGGCGCTGGCTCCGAAGCCGAG	TGCAGAGAAGAGAGGAGAGGTGTAGTATACTACCTTGACAAAGACTGCGGCGCTGGCTCCGAAGCCGAG
1723686	TGCAGCAGAGACAGCAGAGGGAGAGAGCAGCGCATCTCTGTAGGGCGCGTAGCTAGAAGTGGCCGAGAT	TGCAGCAGAGACAGCAGAGGGAGAGAGCAGCGCATCTCTGTAGGGCGCGTAGCTAGAAGTGGCCGAGAT
3958152	TGCAGCTGCACTGTGTGCCAACAGCCCGCCATGGCAGAGTGCGGATGCTGACAGCACGAACATGATGGC	TGCAGCTGCACTGTGTGCCAACAGCCCGCCATGGCAGAGTGCGGATGCTGACAGCACGAACATGATGGC
5370345	TGCAGGTGAAACATATGCATCATCAGAATGGGTATCAAAATGAACTTGTGTATAGGCCGACGAGGCACG	TGCAGGTGAAACATATGCATCATCAGAATGGGTATCAAAATGAACTTGTGTATAGGCCGACGAGGCACG
1059326	TGCAGGTGATCTCCACCAATGTCGCCTGGTCCACATCGCTGGATTTAAACGGGCAGTGGACCTCCCACG	TGCAGGTGATCTCCACCAATGTCGCCTGGTCCACATCGCTGGATTTAAACGGGCAGTGGACCTCCCACG	7AL_4394278_528_2475_2055578_3410740_
1106928	TGCAGGTCATCTCCACCAACGTCGCCTGGTCCACATCGCTGGATTTAAACGGGCAGTGGACCTCCCATG	TGCAGGTCATCTCCACCAACGTCGCCTGGTCCACATCGCTGGATTTAAACGGGCAGTGGACCTCCCATG	7AL_4394278_528_2475_2055578_3410740_
1127758	TGCAGACTAATGTGACCTTTCTACATGCATGTTTAGTCACAGCAGAGAAACAGGGCTTTGAGGTGGCCA	TGCAGACTAATGTGACCTTTCTACATGCATGTTTAGTCACAGCAGAGAAACAGGGCTTTGAGGTGGCCA
1161674	TGCAGCTTCTCCAGCACCTTCTCGCTCTCCGCCACCACGGCGCGTATGGCTTCCACCTCCTGGATCGCC	TGCAGCTTCTCCAGCACCTTCTCGCTCTCCGCCACCACGGCGCGTATGGCTTCCACCTCCTGGATCGCC
1222981	TGCAGCTGGAGAGGCCCACGCGCGTGCGAGAGAGGCAGCCCAGGCGAGCGAGGAGGTGGGCCACCGAGA	TGCAGCTGGAGAGGCCCACGCGCGTGCGAGAGAGGCAGCCCAGGCGAGCGAGGAGGTGGGCCACCGAGA
1238454	TGCAGTGCATTTGTGTTGTGCGTGAGCATTGCAATGGCGGAGCTGGTGGCCACCATGGCGATCCGAGAT	TGCAGTGCATTTGTGTTGTGCGTGAGCATTGCAATGGCGGAGCTGGTGGCCACCATGGCGATCCGAGAT
2278637	TGCAGAGCGTAGGACCTCCCATAGCTATTCGAGACAATGAACCGACCACTGAATTCCGAAATATGGTCT	TGCAGAGCGTAGGACCTCCCATAGCTATTCGAGACAATGAACCGACCACTGAATTCCGAAATATGGTCT
2351729	TGCAGGTGCAGCTGATCATGGCATCGATCAAGAGGCAAATCTGTGGTAGTGTGGCTGTGCTGGCTGCCG	TGCAGGTGCAGCTGATCATGGCATCGATCAAGAGGCAAATCTGTGGTAGTGTGGCTGTGCTGGCTGCCG
3033888	TGCAGTATATGCAGCAGGAACTAAGAGAATGGGCCAACCGAGATCGGAAGAGCGGTTCAGCAGGAATGC	TGCAGTATATGCAGCAGGAACTAAGAGAATGGGCCAACCG
4705829	TGCAGGTCATCTCCACCAACGTCGCCTGGTCCACATCGCTGGATTTAAACGGGCAGTGGATCTCCCACG	TGCAGGTCATCTCCACCAACGTCGCCTGGTCCACATCGCTGGATTTAAACGGGCAGTGGATCTCCCACG	7AL_4394278_528_2475_2055578_3410740_
1121533	TGCAGAGAGAGCGAGGCCCACCACCTCTTCACCAAAATCCCAGGGCGCCACCGTGCCATCATCACCGAG	TGCAGAGAGAGCGAGGCCCACCACCTCTTCACCAAAATCCCAGGGCGCCACCGTGCCATCATCACCGAG
1011662	TGCAGACCGAAGATCTCCCTGAGATGGCCCTCGGTGACGTTGCGGGAGAGGCGGCTGACGAGGAGGACG	TGCAGACCGAAGATCTCCCTGAGATGGCCCTCGGTGACGTTGCGGGAGAGGCGGCTGACGAGGAGGACG
1013527	TGCAGGCAAGTGGCTGCTGCCCCTCCAGCCATGGGAGCAGCAGACGCGTAGGAATCCGAGATCGGAAGA	TGCAGGCAAGTGGCTGCTGCCCCTCCAGCCATGGGAGCAGCAGACGCGTAGGAATCCG
1206702	TGCAGACCCGAGGCTCGCCACCAGCCTGTTAGAAGAGTACGTCTCTTGCTGCTAAGCCTCGCCTGCCAT	TGCAGACCCGAGGCTCGCCACCAGCCTGTTAGAAGAGTACGTCTCTTGCTGCTAAGCCTCGCCTGCCAT
1258330	TGCAGCACGAGGAGACGAGGAGCCATCAGCACAAGAAAGAAGTACTGAAGGGTCCTCCGAGATCGGAAG	TGCAGCACGAGGAGACGAGGAGCCATCAGCACAAGAAAGAAGTACTGAAGGGTCCTCCG
1288121	TGCAGCGCCGTGCGCGGGGTGCAAGTGGGCGGAGGCAGTTGGATCCGCGGAGGAGCGCGCGGGGCTGCG	TGCAGCGCCGTGCGCGGGGTGCAAGTGGGCGGAGGCAGTTGGATCCGCGGAGGAGCGCGCGGGGCTGCG
7350066	TGCAGACCCGAGGCTCGCCACCAGCGTGTTAGAAGAGTACGACTCTTGCTGCTAAGCCTCGCCTGCCAT	TGCAGACCCGAGGCTCGCCACCAGCGTGTTAGAAGAGTACGACTCTTGCTGCTAAGCCTCGCCTGCCAT
2261520	TGCAGGTGACAGACGCCGCGGGATCGAGTGAGGGGGTTCATGGCGAGGAGGCGGAGTTCCTTCGGCGGC	TGCAGGTGACAGACGCCGCGGGATCGAGTGAGGGGGTTCATGGCGAGGAGGCGGAGTTCCTTCGGCGGC
1097106	TGCAGGTGCAGCACGCGTGCGTGATTCGCGTGGAGGGCGTGACTGTGCAGGACGTCGTTGTGGAGGTGC	TGCAGGTGCAGCACGCGTGCGTGATTCGCGTGGAGGGCGTGACTGTGCAGGACGTCGTTGTGGAGGTGC
1268592	TGCAGTGCTCACATGACGGTCGGCAGAACAAGACGCGGGTCTTGCGCTTGCCCCACGTTAAACGATGCT	TGCAGTGCTCACATGACGGTCGGCAGAACAAGACGCGGGTCTTGCGCTTGCCCCACGTTAAACGATGCT
1266990	TGCAGCAACCTGGCTCTCGGCGGCCGCCACAGATCAGAGAGTGTACCTCACGGACAAAACCACCGAGAT	TGCAGCAACCTGGCTCTCGGCGGCCGCCACAGATCAGAGAGTGTACCTCACGGACAAAACCACCGAGAT
1306819	TGCAGCCACCATCCGCTGCGCCCCCTTCTGCCTCCGCATGGGACTGGACCCGCTGGAGCCTCGACTCCC	TGCAGCCACCATCCGCTGCGCCCCCTTCTGCCTCCGCATGGGACTGGACCCGCTGGAGCCTCGACTCCC
1127676	TGCAGGCGACTCGGAGTGGCTCTGCTACTGCATGGCGTGCAACCCTATGGATGGTCATCAGATCAGGAT	TGCAGGCGACTCGGAGTGGCTCTGCTACTGCATGGCGTGCAACCCTATGGATGGTCATCAGATCAGGAT
1132186	TGCAGCTGTACAAAGACTGGCATGAATCTTAAAAGTGCTGGACGAGCAGGATAAGCGGGTGCCTGGACT	TGCAGCTGTACAAAGACTGGCATGAATCTTAAAAGTGCTGGACGAGCAGGATAAGCGGGTGCCTGGACT
1032449	TGCAGAATTGCAAAGAAATGAGAAAAATGAGGCAGTTTATCCAGTGCCAGTTTTAGCTAACATGTAGAA	TGCAGAATTGCAAAGAAATGAGAAAAATGAGGCAGTTTATCCAGTGCCAGTTTTAGCTAACATGTAGAA
4538039	TGCAGGTCTGTTTTCAAGATTGCAGCTGATGGAATCTACAGGACAGTTAAAGCAAGGCACATCCGAGAT	TGCAGGTCTGTTTTCAAGATTGCAGCTGATGGAATCTACAGGACAGTTAAAGCAAGGCACATCCGAGAT
3953589	TGCAGTTCACCTGTGTTGGAGGAGTTTCTTTCGAGAGTTCCAATGGCAGAGCTGGTGGCCGCCATGGCC	TGCAGTTCACCTGTGTTGGAGGAGTTTCTTTCGAGAGTTCCAATGGCAGAGCTGGTGGCCGCCATGGCC
1107257	TGCAGATATTCATGTGTCATCGTCAAATATAAATACAGTACACTATAGACAAGTGTCTTCTTCTTTTTT	TGCAGATATTCATGTGTCATCGTCAAATATAAATACAGTACACTATAGACAAGTGTCTTCTTCTTTTTT
2278338	TGCAGCCTCGCCTACAGTGTGTAGTCAACATCAGGTTTGGCTGCTTGTGCTCCTGTGCCACCCGTGACT	TGCAGCCTCGCCTACAGTGTGTAGTCAACATCAGGTTTGGCTGCTTGTGCTCCTGTGCCACCCGTGACT
2327700	TGCAGCCGCGGCCAAACACATGCCACACGGAGCTCCATCTGGCTTTCGATCCAGCAGTCCCGTCCCATT	TGCAGCCGCGGCCAAACACATGCCACACGGAGCTCCATCTGGCTTTCGATCCAGCAGTCCCGTCCCATT
1207191	TGCAGTCTCTATTGTTTGCTGAATTTGTTTGATGGGCTGAGGCCCATGCTAGCTGGTTTGGGTGTACCG	TGCAGTCTCTATTGTTTGCTGAATTTGTTTGATGGGCTGAGGCCCATGCTAGCTGGTTTGGGTGTACCG
1117642	TGCAGTCTCGGTGTAAATTGAGCATCTTCACTGTTATATATATCACCACAGACAGTCAGCGCTGCTGAA	TGCAGTCTCGGTGTAAATTGAGCATCTTCACTGTTATATATATCACCACAGACAGTCAGCGCTGCTGAA
1121364	TGCAGTAGGTCCTTCCCGCCGCAGTGTACACGCATGGACGCCTCGCCGTCCGAGATCGGAAGAGCGGTT	TGCAGTAGGTCCTTCCCGCCGCAGTGTACACGCATGGACGCCTCGCCGTCCG
1107539	TGCAGTCTCGGTGTTATATATACATCACCGCAGATAGTCGGTGTTGCTCAAAATTTGTTTCTGATTCAA	TGCAGTCTCGGTGTTATATATACATCACCGCAGATAGTCGGTGTTGCTCAAAATTTGTTTCTGATTCAA
2283421	TGCAGGGAGCCCAAGGACATGGTGGTCTCGATGTGGCACTTCCTCCGCGGCGCCTGGCGGTTCACCTTC	TGCAGGGAGCCCAAGGACATGGTGGTCTCGATGTGGCACTTCCTCCGCGGCGCCTGGCGGTTCACCTTC
3942670	TGCAGGGAGCCCAAGGACATGGTGGTCTCGCGGTGGCACTTCCACCGAGATCGGAAGAGCGGTTCAGCA	TGCAGGGAGCCCAAGGACATGGTGGTCTCGCGGTGGCACTTCCACCG
1007201	TGCAGTGGCGAACCCATGGCCGTCCTGCGACAACTGTGACTCATGCACCAAGTCCAACTCTCCGAGATC	TGCAGTGGCGAACCCATGGCCGTCCTGCGACAACTGTGACTCATGCACCAAGTCCAACTCTCCG
1258570	TGCAGTGATATACTATTTTGGGGTCAGCTTTTGGTTGTTGTTGGGCGTTGCTTGCTGCGGGAATGTTGG	TGCAGTGATATACTATTTTGGGGTCAGCTTTTGGTTGTTGTTGGGCGTTGCTTGCTGCGGGAATGTTGG
2257989	TGCAGAACAAGTAGGCCAAGAATTTGTCATGGCAGAGACGTCTAATGCCAGAATACAGGCGATCGGATC	TGCAGAACAAGTAGGCCAAGAATTTGTCATGGCAGAGACGTCTAATGCCAGAATACAGGCGATCGGATC
1105782	TGCAGGGCAAACAAAGAATTTAAGAACCTACTACTATCTATTTAGCAAAGGGAATGCCTCCCTCAATTA	TGCAGGGCAAACAAAGAATTTAAGAACCTACTACTATCTATTTAGCAAAGGGAATGCCTCCCTCAATTA
1101586	TGCAGCACGAAGTGATCGGAGTACACACGCCAAACACAGTTCAACCACCGAGATCGGAAGAGCGGTTCA	TGCAGCACGAAGTGATCGGAGTACACACGCCAAACACAGTTCAACCACCG
2275666	TGCAGTTTCATCCCTTTTGGTTCGATCATTTATGCAAAAAAATGAGTAAAAAAATAGTTCACTTGCAGA	TGCAGTTTCATCCCTTTTGGTTCGATCATTTATGCAAAAAAATGAGTAAAAAAATAGTTCACTTGCAGA
1118616	TGCAGCATACCAGGCTACCTCCGCCTAGGCCTGTGCGCACGGCCTGCTGGCTGCACTCCCACCGAGATC	TGCAGCATACCAGGCTACCTCCGCCTAGGCCTGTGCGCACGGCCTGCTGGCTGCACTCCCACCG
1266871	TGCAGCTGAAGTAAGCTTCTGCAAGGGACGCCTTAGGAAGCTCTTCAGGCCAGCCCGAGATCGGAAGAG	TGCAGCTGAAGTAAGCTTCTGCAAGGGACGCCTTAGGAAGCTCTTCAGGCCAGCCCG
3944652	TGCAGCAGCAGCTGGGCAGCATTGACGACAAATATCTAGATGCCCGAGATCGGAAGAGCGGTTCAGCAG	TGCAGCAGCAGCTGGGCAGCATTGACGACAAATATCTAGATGCCCG
3064386	TGCAGAAATTATTGCGTGAGCAAATTTTCGCACGGAAGAACAGGTCCGAGATCGGAAGAGCGGTTCAGC	TGCAGAAATTATTGCGTGAGCAAATTTTCGCACGGAAGAACAGGTCCG
1086105	TGCAGGAGAGCCTGGGGGCTGGCGGGGCGGCGGCCAGCAGGAGGCCAAGCGCGCGTGGGAACGGCCGAG	TGCAGGAGAGCCTGGGGGCTGGCGGGGCGGCGGCCAGCAGGAGGCCAAGCGCGCGTGGGAACGGCCGAG
1204537	TGCAGCAACGGCAAAACCGAAAGCTCCTCCTCCAGGCTTCGCCAAGATACATGTAGATGCTGCCTTGGC	TGCAGCAACGGCAAAACCGAAAGCTCCTCCTCCAGGCTTCGCCAAGATACATGTAGATGCTGCCTTGGC
4008289	TGCAGCAACGGCAAAACCGAAAGCTCCTCCTCCAGGCTTCCCCAAGATACATGTAGATGCTACCTTGGC	TGCAGCAACGGCAAAACCGAAAGCTCCTCCTCCAGGCTTCCCCAAGATACATGTAGATGCTACCTTGGC
1204920	TGCAGATGATGTGTTCTGCCCCGCAGCCAAAGCTAGTGGCCACTTTTTGTTATGTTCTGCATCACGCAT	TGCAGATGATGTGTTCTGCCCCGCAGCCAAAGCTAGTGGCCACTTTTTGTTATGTTCTGCATCACGCAT
1281103	TGCAGCTCCCTGCCCTTGCATTCTTCACACTTGACGATTCTTCCGATTGTGGTGATTGCTTTCTTGTTG	TGCAGCTCCCTGCCCTTGCATTCTTCACACTTGACGATTCTTCCGATTGTGGTGATTGCTTTCTTGTTG
1102623	TGCAGACTAGTACTACTACCACAGACTGCTGCTGATTGATTTCTAGCCGAGCCGAGATCGGAAGAGCGG	TGCAGACTAGTACTACTACCACAGACTGCTGCTGATTGATTTCTAGCCGAGCCG
3026425	TGCAGACAGATCGTGCCTAATCGGGAAGGGAATAGATTTGGAGCCGAGATCGGAAGAGCGGTTCAGCAG	TGCAGACAGATCGTGCCTAATCGGGAAGGGAATAGATTTGGAGCCG
1108323	TGCAGAATACTCGGCTACGATGTGCCCAAAGGCACCACCGTTCTCGTCAATGTTTGGGCCATCTCTAGA	TGCAGAATACTCGGCTACGATGTGCCCAAAGGCACCACCGTTCTCGTCAATGTTTGGGCCATCTCTAGA
989276	TGCAGGGGGCATCTACAGGCAGAGGTTTTGTGAGTGGAGGCCTACAGGCTGTGCCGACTATGGTTATTG	TGCAGGGGGCATCTACAGGCAGAGGTTTTGTGAGTGGAGGCCTACAGGCTGTGCCGACTATGGTTATTG
3953211	TGCAGTTTTAACAGCATCGCAAAGTTGACCCGAGATCGGAAGAGCGGTTCAGCAGGAATGCCGAGACCG	TGCAGTTTTAACAGCATCGCAAAGTTGACCCG
10991445	TGCAGCTGATCCACGATCCAACAATGGCCTCCCTCCTCGCGGTCACGCTCACCACCGTGATGCTGCTCA	TGCAGCTGATCCACGATCCAACAATGGCCTCCCTCCTCGCGGTCACGCTCACCACCGTGATGCTGCTCA
1053816	TGCAGTGTATGCTATAAACAGTAGAAAGGGATAAAAGAATTAGCAGAAACAGTGTCACATAACGCGTTC	TGCAGTGTATGCTATAAACAGTAGAAAGGGATAAAAGAATTAGCAGAAACAGTGTCACATAACGCGTTC
989159	TGCAGTTCTGTGGGCGACAGCGCGAACATGTCCCCGTGGCACGTGTGTATCGCGCGGCAGTGGTCACGC	TGCAGTTCTGTGGGCGACAGCGCGAACATGTCCCCGTGGCACGTGTGTATCGCGCGGCAGTGGTCACGC
1093661	TGCAGATGCAGCCGTCGTCGCCAACCCCCTCCACGACGACGACATCCTCAGGGAGATCCTGCTCCGCCT	TGCAGATGCAGCCGTCGTCGCCAACCCCCTCCACGACGACGACATCCTCAGGGAGATCCTGCTCCGCCT
1293074	TGCAGGCTGCCGAAGATACGAAGGAGCAGGTCCGCAGGAAGCTTGCTCCAGTCGAAGCCCGTGCTTGAC	TGCAGGCTGCCGAAGATACGAAGGAGCAGGTCCGCAGGAAGCTTGCTCCAGTCGAAGCCCGTGCTTGAC
1104400	TGCAGTTCCATGGCACTCAAGTGCTGAAATTACCCAGATCTGATGATAATGGCACCCGAGATCGGAAGA	TGCAGTTCCATGGCACTCAAGTGCTGAAATTACCCAGATCTGATGATAATGGCACCCG
1161006	TGCAGCATGCATTGCAGGAGGACGGGCGTGTACGCGATCCCTCGAAGGGCCGAGATCGGAAGAGCGGTT	TGCAGCATGCATTGCAGGAGGACGGGCGTGTACGCGATCCCTCGAAGGGCCG
1252238	TGCAGTTTCCTGTTCCACTCCTCTCCCTCAGCAGGGTCATTTTCCTCGCCTGACAGCTATGTTACACGC	TGCAGTTTCCTGTTCCACTCCTCTCCCTCAGCAGGGTCATTTTCCTCGCCTGACAGCTATGTTACACGC
1261057	TGCAGCTATATATCCATCTACTACAGGAACGAGCGCTAACTGACGGACAGAGATTGGATGGATGCACAA	TGCAGCTATATATCCATCTACTACAGGAACGAGCGCTAACTGACGGACAGAGATTGGATGGATGCACAA
1159673	TGCAGCATCGCAGCATCCCCTTTGTTATGGAGATAGCATCTCAAGAAGATGCAGCGTTCAGGATCGAGA	TGCAGCATCGCAGCATCCCCTTTGTTATGGAGATAGCATCTCAAGAAGATGCAGCGTTCAGGATCGAGA
4003132	TGCAGTATTTTCGTACGTAAAGTCAGAAAATGAAAAAAAAATCATCAATCATTCGGCTTCGATTTATTC	TGCAGTATTTTCGTACGTAAAGTCAGAAAATGAAAAAAAAATCATCAATCATTCGGCTTCGATTTATTC	7DL_3353990_15863_266762_1740807_3295890_
5997020	TGCAGCGCACATGTGAGCCCAGCCGGCCTTCACTACTGAACCGAGATCGGAAGAGCGGTTCAGCAGGAA	TGCAGCGCACATGTGAGCCCAGCCGGCCTTCACTACTGAACCG	7BL_6653915_14541_182227_1421720_6506453_
3222161	TGCAGAATTTGAAAATACGTCACCAATCCATTGTCGTCCAGCCCGAGATCGGAAGAGCGGTTCAGCAGG	TGCAGAATTTGAAAATACGTCACCAATCCATTGTCGTCCAGCCCG
2292464	TGCAGCTCCTCGACGGAGACGCCTTGCGCCAGTTCAACATCAGCCTCAACGACGAAAGCCGAGATCGGA	TGCAGCTCCTCGACGGAGACGCCTTGCGCCAGTTCAACATCAGCCTCAACGACGAAAGCCG
1109417	TGCAGAAGCATAATGGGGGAAGAGTAGGCTAATCTAATCTGGCGCGTCGTCCGAGATCGGAAGAGCGGT	TGCAGAAGCATAATGGGGGAAGAGTAGGCTAATCTAATCTGGCGCGTCGTCCG
991347	TGCAGACTCCCCTGATGCTCGCCGCGATGCACGGCAAGATCGGCTGCGTGGTGAAGCTCCTCCAGGCCG	TGCAGACTCCCCTGATGCTCGCCGCGATGCACGGCAAGATCGGCTGCGTGGTGAAGCTCCTCCAGGCCG
1000376	TGCAGCTCCGCAACTCGTGCCCCGTCTGCCGCCACGAGATGCCCACCGACACCGCGGCAGCAAGGTCAC	TGCAGCTCCGCAACTCGTGCCCCGTCTGCCGCCACGAGATGCCCACCGACACCGCGGCAGCAAGGTCAC
1043077	TGCAGCCAGCGTCTGACTTCTGTGTCAACCGAAAGCTTGAGGATTAACTAAGATTAGAGGACCAAAGGC	TGCAGCCAGCGTCTGACTTCTGTGTCAACCGAAAGCTTGAGGATTAACTAAGATTAGAGGACCAAAGGC
1054654	TGCAGCAGCAACAACACATGAAGATCAGCATTTTGCACAACCAAGTAACCAAATTGAGCTGATCTCCAA	TGCAGCAGCAACAACACATGAAGATCAGCATTTTGCACAACCAAGTAACCAAATTGAGCTGATCTCCAA
1090405	TGCAGCGCTCAACCCCTACTATTTCTGCACTGACGACTGCATGATTCATCTTCTCTGTTCCGTCCATAT	TGCAGCGCTCAACCCCTACTATTTCTGCACTGACGACTGCATGATTCATCTTCTCTGTTCCGTCCATAT
1095002	TGCAGGCCCTGCTCGCGCACCTCTGGCGGGCAGTGTGCCGAGCGCGGCGCCTCGCAGCGGGGCAGGAGA	TGCAGGCCCTGCTCGCGCACCTCTGGCGGGCAGTGTGCCGAGCGCGGCGCCTCGCAGCGGGGCAGGAGA
1101719	TGCAGACAGGCCCATTGCTGATCCTCTCCTGCCAGATGCTATGCAATGGTGTCTGCCCGTTTGTGCGCC	TGCAGACAGGCCCATTGCTGATCCTCTCCTGCCAGATGCTATGCAATGGTGTCTGCCCGTTTGTGCGCC
1105472	TGCAGTACCCCTAATAACAAGAAAAAGAACAACAACAAGTACTAAGGGGAACACCACATGCAGGATTTG	TGCAGTACCCCTAATAACAAGAAAAAGAACAACAACAAGTACTAAGGGGAACACCACATGCAGGATTTG
1118022	TGCAGACTGGCACACAATCGGCTGATGGGACTGAGAGCATGATGTTCACGTACCGATTCATGGAGGACC	TGCAGACTGGCACACAATCGGCTGATGGGACTGAGAGCATGATGTTCACGTACCGATTCATGGAGGACC
1122602	TGCAGACTGGCACACCATCGGCTGATGGGATTGAGAGCGTGATGTTCACGTACCGATTCATGGAGGACC	TGCAGACTGGCACACCATCGGCTGATGGGATTGAGAGCGTGATGTTCACGTACCGATTCATGGAGGACC
1724047	TGCAGTTGTTGGCCTGAGCCGCCTGGAGTCATTATTGATACGGTCAGAGGGGGAGCCCGAGATCGGAAG	TGCAGTTGTTGGCCTGAGCCGCCTGGAGTCATTATTGATACGGTCAGAGGGGGAGCCCG
3023749	TGCAGAACACAGCTCTTGTCCATTTTCCTTATTGACGCCGAGATCGGAAGAGCGGTTCAGCAGGAATGC	TGCAGAACACAGCTCTTGTCCATTTTCCTTATTGACGCCG
3025736	TGCAGCATTCTATTGTAGATTGTCGTAATTCGCACAGACCGAGATCGGAAGAGCGGTTCAGCAGGAATG	TGCAGCATTCTATTGTAGATTGTCGTAATTCGCACAGACCG
3574106	TGCAGCAGCAGCAACACATGAAGATCAGCATTTTGCACAACCAAGTAACCAAATTGAGCTCATCTCCAA	TGCAGCAGCAGCAACACATGAAGATCAGCATTTTGCACAACCAAGTAACCAAATTGAGCTCATCTCCAA
5411887	TGCAGGGGTGAGCCCATGGCCGTGCTGCGACAAGTGCGGCGTGTGCACCAAGTCCATTCCGCCACAGTG	TGCAGGGGTGAGCCCATGGCCGTGCTGCGACAAGTGCGGCGTGTGCACCAAGTCCATTCCGCCACAGTG
5412124	TGCAGAGCCTCAAGCTGTACGGCAACCTGGTCAAACTGCCGAGATCGGAAGAGCGGTTCAGCAGGAATG	TGCAGAGCCTCAAGCTGTACGGCAACCTGGTCAAACTGCCG
10992885	TGCAGCCAGCCTCTGACTTCTGTGTCAACCGAAAGCTTGAGGATTAATTAAGATTAGAGGACCAAAGGC	TGCAGCCAGCCTCTGACTTCTGTGTCAACCGAAAGCTTGAGGATTAATTAAGATTAGAGGACCAAAGGC
1719190	TGCAGCCTCGACGACGGCGACTAGTAGCTTGGTGCGAAGCCGAACGAGGGGCGGCCTGAGAACGGAGGC	TGCAGCCTCGACGACGGCGACTAGTAGCTTGGTGCGAAGCCGAACGAGGGGCGGCCTGAGAACGGAGGC
1054423	TGCAGGTGTTGCTGGATTCGGTTCTCAGGATTTGCGTGCTAAAATTTTGCTTCTGCTCTAGCGATGCTG	TGCAGGTGTTGCTGGATTCGGTTCTCAGGATTTGCGTGCTAAAATTTTGCTTCTGCTCTAGCGATGCTG
10983974	TGCAGCTGTGGCGTGGCAAGGCGCCGCCGCTGCCCCCAGGGCCGTACTCGCCGCCGACTGTCGGCAATA	TGCAGCTGTGGCGTGGCAAGGCGCCGCCGCTGCCCCCAGGGCCGTACTCGCCGCCGACTGTCGGCAATA
991427	TGCAGTTCAGAGGAGCAAGAGGCAGCCGTCCCCTCTGTCCACTGGCGAGGCCAGCAAGCCGTAGAGGAA	TGCAGTTCAGAGGAGCAAGAGGCAGCCGTCCCCTCTGTCCACTGGCGAGGCCAGCAAGCCGTAGAGGAA
1252956	TGCAGACACATGATCGCTACTTTGCTGGCGATGACTACTTCGTAGACTGCGGCTCGTTTTGCCGAGATC	TGCAGACACATGATCGCTACTTTGCTGGCGATGACTACTTCGTAGACTGCGGCTCGTTTTGCCG
10992551	TGCAGACACATGATCGCTACTTTGCTGGCGGTGACTACTTCGTAGACTGCCGCTCGTTTTGCCGAGATC	TGCAGACACATGATCGCTACTTTGCTGGCGGTGACTACTTCGTAGACTGCCGCTCGTTTTGCCG
1219904	TGCAGCTTAACCTCAAGGGTGTTGGACACTTAATTCACCTAAGGTACCTTGGTCTATCAGGTACCAAAA	TGCAGCTTAACCTCAAGGGTGTTGGACACTTAATTCACCTAAGGTACCTTGGTCTATCAGGTACCAAAA
5577060	TGCAGCTTAACCTCAAGGGTGTTGGACACTTAATTCACCTAAGGTAACTTGGTCTATCAGGTACCACAA	TGCAGCTTAACCTCAAGGGTGTTGGACACTTAATTCACCTAAGGTAACTTGGTCTATCAGGTACCACAA
3024016	TGCAGGTTCGATCGAGTTCGCCATCCCATCAGATTACACACCGAGATCGGAAGAGCGGTTCAGCAGGAA	TGCAGGTTCGATCGAGTTCGCCATCCCATCAGATTACACACCG
7909901	TGCAGGTTATATCGAGTTCGCCATCCCATCAGATTACACACCGAGATCGGAAGAGCGGTTCAGCAGGAA	TGCAGGTTATATCGAGTTCGCCATCCCATCAGATTACACACCG
7909901	TGCAGGTTATATCGAGTTCGCCATCCCATCAGATTACACACCGAGATCGGAAGAGCGGTTCAGCAGGAA	TGCAGGTTATATCGAGTTCGCCATCCCATCAGATTACACACCG
2253321	TGCAGGTGATCGACCGAGGCGAGACCATCGTTAGCATTCCTGAAGCTCTGAACTGATGAAACCTTGGTT	TGCAGGTGATCGACCGAGGCGAGACCATCGTTAGCATTCCTGAAGCTCTGAACTGATGAAACCTTGGTT
3028141	TGCAGCTTGCTATCGTTGCTCTCCGCAGCGTCCATGGATAGCACCGAGATCGGAAGAGCGGTTCAGCAG	TGCAGCTTGCTATCGTTGCTCTCCGCAGCGTCCATGGATAGCACCG
1696406	TGCAGGTTCGATCGGGTTCGCTATTGCTCATGTCCCATTCCATCAGATTACACACCGAGATCGGAAGAG	TGCAGGTTCGATCGGGTTCGCTATTGCTCATGTCCCATTCCATCAGATTACACACCG
4406037	TGCAGGTTCTATCGAGTTCGCTATTGCTCATGTCCCATTCCATCAGATTACACACCGAGATCGGAAGAG	TGCAGGTTCTATCGAGTTCGCTATTGCTCATGTCCCATTCCATCAGATTACACACCG
1013295	TGCAGTAGCTTGCAAAGAGTAGCAGCGGCATCAGCTTGCAAGGCAGCGCAGCGGGCAGAAGTAGCAAGC	TGCAGTAGCTTGCAAAGAGTAGCAGCGGCATCAGCTTGCAAGGCAGCGCAGCGGGCAGAAGTAGCAAGC
1094364	TGCAGGCGGTCCAAGTTCAGCCGCGTGTGTTCTCGGTCAGCGTTGCTAGCGACGCCGTTGCGAAGTTCC	TGCAGGCGGTCCAAGTTCAGCCGCGTGTGTTCTCGGTCAGCGTTGCTAGCGACGCCGTTGCGAAGTTCC
7492538	TGCAGATGGGCGGGCTGTACGTGTGCCTCTACCTCATCGCTCTCGGCACCGAGATCGGAAGAGCGGTTC	TGCAGATGGGCGGGCTGTACGTGTGCCTCTACCTCATCGCTCTCGGCACCG
991036	TGCAGGAGGTCGTCCATGGCGGCGGAGAAGGGGCTGTTGGGGAGGAGCAGCAGCAGGCAGGAGACGAAG	TGCAGGAGGTCGTCCATGGCGGCGGAGAAGGGGCTGTTGGGGAGGAGCAGCAGCAGGCAGGAGACGAAG
1086873	TGCAGTTGGCGTTGCAGTAGGTGGTGCACTGCTGGGTGTACATGTCCTTGCAGGACTGGCACGACTGCG	TGCAGTTGGCGTTGCAGTAGGTGGTGCACTGCTGGGTGTACATGTCCTTGCAGGACTGGCACGACTGCG
1090506	TGCAGCAACTAGGTATGGAAATGTGGCCAGCATGATGAACGGCTACAAACACCCGAGATCGGAAGAGCG	TGCAGCAACTAGGTATGGAAATGTGGCCAGCATGATGAACGGCTACAAACACCCG
1114604	TGCAGAACGATCCGCAAGTATATGGATTCGTGGTGGAAATCTTCAGGAAGCAGTTGAAGTTGGTGGCGG	TGCAGAACGATCCGCAAGTATATGGATTCGTGGTGGAAATCTTCAGGAAGCAGTTGAAGTTGGTGGCGG
1120764	TGCAGATGCCGCTGCTACTTGCTCACTGCCCGTCGTTGTTGCTCACTGCGCCCCGCTGTTGCTGGCCAT	TGCAGATGCCGCTGCTACTTGCTCACTGCCCGTCGTTGTTGCTCACTGCGCCCCGCTGTTGCTGGCCAT
1126276	TGCAGTTGGAGAAATGAAGGAGGGTTAACTCGTGCATGTGGTGGGCACCGAGATCGGAAGAGCGGTTCA	TGCAGTTGGAGAAATGAAGGAGGGTTAACTCGTGCATGTGGTGGGCACCG
1217902	TGCAGACCAGCAAGCTCACAGCAATGAGGTATCGCCCAACAGAGCAAAACACTATACTGCCGAGATCGG	TGCAGACCAGCAAGCTCACAGCAATGAGGTATCGCCCAACAGAGCAAAACACTATACTGCCG
1254185	TGCAGCTACTGAACAAGCGACCAACGGCCCACCGACAGACCATCTGTCACCTCCTACGATATAATTGAT	TGCAGCTACTGAACAAGCGACCAACGGCCCACCGACAGACCATCTGTCACCTCCTACGATATAATTGAT
1254944	TGCAGTGAAAAAAATGTGAGAGCATTCAGAGCCTACTACAAGAAAATAGTTGAGCAAATTATCAGATTA	TGCAGTGAAAAAAATGTGAGAGCATTCAGAGCCTACTACAAGAAAATAGTTGAGCAAATTATCAGATTA
1264920	TGCAGAATACTTGCGCTTCTTTGTCCTGGCAGAGGATCCTGATGCCTCGTTTACTAGCAGTTGGGTGCC	TGCAGAATACTTGCGCTTCTTTGTCCTGGCAGAGGATCCTGATGCCTCGTTTACTAGCAGTTGGGTGCC
1266716	TGCAGTTTTAGGAGCTCAACAATTTCAGCTGGTAACGCTTGTACGTGTGTATTCCGAAGATCTAGCGTC	TGCAGTTTTAGGAGCTCAACAATTTCAGCTGGTAACGCTTGTACGTGTGTATTCCGAAGATCTAGCGTC
7348646	TGCAGTTCTGAACCGAGCTCCGTCGGAGTCCTGCCTCCCGAGATCGGAAGAGCGGTTCAGCAGGAATGC	TGCAGTTCTGAACCGAGCTCCGTCGGAGTCCTGCCTCCCG
5346853	TGCAGTCGAGGCAGTCATTCAGAGCCGAGATCGGAAGAGCGGTTCAGCAGGAATGCCGAGACCGATCTC	TGCAGTCGAGGCAGTCATTCAGAGCCG
1278386	TGCAGCTAGCAGCGCTGGAAAGAACCTCTGGATTTTACGGATGCAACGCCAAGGCGTCCGATATCTCCA	TGCAGCTAGCAGCGCTGGAAAGAACCTCTGGATTTTACGGATGCAACGCCAAGGCGTCCGATATCTCCA
1089977	TGCAGTTCCGTGGGCGACAGCGCGAACATGTCGCCGTGGCACGTGTGTATCGCCCGAGATCGGAAGAGC	TGCAGTTCCGTGGGCGACAGCGCGAACATGTCGCCGTGGCACGTGTGTATCGCCCG
1233012	TGCAGGTGTCCCATTTGAATTAAGAAAACAAACAAGCTCAGTCGTCGGTGTGTTCAACTCCGAGATCGG	TGCAGGTGTCCCATTTGAATTAAGAAAACAAACAAGCTCAGTCGTCGGTGTGTTCAACTCCG
1126027	TGCAGACCACGGGGGCCGCTGTCGCGCGTAGATGGCGCCAGAGCGAGCGGGCAGCGCCGAGATCGGAAG	TGCAGACCACGGGGGCCGCTGTCGCGCGTAGATGGCGCCAGAGCGAGCGGGCAGCGCCG
4405721	TGCAGGTACCAACCTCTCTCAAGCTCACGCTGGCCGAGATCGGAAGAGCGGTTCAGCAGGAATGCCGAG	TGCAGGTACCAACCTCTCTCAAGCTCACGCTGGCCG
10991725	TGCAGGTACCAACCTCTCTCAAGCTCACGCTGGCCGGAGGAGAGCACTGGAGGAGGAGGAGATCGGAAG	TGCAGGTACCAACCTCTCTCAAGCTCACGCTGGCCGGAGGAGAGCACTGGAGGAGGCCG
1214800	TGCAGACCATGGCTGTCATGCTCAGAGGTAGAGCTGTGTGGCTGCTGGTACCTTTGCCGAGATCGGAAG	TGCAGACCATGGCTGTCATGCTCAGAGGTAGAGCTGTGTGGCTGCTGGTACCTTTGCCG
1091468	TGCAGCCTCGGGCGGCAGAGGTGGTGAACGTTTGGTTGTTGGGGAGAACGTCGCTCGTCACTGTAGCCA	TGCAGCCTCGGGCGGCAGAGGTGGTGAACGTTTGGTTGTTGGGGAGAACGTCGCTCGTCACTGTAGCCA
1217852	TGCAGGAGAGTGGCGGAGCTTGATCAATGTATATATAGCCACAAAATGCAAGGAATCAATGTCACATTG	TGCAGGAGAGTGGCGGAGCTTGATCAATGTATATATAGCCACAAAATGCAAGGAATCAATGTCACATTG
1127088	TGCAGCGTCGGCCTGTGAACGGCGACTAATTCTTCCAACGCGATCCTGCACAAAATTGGTCCGAGATCG	TGCAGCGTCGGCCTGTGAACGGCGACTAATTCTTCCAACGCGATCCTGCACAAAATTGGTCCG	7DL_3344928_5731_198214_1367276_1548561_
4008949	TGCAGCGTCGGCCTGTGAACGGCGATTAATTCTTCCAATGCGATCCTGCACAAAATTGGTCCGAGATCG	TGCAGCGTCGGCCTGTGAACGGCGATTAATTCTTCCAATGCGATCCTGCACAAAATTGGTCCG	7DL_3344928_5731_198214_1367276_1548561_
1214918	TGCAGCTTCCCTGGTAGCACGTCGTTGCATCTGGCCGCTCGCAGCGGGGACTTGGATTGCATCCGAGAT	TGCAGCTTCCCTGGTAGCACGTCGTTGCATCTGGCCGCTCGCAGCGGGGACTTGGATTGCATCCGAGAT
1277404	TGCAGCTTCCCTGGTAGCACATCGTTGCATTTGGCCGCTCGCAGCGGGGACTTGGATTGCATCCGAGAT	TGCAGCTTCCCTGGTAGCACATCGTTGCATTTGGCCGCTCGCAGCGGGGACTTGGATTGCATCCGAGAT
1217604	TGCAGCATGTCCTTTGGGCCACCATCGGGATAGCTTGTTTTGCGGGAACTAACGATGCCGAGATCGGAA	TGCAGCATGTCCTTTGGGCCACCATCGGGATAGCTTGTTTTGCGGGAACTAACGATGCCG
1376461	TGCAGAGTCGGTCAAGGCCAGCTCCAAGTCTACCACCCGATAATCTTGTTCCCTGGCATAAGTTGCCCC	TGCAGAGTCGGTCAAGGCCAGCTCCAAGTCTACCACCCGATAATCTTGTTCCCTGGCATAAGTTGCCCC
7492103	TGCAGCATGTCGTTTGGGCCACCATCGGGGTAGCTTGTTTTGCGGGAACTAACGATGCCGAGATCGGAA	TGCAGCATGTCGTTTGGGCCACCATCGGGGTAGCTTGTTTTGCGGGAACTAACGATGCCG
1108604	TGCAGGAGATGGATGTCCTCCACCGCTGTGTCAAGGAGGTTCTGCGGCTCCACCCGCCGAGATCGGAAG	TGCAGGAGATGGATGTCCTCCACCGCTGTGTCAAGGAGGTTCTGCGGCTCCACCCGCCG
5580990	TGCAGCACGGATCGAGCAAAGCATCAGCAAATCGAATCAAGCAAAAGATCGGCAGAATGGATCAACGCA	TGCAGCACGGATCGAGCAAAGCATCAGCAAATCGAATCAAGCAAAAGATCGGCAGAATGGATCAACGCA
1066759	TGCAGGTGTATACTCCTTTATCCAACTTTGGGTCCACACCGTATAAAGAAAAACACTACTTTAACTACA	TGCAGGTGTATACTCCTTTATCCAACTTTGGGTCCACACCGTATAAAGAAAAACACTACTTTAACTACA
7927905	TGCAGCCAAGGGGTGCATTCAGCCTGCACAGTGCGCCGCTGGTACGGCAAGTGGAGGCGCCCAAAAGCA	TGCAGCCAAGGGGTGCATTCAGCCTGCACAGTGCGCCGCTGGTACGGCAAGTGGAGGCGCCCAAAAGCA
1699062	TGCAGGTTGGTGTTGAGCATCGCCAATACATAGTCATTCTACAGGAGCTCCTTCCCAAGCAGCACACCG	TGCAGGTTGGTGTTGAGCATCGCCAATACATAGTCATTCTACAGGAGCTCCTTCCCAAGCAGCACACCG
1721865	TGCAGGATTGGTGTTGAGCATCGCCAATACATAGTCATTCTACAGGAGCTCCTTCCCAAGCAGCACACC	TGCAGGATTGGTGTTGAGCATCGCCAATACATAGTCATTCTACAGGAGCTCCTTCCCAAGCAGCACACC
5581836	TGCAGGTGGCGCGGCGAGGAGCTGCGTGAAGAGTGAGAGATGGGACGCGAGAGGGATGGGTGCATGGGG	TGCAGGTGGCGCGGCGAGGAGCTGCGTGAAGAGTGAGAGATGGGACGCGAGAGGGATGGGTGCATGGGG	7AS_4203322_2274_32092_1783426_4074953_
1136325	TGCAGGCTAAGCGAAGGGAGACCGAGGGTCGGTGGTGGTGCGAGGGGACCGACGAGCGGGTTGTGCCGA	TGCAGGCTAAGCGAAGGGAGACCGAGGGTCGGTGGTGGTGCGAGGGGACCGACGAGCGGGTTGTGCCGA
1249657	TGCAGGCAAGTAGTTCCTAGGTCTCCGCCCCATCTCAACCAGCAAGCTGCCAGAAAAATCAAGGAAAAA	TGCAGGCAAGTAGTTCCTAGGTCTCCGCCCCATCTCAACCAGCAAGCTGCCAGAAAAATCAAGGAAAAA
1280197	TGCAGCATAATGTCATCATCTTATTATTCTGTGATGTGAAGAAACATTCAACAGAGGTATGACATTACA	TGCAGCATAATGTCATCATCTTATTATTCTGTGATGTGAAGAAACATTCAACAGAGGTATGACATTACA
1385265	TGCAGCTACCACGCAGAGTCCACCACCCACAGTAACTCACCCTGAATACCCAGCCCTCCCAACAGACCA	TGCAGCTACCACGCAGAGTCCACCACCCACAGTAACTCACCCTGAATACCCAGCCCTCCCAACAGACCA
3034074	TGCAGCGCTGAACACTACTAGGATTTGATTCACCCTCCGAGATCGGAAGAGCGGTTCAGCAGGAATGCC	TGCAGCGCTGAACACTACTAGGATTTGATTCACCCTCCG
1206240	TGCAGCCTGCGCTTTCTTCAGATCTTCCTCAAGCGATGCTACCCGAGCTTTAGACTCACTGAGTTCTAT	TGCAGCCTGCGCTTTCTTCAGATCTTCCTCAAGCGATGCTACCCGAGCTTTAGACTCACTGAGTTCTAT
1184544	TGCAGGTCAGATCTGTACGCAATGACTCAGGAGCTGCGGCAAAAAGTACAGATCGCAGAAATTCTGAAG	TGCAGGTCAGATCTGTACGCAATGACTCAGGAGCTGCGGCAAAAAGTACAGATCGCAGAAATTCTGAAG
4406143	TGCAGGTCAGATCTATACGCAATGACTCAGGAGCTGCGGCAAAAAGTACAGCTCGCAGAAATTCTGAAG	TGCAGGTCAGATCTATACGCAATGACTCAGGAGCTGCGGCAAAAAGTACAGCTCGCAGAAATTCTGAAG
1160763	TGCAGCTGAATGAAGAAGAGTGATGTTTCCTGAACGTTGTTGATGCAGACCGAGATCGGAAGAGCGGTT	TGCAGCTGAATGAAGAAGAGTGATGTTTCCTGAACGTTGTTGATGCAGACCG
1092638	TGCAGAAATAGGGTCTCCAAAACATGGCAGGCAGAGAGCAGCACATGCAAGGCTTCCTCCGACATGCTA	TGCAGAAATAGGGTCTCCAAAACATGGCAGGCAGAGAGCAGCACATGCAAGGCTTCCTCCGACATGCTA
2260557	TGCAGGTGCCAATGGGTGCATCTCAAATTCTCAATATCGATGGCCTTTGGCCGAGATCGGAAGAGCGGT	TGCAGGTGCCAATGGGTGCATCTCAAATTCTCAATATCGATGGCCTTTGGCCG
5011306	TGCAGCAAATTAGAATAAAAAATCAAAGTCAAGGAAAGAGTCGAGGAAAGGAAACATAGCCGTCCGTAA	TGCAGCAAATTAGAATAAAAAATCAAAGTCAAGGAAAGAGTCGAGGAAAGGAAACATAGCCGTCCGTAA	7AL_4554853_2341_53740_4382264_4134166_
1091902	TGCAGGCTGAAGTAAGTACCTGAGCCTGACCGTCGTTGTCGTTGGACACCGTACGTGGGCCTGTGCCCT	TGCAGGCTGAAGTAAGTACCTGAGCCTGACCGTCGTTGTCGTTGGACACCGTACGTGGGCCTGTGCCCT
1256761	TGCAGCGGCTGATTTAGGCGACGTCCGCCGAATCCCATGACCATGAAGCACAGCCCGAGGTCCCCTGGC	TGCAGCGGCTGATTTAGGCGACGTCCGCCGAATCCCATGACCATGAAGCACAGCCCGAGGTCCCCTGGC	7AL_989129_208_481
1123427	TGCAGATAATTTCCCTCTTTTCTCAAGTAGATATTGGTGGAAAACCTCACGTCTAAGAGAGACCGAGAT	TGCAGATAATTTCCCTCTTTTCTCAAGTAGATATTGGTGGAAAACCTCACGTCTAAGAGAGACCGAGAT
4008513	TGCAGCATGTCCCTTAGTTGGCACTGGAGGGTATCCAGATTATCAACACGCGGACACTCCCTCCTGGCC	TGCAGCATGTCCCTTAGTTGGCACTGGAGGGTATCCAGATTATCAACACGCGGACACTCCCTCCTGGCC
1043544	TGCAGCAGCAAATACATATATGAAACACTGGATACCTCAACAAAAGATGATGTTTCATGGAAGCCACCC	TGCAGCAGCAAATACATATATGAAACACTGGATACCTCAACAAAAGATGATGTTTCATGGAAGCCACCC	7AL_4523731_4514_46249_3386486_1808094_
1386002	TGCAGCAGCAGGTACTGATATGAAACATTGCATACCTCAACAAAAGATGATGTATCATGGAAACCACCG	TGCAGCAGCAGGTACTGATATGAAACATTGCATACCTCAACAAAAGATGATGTATCATGGAAACCACCG	7AL_4559132_15408_240141_3619110_2372019_
1091897	TGCAGTGCACCGTAGCAAGCAGGAAACCTGCAATTGATGGCATATCCATGGCCGAGATCGGAAGAGCGG	TGCAGTGCACCGTAGCAAGCAGGAAACCTGCAATTGATGGCATATCCATGGCCG	7BS_3019044_2829_20973_541573_1457016_
4396434	TGCAGTGCACTGTAGCAAGCAGGAAACCTGCAATTGATGGCATATCAATGGCCGAGATCGGAAGAGCGG	TGCAGTGCACTGTAGCAAGCAGGAAACCTGCAATTGATGGCATATCAATGGCCG	7BS_3019044_2829_20973_541573_1457016_
7926498	TGCAGTGCACCGTAGCAAGCAGGAAACCTGCAATTGATGGCATATCCATGGCCTGAGATGACCGAGATC	TGCAGTGCACCGTAGCAAGCAGGAAACCTGCAATTGATGGCATATCCATGGCCTGAGATGACCG	7BS_3019044_2829_20973_541573_1457016_
1107407	TGCAGCCTCCTCACCACGGCGCACCCCTTCTTCTTCCTCCGACGCTTCCTCCTCCCGTTGCTGCCGAGA	TGCAGCCTCCTCACCACGGCGCACCCCTTCTTCTTCCTCCGACGCTTCCTCCTCCCGTTGCTGCCGAGA
1130132	TGCAGATGCCGACGTACGCGAACCCGATGGCGGTGGAGGTGTGGGTGCTGATCAAGCGCGCCTTCACCA	TGCAGATGCCGACGTACGCGAACCCGATGGCGGTGGAGGTGTGGGTGCTGATCAAGCGCGCCTTCACCA
1209957	TGCAGGCCACCACGCACCTCCTCACCTTCTCCGCCTCGGCGACGATGCCGGCATGCTCCGCCAAAACCC	TGCAGGCCACCACGCACCTCCTCACCTTCTCCGCCTCGGCGACGATGCCGGCATGCTCCGCCAAAACCC
1063985	TGCAGAACATAACAAAAAGGAAGCCAGCACACACATGCACAGAAGGAATATGAAACACGACTTGGTCTC	TGCAGAACATAACAAAAAGGAAGCCAGCACACACATGCACAGAAGGAATATGAAACACGACTTGGTCTC
1074551	TGCAGATAGCATGACTAGCTAGGTTCAGAATAGTTGCCCATGTCTTCCAAATCCCCTGTAGATGGCATG	TGCAGATAGCATGACTAGCTAGGTTCAGAATAGTTGCCCATGTCTTCCAAATCCCCTGTAGATGGCATG
1126934	TGCAGCACCCACCCAGCCCATGTGTTACACGGACGACAAGCCTCCGTGTGGTCCCGAGATCGGAAGAGC	TGCAGCACCCACCCAGCCCATGTGTTACACGGACGACAAGCCTCCGTGTGGTCCCG
100105226	TGCAGCTGGTGGCGCAGCAGTTCGAGGACACGCTGGTCCGAGATCGGAAGAGCGGTTCAGCAGGAATGC	TGCAGCTGGTGGCGCAGCAGTTCGAGGACACGCTGGTCCG
1116347	TGCAGTACAAAACCCCACACACCATGTGCAGAGAGCAGAGTGATATTGGTGATCATGCATGAGTCACCG	TGCAGTACAAAACCCCACACACCATGTGCAGAGAGCAGAGTGATATTGGTGATCATGCATGAGTCACCG
2276977	TGCAGGTTGCGGGTTCGAATCGCCCTCCCGCTCGTTTTTCCTTTCGGTTATTTGTTTGTTCGATTCGCC	TGCAGGTTGCGGGTTCGAATCGCCCTCCCGCTCGTTTTTCCTTTCGGTTATTTGTTTGTTCGATTCGCC
1048305	TGCAGATACAGAGGAACGACATGTATCTACGATCGCTGTAGAGGGACATAGAGACGTGCATGCTACAAT	TGCAGATACAGAGGAACGACATGTATCTACGATCGCTGTAGAGGGACATAGAGACGTGCATGCTACAAT	7AS_1168715_201_1087
1669075	TGCAGATGTAGCCGCGGAGCAGTCGTAATGAGCGTGCGGGGATGTAGATGGGGGTCTCGTAATAATGCA	TGCAGATGTAGCCGCGGAGCAGTCGTAATGAGCGTGCGGGGATGTAGATGGGGGTCTCGTAATAATGCA
10992893	TGCAGATGTAGCCGCGGAGCAGTCATAATGAGCATGCGGGGATGTAGATGGGGGTCTCGTAATAATGCA	TGCAGATGTAGCCGCGGAGCAGTCATAATGAGCATGCGGGGATGTAGATGGGGGTCTCGTAATAATGCA
3030753	TGCAGAGAGCGCCCGTCGAGTTTTCCCTCTCGCAACCGCCGAGATCGGAAGAGCGGTTCAGCAGGAATG	TGCAGAGAGCGCCCGTCGAGTTTTCCCTCTCGCAACCGCCG
1073375	TGCAGAGATGGTAGTCAGTTCTCATAAGCAATAACCTAATACTCCATATGATGTCTGCAAAAAGTTCGG	TGCAGAGATGGTAGTCAGTTCTCATAAGCAATAACCTAATACTCCATATGATGTCTGCAAAAAGTTCGG
1669771	TGCAGGCATCCATGGCCTTGACGAGGAAGCAGACGATGTAGCGGGGCGACGAGGATGGACGGCGCCGAG	TGCAGGCATCCATGGCCTTGACGAGGAAGCAGACGATGTAGCGGGGCGACGAGGATGGACGGCGCCGAG
5582256	TGCAGTTCCACCGTGCCACCACCTCACAGGGAGCGGGTCAGCCACAACCTTAGGCTGACCTTGGGTGTG	TGCAGTTCCACCGTGCCACCACCTCACAGGGAGCGGGTCAGCCACAACCTTAGGCTGACCTTGGGTGTG
3955378	TGCAGCCTCCCCTCCTCTGCGTCGTTTCCTCCCATGGCGCCGCGCCCGAGATCGGAAGAGCGGTTCAGC	TGCAGCCTCCCCTCCTCTGCGTCGTTTCCTCCCATGGCGCCGCGCCCG	7AL_4553986_6228_108186_4377053_2079139_
1010408	TGCAGAAACAGCGCCTCCAAAACATGGCAGGCAGAGAGCAACACGTCCATGGCTTCCTCCGAGATTGAA	TGCAGAAACAGCGCCTCCAAAACATGGCAGGCAGAGAGCAACACGTCCATGGCTTCCTCCG
1102254	TGCAGATCCAGGTTCATGCCCATGCCTAATTCCGTTCGCCGCTTCGGAAAGCTTCCACCTTTCGCCGTG	TGCAGATCCAGGTTCATGCCCATGCCTAATTCCGTTCGCCGCTTCGGAAAGCTTCCACCTTTCGCCGTG
1014536	TGCAGGTAAGATATAGCCATGGCGCCAGTAGGGACGGTGCCGACTGCCGAGATCGGAAGAGCGGTTCAG	TGCAGGTAAGATATAGCCATGGCGCCAGTAGGGACGGTGCCGACTGCCG
1220025	TGCAGTCCTTCAGGCCCAGCACCAGCTAGCCACCTCTAGGCCCACCTAAACCCTAGGCCCAATTCCACC	TGCAGTCCTTCAGGCCCAGCACCAGCTAGCCACCTCTAGGCCCACCTAAACCCTAGGCCCAATTCCACC	7AS_2445133_309_907
1090273	TGCAGAGACGGCCCCTCCCTCGCCCTCACCCTCTTCAACCGTGTCTGCCGAGAAGAAGCCGAGATCGGA	TGCAGAGACGGCCCCTCCCTCGCCCTCACCCTCTTCAACCGTGTCTGCCGAGAAGAAGCCG
4404459	TGCAGCGTTCGTGCGCTGGAAAGAAATTCTGTTGTGTCTCCCTGCTCCTTCTTCTTCTGTACTCCTCTT	TGCAGCGTTCGTGCGCTGGAAAGAAATTCTGTTGTGTCTCCCTGCTCCTTCTTCTTCTGTACTCCTCTT	7BL_6708346_2575_18788_4714626_6588622_
989382	TGCAGCTCGTATTAATTGGAGCAGATAAGTGGGAGCATGGCCATGGGCGCCGAGATCGGAAGAGCGGTT	TGCAGCTCGTATTAATTGGAGCAGATAAGTGGGAGCATGGCCATGGGCGCCG
1671463	TGCAGATCGAGCCGAAAGGGAAGTTCGGCGATGCCTGGGGAAGGCGAACAAGATGGATTGGGGGAGGAA	TGCAGATCGAGCCGAAAGGGAAGTTCGGCGATGCCTGGGGAAGGCGAACAAGATGGATTGGGGGAGGAA
3020618	TGCAGCTAAGTTATGCAGATGATCCTGCTCTGCAACTTCCGAGATCGGAAGAGCGGTTCAGCAGGAATG	TGCAGCTAAGTTATGCAGATGATCCTGCTCTGCAACTTCCG
1139516	TGCAGTATGCCAGAAACTATGGTTTTTTTGCAATATATATCTAAAAAAGTGGTCCGAGATCGGAAGAGC	TGCAGTATGCCAGAAACTATGGTTTTTTTGCAATATATATCTAAAAAAGTGGTCCG
1213099	TGCAGGCGTCGGTGTCTGGCGCACGGGCACGAGCGAGGGCGGCAAGGAAGCTGTTCAGGGCTTGGTCGG	TGCAGGCGTCGGTGTCTGGCGCACGGGCACGAGCGAGGGCGGCAAGGAAGCTGTTCAGGGCTTGGTCGG
1266903	TGCAGAGACGGCCCCTCCTCGCCCTCACCCTCTTCAACCGTGTCTGCCGAGAAGAAGCCGAGATCGGAA	TGCAGAGACGGCCCCTCCTCGCCCTCACCCTCTTCAACCGTGTCTGCCGAGAAGAAGCCG
1235152	TGCAGCGACGCCAACGCCGCCCTCAATCCTCGCCGTGGGGTAAGCTCGCCACCTGCCTAGTGCCTACAC	TGCAGCGACGCCAACGCCGCCCTCAATCCTCGCCGTGGGGTAAGCTCGCCACCTGCCTAGTGCCTACAC
987095	TGCAGCTTCTGCCTGTGAGCGATGGCGATCTTGTACGAAGCTCGTCTGGCCCGAGATCGGAAGAGCGGT	TGCAGCTTCTGCCTGTGAGCGATGGCGATCTTGTACGAAGCTCGTCTGGCCCG
4002988	TGCAGCAAACAACCAATGCACGCACTAACAGCCCTCTAGCGAACTACATGCACGTACACACTCACGTGC	TGCAGCAAACAACCAATGCACGCACTAACAGCCCTCTAGCGAACTACATGCACGTACACACTCACGTGC
4993399	TGCAGCAAACAAGCAATGCACGCACTAACAGCCCTCTAGCCAACTACATGCACGTACACACTCACGTGC	TGCAGCAAACAAGCAATGCACGCACTAACAGCCCTCTAGCCAACTACATGCACGTACACACTCACGTGC
1265456	TGCAGCCTTCCTGGAACATGGTGACCGCCCTTTCCCCGTCGGATTCCCCGCCGAGATCGGAAGAGCGGT	TGCAGCCTTCCTGGAACATGGTGACCGCCCTTTCCCCGTCGGATTCCCCGCCG
1379003	TGCAGCCCAGGACCTCCTCCTCGCCGCCTGTCGTCTTCGTTCAAGCCCGTCGCCGAGATCGGAAGAGCG	TGCAGCCCAGGACCTCCTCCTCGCCGCCTGTCGTCTTCGTTCAAGCCCGTCGCCG	7AS_4172349_1517_32746_110839_832103_
3027132	TGCAGTCCCTCCTCGCCGAGAAGGGCGCCGAGAAGAAGCACCCGAGATCGGAAGAGCGGTTCAGCAGGA	TGCAGTCCCTCCTCGCCGAGAAGGGCGCCGAGAAGAAGCACCCG
3020405	TGCAGTGGCACAATCCTTAACCTCTATGCATATGCCCTCTACCGAGATCGGAAGAGCGGTTCAGCAGGA	TGCAGTGGCACAATCCTTAACCTCTATGCATATGCCCTCTACCG
2288881	TGCAGAAGTTAACGACAGTTGCTCCTCCTCCAGGTTCTCGAGCTCCTCGCCCTCTTAGCTCCACCGAGA	TGCAGAAGTTAACGACAGTTGCTCCTCCTCCAGGTTCTCGAGCTCCTCGCCCTCTTAGCTCCACCGAGA
996923	TGCAGAGCAGCCTGTGGCCGCTACCCAGTGCGAAGGTGTTCGGGGCCGCGCAGCCGCTGGTGAGCACCA	TGCAGAGCAGCCTGTGGCCGCTACCCAGTGCGAAGGTGTTCGGGGCCGCGCAGCCGCTGGTGAGCACCA
983135	TGCAGTCTCCAGTTCAGTTAGTTGTCACAACAAGTAGTTTGGCATCACTATTAGAGTTAGATCTTGACC	TGCAGTCTCCAGTTCAGTTAGTTGTCACAACAAGTAGTTTGGCATCACTATTAGAGTTAGATCTTGACC
1278337	TGCAGCACTGGGCGCTCCGCATCCCCCGCGAGCTCGCCTCCGTCGTGACCCGTCTGTTTCGCTCCGAGA	TGCAGCACTGGGCGCTCCGCATCCCCCGCGAGCTCGCCTCCGTCGTGACCCGTCTGTTTCGCTCCGAGA
1027321	TGCAGATTTTGTGTCAGAGAATGAAACTACTTGGTATATCTTTATTTATGTTGTGGGTGGATTCAACCG	TGCAGATTTTGTGTCAGAGAATGAAACTACTTGGTATATCTTTATTTATGTTGTGGGTGGATTCAACCG
1250106	TGCAGAGCAGCCCTAGTAGAGAAAAAAAGGAGAGCGGAGACGGCGGCAGGGGCAGGCAGCCGAGATCGG	TGCAGAGCAGCCCTAGTAGAGAAAAAAAGGAGAGCGGAGACGGCGGCAGGGGCAGGCAGCCG
3958320	TGCAGCCAGACACGCTAGTCGCCATGGTTGGCTTCCGAGATCGGAAGAGCGGTTCAGCAGGAATGCCGA	TGCAGCCAGACACGCTAGTCGCCATGGTTGGCTTCCG
1199191	TGCAGCTCGACGGGTGGCACAACAATGAACGAGAGACCATGAGAACACTGATGAGGCCATGGAGTGGAG	TGCAGCTCGACGGGTGGCACAACAATGAACGAGAGACCATGAGAACACTGATGAGGCCATGGAGTGGAG
1203352	TGCAGACCCTCAGCCCCTCCTCCCTTTGCCCTGCATTCATATTGTAGGTATAAAATCTGCCTCAAAGAT	TGCAGACCCTCAGCCCCTCCTCCCTTTGCCCTGCATTCATATTGTAGGTATAAAATCTGCCTCAAAGAT
1058211	TGCAGTTTTTTTAGAAGGATAATATATTGTGGCTGAAGCAGGAGTTCCGTTCCATCTTATTGTCCGAGA	TGCAGTTTTTTTAGAAGGATAATATATTGTGGCTGAAGCAGGAGTTCCGTTCCATCTTATTGTCCGAGA
1098630	TGCAGCACCGCTGGCAGTCGCGTCTCGCACTACTGTGTGTCCGCTCTTGCAACGACCGAGATCGGAAGA	TGCAGCACCGCTGGCAGTCGCGTCTCGCACTACTGTGTGTCCGCTCTTGCAACGACCG
1116888	TGCAGGGCACAGGCAGCAGAGGTGAGGCGTTGGGCCTGGAGATCGGGATGAGGCCGAGATCGGAAGAGC	TGCAGGGCACAGGCAGCAGAGGTGAGGCGTTGGGCCTGGAGATCGGGATGAGGCCG
3027781	TGCAGCCCCGAGCGCCCGAGGCCCCAACAACCCGTGCACCAGCCGAGATCGGAAGAGCGGTTCAGCAGG	TGCAGCCCCGAGCGCCCGAGGCCCCAACAACCCGTGCACCAGCCG	7AS_4255056_3017_18794_4132821_4086971_
977206	TGCAGGCTCACTATTCCACAGGGGTCCGAGCAATATGTTCATCATATCCTCAGCAACATCACCGAGATC	TGCAGGCTCACTATTCCACAGGGGTCCGAGCAATATGTTCATCATATCCTCAGCAACATCACCG
4008836	TGCAGCCGCTCTCCTCTGCTGCGGCCGACTTCGTGCCAGGCCGAGATCGGAAGAGCGGTTCAGCAGGAA	TGCAGCCGCTCTCCTCTGCTGCGGCCGACTTCGTGCCAGGCCG
1280329	TGCAGCTCCGCTCGTTGCAGAGCAGATGCGGCGCGGTGAGGGACTTGGTAGCAGGTGCTCCGAGATCGG	TGCAGCTCCGCTCGTTGCAGAGCAGATGCGGCGCGGTGAGGGACTTGGTAGCAGGTGCTCCG
1217522	TGCAGAGGCGAGCTAATAATAACCACAGTATGCACTGGTAGACTGCTGCGTGCAGCCATCGGCATTACC	TGCAGAGGCGAGCTAATAATAACCACAGTATGCACTGGTAGACTGCTGCGTGCAGCCATCGGCATTACC
3025434	TGCAGGGGTTGATGATCTTCTGGCCCCGAGCTCTGCCTCGCCGAGATCGGAAGAGCGGTTCAGCAGGAA	TGCAGGGGTTGATGATCTTCTGGCCCCGAGCTCTGCCTCGCCG
2257884	TGCAGGGATGGAACTAGCAGGAGAGGTGGTCAACGACGAACAGGGAGTCGAAGTGGAGCTCGTCCCCTG	TGCAGGGATGGAACTAGCAGGAGAGGTGGTCAACGACGAACAGGGAGTCGAAGTGGAGCTCGTCCCCTG
3031661	TGCAGCGTTGCAGCTGCTCTGCTCTCTTCAGGCGTGATGAAGGACTCCGAGATCGGAAGAGCGGTTCAG	TGCAGCGTTGCAGCTGCTCTGCTCTCTTCAGGCGTGATGAAGGACTCCG
1269347	TGCAGCACCTCCCTATGGGGCTAACCAAGCTTGCCAGCCTCAAGATATTACAGATCCGAGATCGGAAGA	TGCAGCACCTCCCTATGGGGCTAACCAAGCTTGCCAGCCTCAAGATATTACAGATCCG
1119993	TGCAGCAGTTCACATGAAGGAAGAGCGACGGGGAGGCATGGGCGAGGAGGTGGACACCGAGATCGGAAG	TGCAGCAGTTCACATGAAGGAAGAGCGACGGGGAGGCATGGGCGAGGAGGTGGACACCG
1218089	TGCAGCGGCTGTTGGATCCACGGATGACGGTGGTTGCGGCATGTTCTTGCTCGGTCAAAAGACCCGAGA	TGCAGCGGCTGTTGGATCCACGGATGACGGTGGTTGCGGCATGTTCTTGCTCGGTCAAAAGACCCGAGA
1246643	TGCAGGCCTCGGGCCGTCCTCGCAGCTGCGCCAAGCCGTTGCAGTGACCGAGATCGGAAGAGCGGTTCA	TGCAGGCCTCGGGCCGTCCTCGCAGCTGCGCCAAGCCGTTGCAGTGACCG
1247891	TGCAGGATAGCTCCTGCGGCTCGGACTAGAATCCTCAACTAGTTTGATGTAAAACACTCCGAGATCGGA	TGCAGGATAGCTCCTGCGGCTCGGACTAGAATCCTCAACTAGTTTGATGTAAAACACTCCG	7DL_3344484_11347_339430_1349074_1607344_
2275930	TGCAGTATCCCCTTAAACATCATCAAGATCATCTCGACTTCCCCTTGAAGTAGTTGTCCCGAGATCGGA	TGCAGTATCCCCTTAAACATCATCAAGATCATCTCGACTTCCCCTTGAAGTAGTTGTCCCG
2279035	TGCAGTCACCCAGGGGCTCGACGGGGATGCGCTGCGACCGCTGCTATGGGACTCCGTCCTCGGCATGCT	TGCAGTCACCCAGGGGCTCGACGGGGATGCGCTGCGACCGCTGCTATGGGACTCCGTCCTCGGCATGCT
2290060	TGCAGGCTCTATTCCTTTGCCAGGCTGCCCCGCTCTTTTGATTTGACCCATTTTCTGCTGCCCCCTCAG	TGCAGGCTCTATTCCTTTGCCAGGCTGCCCCGCTCTTTTGATTTGACCCATTTTCTGCTGCCCCCTCAG
2328274	TGCAGGTGAAGACCAACAGAGCAGCTTCGCTCGAGGCGGAGGCGAGACGAGCCATAGTCGCCCGAGATC	TGCAGGTGAAGACCAACAGAGCAGCTTCGCTCGAGGCGGAGGCGAGACGAGCCATAGTCGCCCG	7DL_3311888_10048_221292_30561_2633340_
7331651	TGCAGTCACCCAGGGGCTCGACGGGGATGCGCTGCGGCCGCTGCTATGGGACGCCGTCCTCGGCATGCT	TGCAGTCACCCAGGGGCTCGACGGGGATGCGCTGCGGCCGCTGCTATGGGACGCCGTCCTCGGCATGCT
1047133	TGCAGGTGCTGTTGCACAATGCACAATGCACAATGTCTAATGCTCATTGGTTATCAAAAAGTTAGACGT	TGCAGGTGCTGTTGCACAATGCACAATGCACAATGTCTAATGCTCATTGGTTATCAAAAAGTTAGACGT
983200	TGCAGTCAGAGTTGTGGTTGCCTTCATCCCTCTGACGCGCCTCCCAACAAACCGTCTCCGAGGCCGTCG	TGCAGTCAGAGTTGTGGTTGCCTTCATCCCTCTGACGCGCCTCCCAACAAACCGTCTCCGAGGCCGTCG
1100808	TGCAGGTTCCCGAACAGACCTCACACGTGCGGATACCCTGGGCACTCACGGCCTGGATTACGCACTGAA	TGCAGGTTCCCGAACAGACCTCACACGTGCGGATACCCTGGGCACTCACGGCCTGGATTACGCACTGAA
1121267	TGCAGATGTCTCAAAAGGGAAACAAGTGATTGACCTTGCAGTACATCCTGCGCTAAACAGGATATGTCG	TGCAGATGTCTCAAAAGGGAAACAAGTGATTGACCTTGCAGTACATCCTGCGCTAAACAGGATATGTCG
1136276	TGCAGTCGAGGGCGGCTCCTCACAGGCTCTGCTAATCTGGCTGGAAAGTGATTTGATCTATGTTATCAA	TGCAGTCGAGGGCGGCTCCTCACAGGCTCTGCTAATCTGGCTGGAAAGTGATTTGATCTATGTTATCAA
1163467	TGCAGTCGAGGGCGGCTCACAGGCTCTGCTAATCTGGCTGGAAAGTGATTTGATCTATGTTATCAATTG	TGCAGTCGAGGGCGGCTCACAGGCTCTGCTAATCTGGCTGGAAAGTGATTTGATCTATGTTATCAATTG
1242062	TGCAGAGTGAGGTGGGGATTGAGGAAGATGGGGCCAGTTGGGGAAAGCCGAGATCGGAAGAGCGGTTCA	TGCAGAGTGAGGTGGGGATTGAGGAAGATGGGGCCAGTTGGGGAAAGCCG
1011115	TGCAGCTCACCTCACCGCGCCGCAGCTCGCCCCTGCCCTCCGCGGCCGCCGCGCCCGAGATCGGAAGAG	TGCAGCTCACCTCACCGCGCCGCAGCTCGCCCCTGCCCTCCGCGGCCGCCGCGCCCG
3534312	TGCAGCAAATCGGGACTTGCTCTCTTCCGAACGGTCATCCGAGATCGGAAGAGCGGTTCAGCAGGAATG	TGCAGCAAATCGGGACTTGCTCTCTTCCGAACGGTCATCCG
4261172	TGCAGCAAATCGGGACTTGCTCTCTTCCGAACAGGTCATCCGAGATCGGAAGAGCGGTTCAGCAGGAAT	TGCAGCAAATCGGGACTTGCTCTCTTCCGAACAGGTCATCCG
4538608	TGCAGGCTACAAGTCAAGCCATTGTTATGACCCGAGATCGGAAGAGCGGTTCAGCAGGAATGCCGAGAC	TGCAGGCTACAAGTCAAGCCATTGTTATGACCCG
1109578	TGCAGCGCCAAATAGGAAATGCCTGCCCAACTAGGCTACAGAAATTGCTCCTGTCAGGCGCCTGTTAGG	TGCAGCGCCAAATAGGAAATGCCTGCCCAACTAGGCTACAGAAATTGCTCCTGTCAGGCGCCTGTTAGG
1380604	TGCAGGGAAATTCAGATCTCAGCCCGATTCAGCTCACGGTGGCCCAATCTTGCTGGCTTGGAAGGTAGG	TGCAGGGAAATTCAGATCTCAGCCCGATTCAGCTCACGGTGGCCCAATCTTGCTGGCTTGGAAGGTAGG
1138246	TGCAGTCGTGTCCAGAAAATCCGCCGTCGTTCGCTTCTTCACCTTCGTCCATTGGATCCAGCCGAGATC	TGCAGTCGTGTCCAGAAAATCCGCCGTCGTTCGCTTCTTCACCTTCGTCCATTGGATCCAGCCG	7BS_3100029_2124_33343_1100493_3010389_
1218472	TGCAGCAGTAGCACCTGAAGAATCACCTCGGCCTCATTGCTTGCTTCCAGGATACTGAGGCTACGCCTG	TGCAGCAGTAGCACCTGAAGAATCACCTCGGCCTCATTGCTTGCTTCCAGGATACTGAGGCTACGCCTG
1764604	TGCAGTTGGACGTGTTGATGTGGTCGCCATTGGTGCGGAAGCTCGTGTACATGGTGGAGAAGTACGTGA	TGCAGTTGGACGTGTTGATGTGGTCGCCATTGGTGCGGAAGCTCGTGTACATGGTGGAGAAGTACGTGA
1390927	TGCAGCCGCGCCTCCACGAATCCGCAGACCACCATCATGCGGAGCCGCCGCCCTGGCCTCCGATCCGCA	TGCAGCCGCGCCTCCACGAATCCGCAGACCACCATCATGCGGAGCCGCCGCCCTGGCCTCCGATCCGCA
1377534	TGCAGCGTGCTGCCTGCTTCCGATTCCCCGTTGCTTCCGACGCTGAGCAGGTACCGAGATCGGAAGAGC	TGCAGCGTGCTGCCTGCTTCCGATTCCCCGTTGCTTCCGACGCTGAGCAGGTACCG
1283557	TGCAGTTCAAGAAGAGATGGACGAGCACCTGGATCCGCCCGCCTCCGCCTGTCCCTGACCTCGCCGAGA	TGCAGTTCAAGAAGAGATGGACGAGCACCTGGATCCGCCCGCCTCCGCCTGTCCCTGACCTCGCCGAGA
1287579	TGCAGTTCCAGCAGAGATGGACGAGCTCCTGGATCCGCCCGCCTCCGCCAGTCCCTGACCTCACCGAGA	TGCAGTTCCAGCAGAGATGGACGAGCTCCTGGATCCGCCCGCCTCCGCCAGTCCCTGACCTCACCGAGA
1080212	TGCAGATCTACCGACTTCTGCACAACAGTCCTGCCGATGGGTGCCCCCTGCTCCTGGGCACCTGCGAGT	TGCAGATCTACCGACTTCTGCACAACAGTCCTGCCGATGGGTGCCCCCTGCTCCTGGGCACCTGCGAGT
3023156	TGCAGACTTTAGAAAATGACACGAAACACCCTCAAGATGGCCCCGAGATCGGAAGAGCGGTTCAGCAGG	TGCAGACTTTAGAAAATGACACGAAACACCCTCAAGATGGCCCCG	7BS_3153200_7672_90216_2737388_227776_
1138208	TGCAGTGCAATGTAGTAAAAACTACTGTGGTTAATTAAGAAACTAGATACCGAGATCGGAAGAGCGGTT	TGCAGTGCAATGTAGTAAAAACTACTGTGGTTAATTAAGAAACTAGATACCG
981494	TGCAGTGCTGCGTGAGGCGGCAAGGTCGTGTGATACAACAAGCACGTGTACGGATGGAGCAAGACCAGA	TGCAGTGCTGCGTGAGGCGGCAAGGTCGTGTGATACAACAAGCACGTGTACGGATGGAGCAAGACCAGA
1060118	TGCAGATTTCTCAGAGGAGATCCAGTTCCTCGGCTTCCTGACCAACGACCAGCCATGGTGCCTATTGTA	TGCAGATTTCTCAGAGGAGATCCAGTTCCTCGGCTTCCTGACCAACGACCAGCCATGGTGCCTATTGTA
1113511	TGCAGATGGATGGCACAACGGCGCTTGTGCAAGCAAAAGAGGAGGAGGCGGCCAGCAACATACGGGGCA	TGCAGATGGATGGCACAACGGCGCTTGTGCAAGCAAAAGAGGAGGAGGCGGCCAGCAACATACGGGGCA
1125251	TGCAGGTCACAGCCTCCTTCAGCAACAGGCCGATGCTGCCGTGACCATCCATGGCGGCGAGTAAACCCG	TGCAGGTCACAGCCTCCTTCAGCAACAGGCCGATGCTGCCGTGACCATCCATGGCGGCGAGTAAACCCG
1378620	TGCAGTGCTGCATGAGGCGGCAAGGTCGTGTGATACGGCACACACGTAGATGGTTGAAGCAAGACTGGC	TGCAGTGCTGCATGAGGCGGCAAGGTCGTGTGATACGGCACACACGTAGATGGTTGAAGCAAGACTGGC
3533266	TGCAGAGCATCGTCGGTGGAGCAATGAGGCATGACCGAGATCGGAAGAGCGGTTCAGCAGGAATGCCGA	TGCAGAGCATCGTCGGTGGAGCAATGAGGCATGACCG
1670636	TGCAGATCGAGCCACCATCATGATTCGGATTCGCTACTGTGGTTTTTGGTCAGAGCCGCCTTTGCCTCC	TGCAGATCGAGCCACCATCATGATTCGGATTCGCTACTGTGGTTTTTGGTCAGAGCCGCCTTTGCCTCC
1098532	TGCAGGAGTACGGCGCGCACTCGGGGATCTTTGAGGGTATCGCGGACTACGTGCGGCTCAAGGCCGAGA	TGCAGGAGTACGGCGCGCACTCGGGGATCTTTGAGGGTATCGCGGACTACGTGCGGCTCAAGGCCGAGA
1076929	TGCAGATCAGGCACTTATACGGGTCTCTGCAATCAGCCTTGTTGTGCCCCTTCTCCAAGCATTTGTGAT	TGCAGATCAGGCACTTATACGGGTCTCTGCAATCAGCCTTGTTGTGCCCCTTCTCCAAGCATTTGTGAT
1103933	TGCAGGTCCTCTGCTCTGGCTTGTAGAAGAACGAGCAGCGCCATGTCCCTGGGGCGTGCTGATGCTCGC	TGCAGGTCCTCTGCTCTGGCTTGTAGAAGAACGAGCAGCGCCATGTCCCTGGGGCGTGCTGATGCTCGC
1126131	TGCAGAAGAACGAGCGGCGCCATATCCCTGGGGCGTGCTGATGCTCGCCGAGATCGGAAGAGCGGTTCA	TGCAGAAGAACGAGCGGCGCCATATCCCTGGGGCGTGCTGATGCTCGCCG
1094412	TGCAGATGTATACGCGTACGTGTGGCGCGTTCACGTAGACATCTTATGACCGAGATCGGAAGAGCGGTT	TGCAGATGTATACGCGTACGTGTGGCGCGTTCACGTAGACATCTTATGACCG
1718608	TGCAGAAGAAACGACAGCGGTGCCATGGCGACAGGAAGCAGGAGGTCGCCGCGGCGGGGCTCCTTCTGG	TGCAGAAGAAACGACAGCGGTGCCATGGCGACAGGAAGCAGGAGGTCGCCGCGGCGGGGCTCCTTCTGG
1071760	TGCAGGCTTTCCCTCTCCACTAGTTGGGCCAAGGCCTAGTGGTGAGCAGCCCCAGCCTCCCCTGTGCAC	TGCAGGCTTTCCCTCTCCACTAGTTGGGCCAAGGCCTAGTGGTGAGCAGCCCCAGCCTCCCCTGTGCAC	7AS_4238348_854_4287_3698916_81599_
1083146	TGCAGGTGCTAGTCGTCGTCGGCGACCGACAGAGGAAGGGGTCGCTGGAGGCGCCATTGGTGCAGCATG	TGCAGGTGCTAGTCGTCGTCGGCGACCGACAGAGGAAGGGGTCGCTGGAGGCGCCATTGGTGCAGCATG
1128599	TGCAGCAGTACCTTGAGAATCCTATCTGCCAGTCTCAATTCCTCACGGGGCCTCCGCCTGGAACCGAGA	TGCAGCAGTACCTTGAGAATCCTATCTGCCAGTCTCAATTCCTCACGGGGCCTCCGCCTGGAACCGAGA
1231284	TGCAGCCCCAAAAGGGATAGGAGTTGATGTTTCATACTGGCTGGGGTATTTTTACTAAACAAAACAGCA	TGCAGCCCCAAAAGGGATAGGAGTTGATGTTTCATACTGGCTGGGGTATTTTTACTAAACAAAACAGCA
1286570	TGCAGCCACACATGGGCCGCACCGCCATGGGCCTCGCCTAGACTTCCACTGCTGCACGCACCAGCCGCC	TGCAGCCACACATGGGCCGCACCGCCATGGGCCTCGCCTAGACTTCCACTGCTGCACGCACCAGCCGCC	7DL_3344673_2941_19736_1356732_3284803_
1287996	TGCAGGTGGATTGCAAGTACATAGCATGTACAGTTTTTTCTGTTACAGAGGCCGAGATCGGAAGAGCGG	TGCAGGTGGATTGCAAGTACATAGCATGTACAGTTTTTTCTGTTACAGAGGCCG
1673276	TGCAGGTGAGCGCGGCGACTTAACACGAGCCATGACCAACAATGGCGAGTCACACGCGAGAAAAGTGAC	TGCAGGTGAGCGCGGCGACTTAACACGAGCCATGACCAACAATGGCGAGTCACACGCGAGAAAAGTGAC
1109298	TGCAGATCCATTGTTGCGCGCGGAAGCGATCCGAACGGAAAGGTCTCCTCTGAAGCCGCGCGCACACAT	TGCAGATCCATTGTTGCGCGCGGAAGCGATCCGAACGGAAAGGTCTCCTCTGAAGCCGCGCGCACACAT	7DL_3319004_10307_199275_318111_212252_
1863396	TGCAGAGGAGACGAAGCGTGAAGGCGCCGTGGTTGTGAATATGCATTCTTTCCTCCAACCCCCGAGATC	TGCAGAGGAGACGAAGCGTGAAGGCGCCGTGGTTGTGAATATGCATTCTTTCCTCCAACCCCCG
2280853	TGCAGGGGAGGATGGAGGGAGAGCGCACTGTGGTTAGAGGCCGCGTCGGAGATGAGGAGGTCAGCTTGC	TGCAGGGGAGGATGGAGGGAGAGCGCACTGTGGTTAGAGGCCGCGTCGGAGATGAGGAGGTCAGCTTGC
1009493	TGCAGGGAGCGGGCGGCGGCCATGGCGCTCGGGAAGGCGCGGGGAGGAGAGGGGAGGAGGTTGCTGAGG	TGCAGGGAGCGGGCGGCGGCCATGGCGCTCGGGAAGGCGCGGGGAGGAGAGGGGAGGAGGTTGCTGAGG
1002101	TGCAGTCGTGCCTGAACCTCCATGGCGCGCCGCCCCAAGCTCCGCCACCAGTCGCCTCAACCTCCAGGT	TGCAGTCGTGCCTGAACCTCCATGGCGCGCCGCCCCAAGCTCCGCCACCAGTCGCCTCAACCTCCAGGT	7AL_4474321_13696_548066_1653042_719831_
1725794	TGCAGGCGAAGGAAGGAAGAAGGAACGGGAGGAAGGAGACACGAGGTGGCTCCGAGATCGGAAGAGCGG	TGCAGGCGAAGGAAGGAAGAAGGAACGGGAGGAAGGAGACACGAGGTGGCTCCG
1067570	TGCAGTATATGGTTTCTCGGCAGTTTTAGTTTCCCCTAAAAAATGATACCAGTTTGTTTATGTTGATAC	TGCAGTATATGGTTTCTCGGCAGTTTTAGTTTCCCCTAAAAAATGATACCAGTTTGTTTATGTTGATAC
1724832	TGCAGAGGGACGCCTGCAACGGGACGTGTGCTGCTTGCTGCGGCGATTGTGCAGCCCGAGATCGGAAGA	TGCAGAGGGACGCCTGCAACGGGACGTGTGCTGCTTGCTGCGGCGATTGTGCAGCCCG
6036419	TGCAGTCTCTGCATAATTGATAAAATTGCAAGCAGGGAAAAAACATGCATTGGGCTGAAACCACTGGAA	TGCAGTCTCTGCATAATTGATAAAATTGCAAGCAGGGAAAAAACATGCATTGGGCTGAAACCACTGGAA
1095105	TGCAGACGGAGCGGAAGGTGGCAACTCCCATGACGGCATCGCGCGTCCTCCGAGATCGGAAGAGCGGTT	TGCAGACGGAGCGGAAGGTGGCAACTCCCATGACGGCATCGCGCGTCCTCCG
1265462	TGCAGGACTGAGAGGATGACACAGGTGGAGGGCCAGTGAACAACGAACACCCGAGATCGGAAGAGCGGT	TGCAGGACTGAGAGGATGACACAGGTGGAGGGCCAGTGAACAACGAACACCCG
5577210	TGCAGTTTGGTTGCGCTCTGGACGTGCAGACGTTCCTCTGCTATGTAGGAACGAATATTTCAATAGTTG	TGCAGTTTGGTTGCGCTCTGGACGTGCAGACGTTCCTCTGCTATGTAGGAACGAATATTTCAATAGTTG	7BS_3119995_2350_19247_1720688_3057518_2017125_
7911464	TGCAGAGAACATCTGACGACTGAAGGTGAAACGCGAGTACACCAATTGTTTCTTGCGCAACGGCCGAGA	TGCAGAGAACATCTGACGACTGAAGGTGAAACGCGAGTACACCAATTGTTTCTTGCGCAACGGCCGAGA
1237897	TGCAGACTTCATCCTCTGCATCGGAGGCACTACCTGTGTTCACATCTACAGCAGAGCAGTCGGCATCCT	TGCAGACTTCATCCTCTGCATCGGAGGCACTACCTGTGTTCACATCTACAGCAGAGCAGTCGGCATCCT
3939368	TGCAGCGGGGAAGTTGGGACCGTTCGATAGGCTGGATCGCAAGGCTGGCTAGCGGCCTAAATTCAGCAA	TGCAGCGGGGAAGTTGGGACCGTTCGATAGGCTGGATCGCAAGGCTGGCTAGCGGCCTAAATTCAGCAA
1722920	TGCAGTCGTGAGTTTCCTTCCGAGGGCGAGTCGTCACGATCCCTGTCCCAGGCCCCCGATCACGAGGCG	TGCAGTCGTGAGTTTCCTTCCGAGGGCGAGTCGTCACGATCCCTGTCCCAGGCCCCCGATCACGAGGCG
1204450	TGCAGCTGCTCTTCCTGCGCGCCGCCTCCCTCGCTGAGCTCCGTGGCCTGGCCCTTCTACGGCAACTAG	TGCAGCTGCTCTTCCTGCGCGCCGCCTCCCTCGCTGAGCTCCGTGGCCTGGCCCTTCTACGGCAACTAG	7BS_1861542_238_645
1009707	TGCAGCTGTTCACGGAACACCCTCAGTATGTCGGCGAACGTGACGATCCCGAGATCGGAAGAGCGGTTC	TGCAGCTGTTCACGGAACACCCTCAGTATGTCGGCGAACGTGACGATCCCG
1102904	TGCAGCAGCAATGGCAGCACGCAGCAACCGAGCGCACAGGCAGAGGACCATGGCATGAGCATGAACAGG	TGCAGCAGCAATGGCAGCACGCAGCAACCGAGCGCACAGGCAGAGGACCATGGCATGAGCATGAACAGG
1139953	TGCAGTGCACCATCAGCCAGATGAAAATTTTATGCTTGAACCTGCTAGAGGAAGACCGAGATCGGAAGA	TGCAGTGCACCATCAGCCAGATGAAAATTTTATGCTTGAACCTGCTAGAGGAAGACCG	7DS_3964111_5160_93606_3812969_3575998_3612657_
1233486	TGCAGGAGCTTCGCCACCACCAATCTGGTAGGAGTCGCCATCCTCGTCCTAGAGCCGAGATCGGAAGAG	TGCAGGAGCTTCGCCACCACCAATCTGGTAGGAGTCGCCATCCTCGTCCTAGAGCCG
2276501	TGCAGCTAGGCTGCATGGTCGATCGGATACTTGTTTCCGAAGATACGAATAAAAAGCCGAGATCGGAAG	TGCAGCTAGGCTGCATGGTCGATCGGATACTTGTTTCCGAAGATACGAATAAAAAGCCG
3023252	TGCAGCCCAGCCCATCTTCCCCCGTAGCCCACTAGACCGAGATCGGAAGAGCGGTTCAGCAGGAATGCC	TGCAGCCCAGCCCATCTTCCCCCGTAGCCCACTAGACCG
3938220	TGCAGTTATAGACCCAGGGGATGAGGTTCTCCTCTTTGACCCGAGATCGGAAGAGCGGTTCAGCAGGAA	TGCAGTTATAGACCCAGGGGATGAGGTTCTCCTCTTTGACCCG
10991452	TGCAGGCACCAGATCCACCACCAACGCCATGGTCCAGAACTGGGCGGGGAAAGGATGCGCCGCCGCCAG	TGCAGGCACCAGATCCACCACCAACGCCATGGTCCAGAACTGGGCGGGGAAAGGATGCGCCGCCGCCAG	7DL_1336159_1561_23355
999993	TGCAGTGCCAAAGGCGGCCCAGCCTAGTTTCCAGCTCGGCCAGGAGGGCCGAGATCGGAAGAGCGGTTC	TGCAGTGCCAAAGGCGGCCCAGCCTAGTTTCCAGCTCGGCCAGGAGGGCCG	7DS_3964579_3706_30611_3815615_600172_
1688356	TGCAGTGCCAAAGGCGGCCCAGCCTAGTTTCCCGCTCAGCCAGGAGGGCCGAGATCGGAAGAGCGGTTC	TGCAGTGCCAAAGGCGGCCCAGCCTAGTTTCCCGCTCAGCCAGGAGGGCCG	7DS_3964579_3706_30611_3815615_600172_
981011	TGCAGATCTGGCCATCCGTGGTCTGCGGCGGAAGAATCGGATAAGGAGGTGGCTGACAACCGAGATCGG	TGCAGATCTGGCCATCCGTGGTCTGCGGCGGAAGAATCGGATAAGGAGGTGGCTGACAACCG
1073298	TGCAGATGATCGTGTGGGAGATAAGCTGGAGTCGGTAGTGAAAATGGGTTGATGTGTCAGCCGTTTTCC	TGCAGATGATCGTGTGGGAGATAAGCTGGAGTCGGTAGTGAAAATGGGTTGATGTGTCAGCCGTTTTCC
3025868	TGCAGGATTCCTCCTCCTGGTCCCAGCAGCTCCTCGACGCCGAGATCGGAAGAGCGGTTCAGCAGGAAT	TGCAGGATTCCTCCTCCTGGTCCCAGCAGCTCCTCGACGCCG	7DL_3389844_6484_72648_3219326_3289145_
6035730	TGCAGCAAGATGGGCTTCTACAGGTTCAGTGGACAAGTATGGGGGATGGGGAGCTGCATGCCCGTGTCC	TGCAGCAAGATGGGCTTCTACAGGTTCAGTGGACAAGTATGGGGGATGGGGAGCTGCATGCCCGTGTCC	7AL_1970855_1644_10067
1086213	TGCAGCAGTGCACCTGACGACTTGTCCTCAGCGACTCTCTGTTCCCAGTACAGGTTCTCGCTATATCGA	TGCAGCAGTGCACCTGACGACTTGTCCTCAGCGACTCTCTGTTCCCAGTACAGGTTCTCGCTATATCGA
1861969	TGCAGAGCATGCAACGGTAGGCTCTCTACTGAAGGGTTTTACTAATTAAAGAACGTGTGTTCCGAGATC	TGCAGAGCATGCAACGGTAGGCTCTCTACTGAAGGGTTTTACTAATTAAAGAACGTGTGTTCCG
1151824	TGCAGTCCGTTGGCGCGGCGGCACGGGGCCGCGGGAGGGGAGCAGGGCCGCGGCCGAGATCGGAAGAGC	TGCAGTCCGTTGGCGCGGCGGCACGGGGCCGCGGGAGGGGAGCAGGGCCGCGGCCG
1211651	TGCAGTGCAAGTACAGTGGCGGCACGGGGCAAGTGCCCGCGCCCGTCCGTCCGAGATCGGAAGAGCGGT	TGCAGTGCAAGTACAGTGGCGGCACGGGGCAAGTGCCCGCGCCCGTCCGTCCG
3021113	TGCAGCATGGATGGCAATTAATCACTTGTAAGATACGACCTCACCGAGATCGGAAGAGCGGTTCAGCAG	TGCAGCATGGATGGCAATTAATCACTTGTAAGATACGACCTCACCG
3953186	TGCAGCATGGACAGCAATTATTCACTTGTAAGATACGACCTCACCGAGATCGGAAGAGCGGTTCAGCAG	TGCAGCATGGACAGCAATTATTCACTTGTAAGATACGACCTCACCG
1009860	TGCAGCGGCGAGACCACTCACGACCACAAGCTTTCCCACTCCGATTCCTTCTGGACGCCGAGATCGGAA	TGCAGCGGCGAGACCACTCACGACCACAAGCTTTCCCACTCCGATTCCTTCTGGACGCCG
1083179	TGCAGGCGACACAAGGGGCGGCGGAGCGCCATGGGGATGCATGCAGCAGAGGGCGTGGGCGTGATTTGA	TGCAGGCGACACAAGGGGCGGCGGAGCGCCATGGGGATGCATGCAGCAGAGGGCGTGGGCGTGATTTGA
1216560	TGCAGTCTACACTCGTTTACAGCTAGACAGCTAGTGTCGTCATCTGTGTCCACAAATTTCCAAGGGGAA	TGCAGTCTACACTCGTTTACAGCTAGACAGCTAGTGTCGTCATCTGTGTCCACAAATTTCCAAGGGGAA
1223155	TGCAGGCGAGACAGGGGCGGCGGAGCTCCATGGGGATGCATGCAGCAGAGGGCGCAGGCGTGATTTGAG	TGCAGGCGAGACAGGGGCGGCGGAGCTCCATGGGGATGCATGCAGCAGAGGGCGCAGGCGTGATTTGAG
1698632	TGCAGGGCGCTGGTGGCAGTAGACTTGGAGGCGAGGCGCCGACGTGGTCCTGGTGGAGCTCGGCGGCGG	TGCAGGGCGCTGGTGGCAGTAGACTTGGAGGCGAGGCGCCGACGTGGTCCTGGTGGAGCTCGGCGGCGG
1722342	TGCAGCCACGACCGCACCGCGCCTCCACGCATCTTGAGTCTCACCCCGCACCCTGGATCCGAGATCGGA	TGCAGCCACGACCGCACCGCGCCTCCACGCATCTTGAGTCTCACCCCGCACCCTGGATCCG
1724079	TGCAGGTCCAGCCGACCCCCTCCTAATCCCTCTCTAGGCCCATTTCCTTCCCCGCGGCCCACCTGGATC	TGCAGGTCCAGCCGACCCCCTCCTAATCCCTCTCTAGGCCCATTTCCTTCCCCGCGGCCCACCTGGATC
2260591	TGCAGGGAAAATAGGGGATCGAGCCCGTGCTCGACAGGAGGGAGCTACGACGCAGGGACGCGGTCAACG	TGCAGGGAAAATAGGGGATCGAGCCCGTGCTCGACAGGAGGGAGCTACGACGCAGGGACGCGGTCAACG
3222545	TGCAGCACGTCTCGCATGCAGCGGGAGTGAACAGGAACAACAGGCCGAGATCGGAAGAGCGGTTCAGCA	TGCAGCACGTCTCGCATGCAGCGGGAGTGAACAGGAACAACAGGCCG
3022070	TGCAGATATCTACAATGAAGAGCACTACACTTTCTTTGCGGTCCCGAGATCGGAAGAGCGGTTCAGCAG	TGCAGATATCTACAATGAAGAGCACTACACTTTCTTTGCGGTCCCG
3024600	TGCAGGTTAGTGGCGTAGATGGAAACCACCTGATCCTCCGAGATCGGAAGAGCGGTTCAGCAGGAATGC	TGCAGGTTAGTGGCGTAGATGGAAACCACCTGATCCTCCG
2289170	TGCAGAGGGGAGACGGTTTTGTTGAAACACATCAGTCCAAAATAGGAGATCGAGGGGTAGGAATCGGAT	TGCAGAGGGGAGACGGTTTTGTTGAAACACATCAGTCCAAAATAGGAGATCGAGGGGTAGGAATCGGAT
5567070	TGCAGACAATGGGCGACGGCGGGGGCGCTTGATTCGATCCAGCGCCAGTGCCATGGACCGAGATCGGAA	TGCAGACAATGGGCGACGGCGGGGGCGCTTGATTCGATCCAGCGCCAGTGCCATGGACCG
1375130	TGCAGAAGGATGCGCGCCCGCGAAGGAACCAGCAGAGCCCAACGATTCGGAGAGACCAAGACCGAGATC	TGCAGAAGGATGCGCGCCCGCGAAGGAACCAGCAGAGCCCAACGATTCGGAGAGACCAAGACCG
1237875	TGCAGCGACGCTGCCCTGCTACAGCTGCTCTTCCTGCGCGCCGCCTTCCTCGCCAAGCCCCGTGTCGTG	TGCAGCGACGCTGCCCTGCTACAGCTGCTCTTCCTGCGCGCCGCCTTCCTCGCCAAGCCCCGTGTCGTG	7BS_1861542_238_645
2275372	TGCAGTTGGCAATGGCCGCAAGTGATATATGTCGACGATCATCACCAACAACCATCAATCAGCCGAGAT	TGCAGTTGGCAATGGCCGCAAGTGATATATGTCGACGATCATCACCAACAACCATCAATCAGCCGAGAT
2331510	TGCAGGCCCTGGCCTCGACTGCTGCTGCTGCGTGCACACCCGCTACTGCGCGCCCCTGGTGCTTCCGCC	TGCAGGCCCTGGCCTCGACTGCTGCTGCTGCGTGCACACCCGCTACTGCGCGCCCCTGGTGCTTCCGCC
3025567	TGCAGCGGTGCTTCGTTGGGCTCTTCTCGAGGGTGGCTCTTCGATTCCGAGATCGGAAGAGCGGTTCAG	TGCAGCGGTGCTTCGTTGGGCTCTTCTCGAGGGTGGCTCTTCGATTCCG
3029825	TGCAGGAGACGGCGCCATGATCCCGTTTAGCAGACGCCGAGATCGGAAGAGCGGTTCAGCAGGAATGCC	TGCAGGAGACGGCGCCATGATCCCGTTTAGCAGACGCCG
1242077	TGCAGTCCTCCTCACGGGACAAGCTGCGTTGGCGCACTCGCTGCCCGCCGAGATCGGAAGAGCGGTTCA	TGCAGTCCTCCTCACGGGACAAGCTGCGTTGGCGCACTCGCTGCCCGCCG
1070164	TGCAGAGCATGCAAGGGTAGGCTCTCTACTGAAGGATTTTACTAATTAAAGAACGTGTGTTCCGAGATC	TGCAGAGCATGCAAGGGTAGGCTCTCTACTGAAGGATTTTACTAATTAAAGAACGTGTGTTCCG
10984269	TGCAGCACGCCCTTACGAGGTCCATCCAAGCACGTGCGGCTGCGTGCATGTCGATCGAAGGCGGGGCAG	TGCAGCACGCCCTTACGAGGTCCATCCAAGCACGTGCGGCTGCGTGCATGTCGATCGAAGGCGGGGCAG
4008605	TGCAGTGCCCGCAGCCGCCTCCATTCCCGAACAGTAAGAGGAGCCTGGCGCTCTTGCAGTGCCGAGATC	TGCAGTGCCCGCAGCCGCCTCCATTCCCGAACAGTAAGAGGAGCCTGGCGCTCTTGCAGTGCCG	7AL_4550072_2967_58230_4312930_4291219_
1722381	TGCAGTCGCAGAACATTATTGTGCTTTGTCCACTCCAAGTCAGCACTAGTATCCTCCGAGATCGGAAGA	TGCAGTCGCAGAACATTATTGTGCTTTGTCCACTCCAAGTCAGCACTAGTATCCTCCG
2289057	TGCAGCATATTGACAGTGTGGACCCAGAAGAGATGAACTCATGGCTGACAGCAGTCATGACAGACAAGG	TGCAGCATATTGACAGTGTGGACCCAGAAGAGATGAACTCATGGCTGACAGCAGTCATGACAGACAAGG
982838	TGCAGAAAGGTGTATGCGAGACGGGGCCGATGTAAGGGACACCGCCAAGGGAGAAGTGTACCGAGATCG	TGCAGAAAGGTGTATGCGAGACGGGGCCGATGTAAGGGACACCGCCAAGGGAGAAGTGTACCG
1087705	TGCAGAAAGGTGTATGCGAGACGGGGCCTATGTAAGGGACACCGCCAAGGAGATGTGTTCCGAGATCGG	TGCAGAAAGGTGTATGCGAGACGGGGCCTATGTAAGGGACACCGCCAAGGAGATGTGTTCCG
1138037	TGCAGTCACTGTCCCTCCATTAACTGAACCCATCTTGGGGTTGCAGCACATTAATTTGACACAAACAGG	TGCAGTCACTGTCCCTCCATTAACTGAACCCATCTTGGGGTTGCAGCACATTAATTTGACACAAACAGG
1266018	TGCAGCAGGCCCAGGCAACGGCGGTGTCCCTACCCCTTCTCGTGCCCATCTCTCTTCGTGGGGTGCCGA	TGCAGCAGGCCCAGGCAACGGCGGTGTCCCTACCCCTTCTCGTGCCCATCTCTCTTCGTGGGGTGCCGA
3951842	TGCAGAGATCTCCAAACCCTAGAGCTACTCCGAGATCGGAAGAGCGGTTCAGCAGGAATGCCGAGACCG	TGCAGAGATCTCCAAACCCTAGAGCTACTCCG
1099207	TGCAGTTAAACGGGGCGCAGAGGGGACAGATTGTCCCACGAGAACACCGCCCGATTCTTCAACCATGCC	TGCAGTTAAACGGGGCGCAGAGGGGACAGATTGTCCCACGAGAACACCGCCCGATTCTTCAACCATGCC
1118486	TGCAGTTAAACGGGGCGCGGAGGGGACAGATTGTCCCACGAGAACACCGCCCGATTCTTCAACCACGCC	TGCAGTTAAACGGGGCGCGGAGGGGACAGATTGTCCCACGAGAACACCGCCCGATTCTTCAACCACGCC
10992661	TGCAGGGCGCTGGCGGCGGTAGACTTGGAGGCGGGGCGCCGAGATCGGAAGAGCGGTTCAGCAGGAATG	TGCAGGGCGCTGGCGGCGGTAGACTTGGAGGCGGGGCGCCG
1099404	TGCAGACTTTGTCAAAAAAGAAGATATAATAGCAACCATTAATTCGCCATCCACGCGCCGAGATCGGAA	TGCAGACTTTGTCAAAAAAGAAGATATAATAGCAACCATTAATTCGCCATCCACGCGCCG
1266898	TGCAGAATTTGAGTGCCAGCTTTGGTTTTCGGTGCTGTTCCTTTCTGTGGGATTAGGCCGAGATCGGAA	TGCAGAATTTGAGTGCCAGCTTTGGTTTTCGGTGCTGTTCCTTTCTGTGGGATTAGGCCG
4005378	TGCAGGCCTATGACGGTATTTTACTCGTAATGCCAATTAACGCCCGAGATCGGAAGAGCGGTTCAGCAG	TGCAGGCCTATGACGGTATTTTACTCGTAATGCCAATTAACGCCCG	7AS_4184013_1166_3728_739103_1067592_
1166905	TGCAGAAGTGGCGAGGCGGAGCGCGGCGGCCGAAGATGCACGAGGCGCAACACGGCCGAGATCGGAAGA	TGCAGAAGTGGCGAGGCGGAGCGCGGCGGCCGAAGATGCACGAGGCGCAACACGGCCG
1220885	TGCAGTGGAGTAGCAGGAGGGTTCATCCAGCCACACACAAACACTTTGCGCGGAGCTGGGTGGGTGTCA	TGCAGTGGAGTAGCAGGAGGGTTCATCCAGCCACACACAAACACTTTGCGCGGAGCTGGGTGGGTGTCA
990585	TGCAGCCAGACGCTCCCCACCAGGCTCAGCCAGTGGACCGAGGTCGGAGACGACGGCATGGTTTTTGCT	TGCAGCCAGACGCTCCCCACCAGGCTCAGCCAGTGGACCGAGGTCGGAGACGACGGCATGGTTTTTGCT
1019230	TGCAGGTGGGAGTGGGTTTAAGTGGGATTCACTATCCCATCCCACTTAAACCGCTCCAGCGGGAGCCCA	TGCAGGTGGGAGTGGGTTTAAGTGGGATTCACTATCCCATCCCACTTAAACCGCTCCAGCGGGAGCCCA
1236950	TGCAGAATGCAGAAATATGTGCCTTGTTTCGGTTGGCTGAGCGGAGAAGATAAACAAGCAACTGTAGCT	TGCAGAATGCAGAAATATGTGCCTTGTTTCGGTTGGCTGAGCGGAGAAGATAAACAAGCAACTGTAGCT
1299010	TGCAGTGGCGTAGAGGTTGTCTAGTGTCCTGCCTTTTGATGCAAATTAACATCGTTAATTTGAGAGAGG	TGCAGTGGCGTAGAGGTTGTCTAGTGTCCTGCCTTTTGATGCAAATTAACATCGTTAATTTGAGAGAGG
1063183	TGCAGAATGCAGAAATATGTGCCTTGTTTTGGTTGGCTGAGCGGAGCAAGATAAACAAGCAACTGTAGC	TGCAGAATGCAGAAATATGTGCCTTGTTTTGGTTGGCTGAGCGGAGCAAGATAAACAAGCAACTGTAGC
4395919	TGCAGTGACGCCTGGCCACGCTACAGCAAGGAGGAGGGGAAGATGGAGGCGCGGCGCCTGAGCCTGGCA	TGCAGTGACGCCTGGCCACGCTACAGCAAGGAGGAGGGGAAGATGGAGGCGCGGCGCCTGAGCCTGGCA
1112082	TGCAGGTTCATGTCCAGGGCCAGGGATAAACCTTCACTGCAAGCCATTGCCTCAAGCGTCTCCGAGATC	TGCAGGTTCATGTCCAGGGCCAGGGATAAACCTTCACTGCAAGCCATTGCCTCAAGCGTCTCCG
1102275	TGCAGACGGGCGAGGTGATATGTTGCAAAAAATGGTAAAAAAAGCACAGTCCGAGATCGGAAGAGCGGT	TGCAGACGGGCGAGGTGATATGTTGCAAAAAATGGTAAAAAAAGCACAGTCCG
1045096	TGCAGGTACACCACATCCAGTTCTAGTTTCAGTCATACAGTTACAGACAACAAAACAAAAGATGACCTG	TGCAGGTACACCACATCCAGTTCTAGTTTCAGTCATACAGTTACAGACAACAAAACAAAAGATGACCTG
1122095	TGCAGAAATTGGTCATTCAACATATCTGTTGCACAAAAGGGAATTGGGGGTACCGAGATCGGAAGAGCG	TGCAGAAATTGGTCATTCAACATATCTGTTGCACAAAAGGGAATTGGGGGTACCG
1203934	TGCAGAGAAAGGCTCCCTCCTGACCTACATCAAGTATGCAATATGCTCAGCTAAAGGATCCGAGATCGG	TGCAGAGAAAGGCTCCCTCCTGACCTACATCAAGTATGCAATATGCTCAGCTAAAGGATCCG
1123459	TGCAGAATGAATAGATATACACCCACCACCAACCCCAAGCCCACCGTACCCTTCTTCCATAGTCTTTCT	TGCAGAATGAATAGATATACACCCACCACCAACCCCAAGCCCACCGTACCCTTCTTCCATAGTCTTTCT
2279546	TGCAGCCCGCATCCCCCTCTCCCCAGCGCCACGGTCGACCAAAGCAGCCGAGATCGGAAGAGCGGTTCA	TGCAGCCCGCATCCCCCTCTCCCCAGCGCCACGGTCGACCAAAGCAGCCG
1257409	TGCAGCTGGAACAAGGTCACGACGATGCTTGGATAGTTGAGTTGTTCTTGGGGCACACCTTCATGATCG	TGCAGCTGGAACAAGGTCACGACGATGCTTGGATAGTTGAGTTGTTCTTGGGGCACACCTTCATGATCG
2277157	TGCAGATCAGACCGCTATAGGGCGTCGGGCTATAGATGCTCTTAGCTAGCGCCGATCGATCGGGAGCAC	TGCAGATCAGACCGCTATAGGGCGTCGGGCTATAGATGCTCTTAGCTAGCGCCGATCGATCGGGAGCAC
2303757	TGCAGCCATGGCCTGAGGGACAGCTCGAACTGAGGCGAGGATGCTCGTTCAGCACGAACCATGCGCTCC	TGCAGCCATGGCCTGAGGGACAGCTCGAACTGAGGCGAGGATGCTCGTTCAGCACGAACCATGCGCTCC
1218488	TGCAGAGGGATGCAGGAGGTGAGGCAAGGCATCGGAGGGAGCTTGCGAGGCGGAGCGGAGCAGAGGCCG	TGCAGAGGGATGCAGGAGGTGAGGCAAGGCATCGGAGGGAGCTTGCGAGGCGGAGCGGAGCAGAGGCCG
1113806	TGCAGAAGGGCAACTCTCCAACGCCGTGCATTAAAAACCCGCCAATGTCTGGTCCGTGCTGTCCGAGAT	TGCAGAAGGGCAACTCTCCAACGCCGTGCATTAAAAACCCGCCAATGTCTGGTCCGTGCTGTCCGAGAT
1065547	TGCAGAGCATAGTTTTAAATAGTGAGCTATGCTAATTAGCGGCACACTGCTCAAACTGGTATAACACAG	TGCAGAGCATAGTTTTAAATAGTGAGCTATGCTAATTAGCGGCACACTGCTCAAACTGGTATAACACAG
1107884	TGCAGCAGGATGCAACCTCTGTGCTCGTTGACAAGAGGGAAGGGGAGAGTCCTCTGAGAACTTGCCGAG	TGCAGCAGGATGCAACCTCTGTGCTCGTTGACAAGAGGGAAGGGGAGAGTCCTCTGAGAACTTGCCGAG
1112507	TGCAGCGAGGGATGGCACTCGGCGAAGTAGGGAAGGCGGAGAAATGGGACTCCGAGATCGGAAGAGCGG	TGCAGCGAGGGATGGCACTCGGCGAAGTAGGGAAGGCGGAGAAATGGGACTCCG
2305426	TGCAGCACGACCTCGCCACGCTGCTCGATATTCTCCCCGTTGGCGAGCTCGGGCTTGCTGACGACGTGG	TGCAGCACGACCTCGCCACGCTGCTCGATATTCTCCCCGTTGGCGAGCTCGGGCTTGCTGACGACGTGG
3025531	TGCAGCACGACCTCGCCACGCTGCTCGATATTCTCCCGAGATCGGAAGAGCGGTTCAGCAGGAATGCCG	TGCAGCACGACCTCGCCACGCTGCTCGATATTCTCCCG
2324124	TGCAGGATCGGCCTTCGACGCCAACGTGGTGATCATCCTTGCCGCGCTCTTCTTCGCGCAGCTCTTCGC	TGCAGGATCGGCCTTCGACGCCAACGTGGTGATCATCCTTGCCGCGCTCTTCTTCGCGCAGCTCTTCGC
978301	TGCAGTGTATAAACAGCCAGAAAGCAGACTTTTATACTCATCATAGCTTCGGAGCCGAGATCGGAAGAG	TGCAGTGTATAAACAGCCAGAAAGCAGACTTTTATACTCATCATAGCTTCGGAGCCG
5011271	TGCAGTGTATAAACAGCCAGAAAGCAGACTTTTACACTCATCATAGCTTCCGAGCCGAGATCGGAAGAG	TGCAGTGTATAAACAGCCAGAAAGCAGACTTTTACACTCATCATAGCTTCCGAGCCG
1212780	TGCAGCACAGCACTTGTTGTGCTGATCATAGCTGCTCCGAATTGGCCAGCCTTTGCAGCCTTGGTGTGC	TGCAGCACAGCACTTGTTGTGCTGATCATAGCTGCTCCGAATTGGCCAGCCTTTGCAGCCTTGGTGTGC
1242747	TGCAGCGGATTTAGGGGCGTGAAGGTGAGGGAAGCAGGCGCGGTAGTTCATGCCGACAAGGGGAAGCAG	TGCAGCGGATTTAGGGGCGTGAAGGTGAGGGAAGCAGGCGCGGTAGTTCATGCCGACAAGGGGAAGCAG
1121019	TGCAGACTCGCGGGCTGTGGGACGCCGTGAGCACGGGAGACGCCGACTACCACGACGATCGCGCCGCGC	TGCAGACTCGCGGGCTGTGGGACGCCGTGAGCACGGGAGACGCCGACTACCACGACGATCGCGCCGCGC
1091864	TGCAGTAATTCCTGATTGGTAGTAGTTCTAAACAAATACTTGTACTGCCTTATCATATGTCTATCCGAG	TGCAGTAATTCCTGATTGGTAGTAGTTCTAAACAAATACTTGTACTGCCTTATCATATGTCTATCCGAG
1102766	TGCAGTTCCGAGAGAATATTCACACTGATTTTTCCATGACAAGTCATTCAGTCCTCAGCAACAACGACC	TGCAGTTCCGAGAGAATATTCACACTGATTTTTCCATGACAAGTCATTCAGTCCTCAGCAACAACGACC
1230905	TGCAGGTGAGGCAGGGCGCGGTAGTGAGGGGGGAGGCAGCAGCAGTGTGTGTACGCAGGAGCTCGGGCT	TGCAGGTGAGGCAGGGCGCGGTAGTGAGGGGGGAGGCAGCAGCAGTGTGTGTACGCAGGAGCTCGGGCT
4009896	TGCAGATTAGCTGCATGCATGGGCATGTGCTGTTAGTCTGTTAGTACGTGCTGGCTAATTGCATGGATG	TGCAGATTAGCTGCATGCATGGGCATGTGCTGTTAGTCTGTTAGTACGTGCTGGCTAATTGCATGGATG	7AS_4141656_532_2384_3013048_3278130_
5580262	TGCAGCGCCGCGGCTGAACCACGTGGCCACGGCGTCTCGAGGGTCTCCGAGATCGGAAGAGCGGTTCAG	TGCAGCGCCGCGGCTGAACCACGTGGCCACGGCGTCTCGAGGGTCTCCG
3023013	TGCAGCAGAAACTGTCCAGAAACCTCGTAATCATGTCATGGGCACCGAGATCGGAAGAGCGGTTCAGCA	TGCAGCAGAAACTGTCCAGAAACCTCGTAATCATGTCATGGGCACCG
2254313	TGCAGGATTCGAACCTAGGTCCTTCACAATAAGCACAGCCGCAATAACCAGCTAGGCAACCGAGATCGG	TGCAGGATTCGAACCTAGGTCCTTCACAATAAGCACAGCCGCAATAACCAGCTAGGCAACCG	7BL_6661953_5149_125951_1904738_6582944_
3384672	TGCAGGTTTCGAACCTAGGTCCTTCAACAATGAGCACAGCCGCAATAACCAGCTAGGCAACCGAGATCG	TGCAGGTTTCGAACCTAGGTCCTTCAACAATGAGCACAGCCGCAATAACCAGCTAGGCAACCG	7BL_6661953_5149_125951_1904738_6582944_
4397580	TGCAGGAATCGAAACTAGGTCCTTCACAATAAGCACAGCCGCAATAACCAGCTAGGCAACCGAGATCGG	TGCAGGAATCGAAACTAGGTCCTTCACAATAAGCACAGCCGCAATAACCAGCTAGGCAACCG	7BL_6661953_5149_125951_1904738_6582944_
1126931	TGCAGGGTTTAATCAGGCGCATAGGCGACGAAGCCACGACACAGATTTGGACGGATAACTGGATGCCCC	TGCAGGGTTTAATCAGGCGCATAGGCGACGAAGCCACGACACAGATTTGGACGGATAACTGGATGCCCC
1238051	TGCAGATGGGTCCCACGCCGTCAGCACTCAGCAGCATCGCCGTGGACTGCACATCGTGCGAGCGGCCAC	TGCAGATGGGTCCCACGCCGTCAGCACTCAGCAGCATCGCCGTGGACTGCACATCGTGCGAGCGGCCAC
100087434	TGCAGCAACTGCTCCTTCGGGCACGCACGGTCGTCGAGGAGGCGGACGGGCGATACATCACAAACTCCG	TGCAGCAACTGCTCCTTCGGGCACGCACGGTCGTCGAGGAGGCGGACGGGCGATACATCACAAACTCCG
1002571	TGCAGCGTTCCTGCACAAACACACGCGACGCACACACGCGCACCTACGCGCCATGCACATACACATGGC	TGCAGCGTTCCTGCACAAACACACGCGACGCACACACGCGCACCTACGCGCCATGCACATACACATGGC
3064691	TGCAGGCTGATTTCAACAAGCGAAGGTGACTGAATATTCACGTGCCGAGATCGGAAGAGCGGTTCAGCA	TGCAGGCTGATTTCAACAAGCGAAGGTGACTGAATATTCACGTGCCG
1217013	TGCAGAGGGAGGCAGGAGGTGAGGCAAGGCATCGGAGGAAGCTTGTGAGGCAGAGCGGAGCAGAGGCCG	TGCAGAGGGAGGCAGGAGGTGAGGCAAGGCATCGGAGGAAGCTTGTGAGGCAGAGCGGAGCAGAGGCCG
100081571	TGCAGCTGGTTCTACGACGCGCCAAGCGCTGCATCGATCCACGACCCGTATTACCTGACGGCGTTCTCC	TGCAGCTGGTTCTACGACGCGCCAAGCGCTGCATCGATCCACGACCCGTATTACCTGACGGCGTTCTCC	7DL_3391169_27556_555424_3274502_2623126_
1119832	TGCAGAAGCACTCCACACTTATCTTCATCCAGCGACAGGATCGGACATGTTGCATTTTCGTAACCGAGA	TGCAGAAGCACTCCACACTTATCTTCATCCAGCGACAGGATCGGACATGTTGCATTTTCGTAACCGAGA
10984197	TGCAGAAGCACTCCACACTTATCTTCATCCAGCGACAGGATCAGCCATGTTGCATTTTCGTAACCGAGA	TGCAGAAGCACTCCACACTTATCTTCATCCAGCGACAGGATCAGCCATGTTGCATTTTCGTAACCGAGA
3022792	TGCAGCCTGCAAAACTGTGCCCTTCGCTGCGAAGTCTCCGAGATCGGAAGAGCGGTTCAGCAGGAATGC	TGCAGCCTGCAAAACTGTGCCCTTCGCTGCGAAGTCTCCG
1208481	TGCAGTAGCAGGTGAACTCGTGAGCCGATTCGTTTCCTTCCTCGCCAACAGGTACCTCCACTCTAGCTG	TGCAGTAGCAGGTGAACTCGTGAGCCGATTCGTTTCCTTCCTCGCCAACAGGTACCTCCACTCTAGCTG
4405216	TGCAGCCAGAAAGAACGCACATCGAATTCCCCGCAAAAAAAAGTATCAAAGTCGAATATTTGGGCCGAG	TGCAGCCAGAAAGAACGCACATCGAATTCCCCGCAAAAAAAAGTATCAAAGTCGAATATTTGGGCCGAG
1121147	TGCAGGCCGCCCCTCCGCCGCACCTCCCACCGCTGGCGTGCAACCTGTACCAGGGGTTGTGGACGTACG	TGCAGGCCGCCCCTCCGCCGCACCTCCCACCGCTGGCGTGCAACCTGTACCAGGGGTTGTGGACGTACG
3030641	TGCAGCACCGTCGAGTAAGTGTGCAGGATTCTCGCAGTCGCCGAGATCGGAAGAGCGGTTCAGCAGGAA	TGCAGCACCGTCGAGTAAGTGTGCAGGATTCTCGCAGTCGCCG
1053011	TGCAGCTGACTGACCTGTTGAATTTCGTGCCGACACTCTTGTAATCATGCATGCCTGCACTTCCATGTA	TGCAGCTGACTGACCTGTTGAATTTCGTGCCGACACTCTTGTAATCATGCATGCCTGCACTTCCATGTA
1094315	TGCAGTGACGGCGCGTCCAGTTCTTCCGCCTCGCAGTGTTCGTGCATGCGGTGGCCGAGATCGGAAGAG	TGCAGTGACGGCGCGTCCAGTTCTTCCGCCTCGCAGTGTTCGTGCATGCGGTGGCCG
1009228	TGCAGTGGAGGTGGTGGTGGTTTTGGCTGCCACGGTGGCTTCAGGTTCAAAGGCTACAAGTGCCTCCAC	TGCAGTGGAGGTGGTGGTGGTTTTGGCTGCCACGGTGGCTTCAGGTTCAAAGGCTACAAGTGCCTCCAC
1120110	TGCAGTACAGTGTGCTCATGATGGTTTTGTGTATATGTGTGTGTTTGGCGTGGTAGCCGATCCGAGATC	TGCAGTACAGTGTGCTCATGATGGTTTTGTGTATATGTGTGTGTTTGGCGTGGTAGCCGATCCG	7DL_3377420_6215_184777_2698512_3041752_
2289146	TGCAGGTCTGAACCGCACCACGTAGCAACAGATACCCATGGCGACTAGAGGTAGGCGCGACTGGATCGA	TGCAGGTCTGAACCGCACCACGTAGCAACAGATACCCATGGCGACTAGAGGTAGGCGCGACTGGATCGA
1125377	TGCAGAGAGGGCACATCTCGCTCGCCTTGAGGGCGAGCAAGAGGCACTCGCCATGGAAGACGTGGGGCC	TGCAGAGAGGGCACATCTCGCTCGCCTTGAGGGCGAGCAAGAGGCACTCGCCATGGAAGACGTGGGGCC	7DS_3963479_7298_123072_3809373_686794_
2288948	TGCAGCATTGATCGATCTGAAGAGGAGTAGCCATATCTTTCTGGATGATGTCTGCCGAGATCGGAAGAG	TGCAGCATTGATCGATCTGAAGAGGAGTAGCCATATCTTTCTGGATGATGTCTGCCG
3029632	TGCAGTTGGACCGGCGTGGAGTGCAGCAGTGCTCACCCGAGATCGGAAGAGCGGTTCAGCAGGAATGCC	TGCAGTTGGACCGGCGTGGAGTGCAGCAGTGCTCACCCG
1092671	TGCAGGTCTGCGGGTGCGCGGCTCTGGCGTGCAGAGGAGCAGTGCGGGGGCGGCTCGGAGTGGAAGGCG	TGCAGGTCTGCGGGTGCGCGGCTCTGGCGTGCAGAGGAGCAGTGCGGGGGCGGCTCGGAGTGGAAGGCG
2252245	TGCAGCACAAAACACCTATAAGATCGAGAGCGCGTCCATCTACGCGGACGAGAGGACTTGGAAGGCTCA	TGCAGCACAAAACACCTATAAGATCGAGAGCGCGTCCATCTACGCGGACGAGAGGACTTGGAAGGCTCA
1230010	TGCAGTTCGACAAATAGTTACTGTATACTAAACAAATGTATGAAAGAATCACCTAAGCTATATGAATTG	TGCAGTTCGACAAATAGTTACTGTATACTAAACAAATGTATGAAAGAATCACCTAAGCTATATGAATTG
1282340	TGCAGTTCGACAAATAACTACTGAACTAAACAAATGCACAGTATGAAAGAATCACCTAAGCTATGTAAA	TGCAGTTCGACAAATAACTACTGAACTAAACAAATGCACAGTATGAAAGAATCACCTAAGCTATGTAAA
979990	TGCAGTCCAATCATGCACATATCCAGGTACTGAAGTATGAACTACCTGGGGATGCTTTTAGCGGTTCCC	TGCAGTCCAATCATGCACATATCCAGGTACTGAAGTATGAACTACCTGGGGATGCTTTTAGCGGTTCCC
1219453	TGCAGAGCGTCATCCAGATGATCTCCGTCATGTTCGTCGGGCACCTGGGCGAGCTCGCGCTGGCCAGCG	TGCAGAGCGTCATCCAGATGATCTCCGTCATGTTCGTCGGGCACCTGGGCGAGCTCGCGCTGGCCAGCG	7DS_3818260_8684_177776_1066293_580978_1271536_
100084153	TGCAGAACGTGGTCCAGATGATCTCCGTGATGTTCGTGGGCCACCTCGGCGAGCTCGCCCTCTCCAGCG	TGCAGAACGTGGTCCAGATGATCTCCGTGATGTTCGTGGGCCACCTCGGCGAGCTCGCCCTCTCCAGCG	7DS_3818260_8684_177776_1066293_580978_1271536_
1093573	TGCAGGGAGAAGGTGAGCATCTCGCCGCTGCGCGGGTTCGTGACGGTGGAGGGCGCGGGCGCGGACCGA	TGCAGGGAGAAGGTGAGCATCTCGCCGCTGCGCGGGTTCGTGACGGTGGAGGGCGCGGGCGCGGACCGA
1088769	TGCAGATCTCCGTGTTGGCCGACCAAGACGCTGATTCACCACTGCTACACCCCGCGCGCCGATTCACCA	TGCAGATCTCCGTGTTGGCCGACCAAGACGCTGATTCACCACTGCTACACCCCGCGCGCCGATTCACCA
1221008	TGCAGCAGCTGTGATTCCCTCGTCCATCGGCTAAACGCAAGTGCGTACGTGCAACGGCGCGAGACGTGC	TGCAGCAGCTGTGATTCCCTCGTCCATCGGCTAAACGCAAGTGCGTACGTGCAACGGCGCGAGACGTGC
1075137	TGCAGGGTGGTTGTTCTTAGCTTGTTTTCGTACTTGTTGGTAGCTAGATCTCCGAGATCGGAAGAGCGG	TGCAGGGTGGTTGTTCTTAGCTTGTTTTCGTACTTGTTGGTAGCTAGATCTCCG
5004316	TGCAGTTTTGTATGTACGATATGATCGACCGTACCAGTGTCAGATGGGCACGCTTGTTTTTCCGAGATC	TGCAGTTTTGTATGTACGATATGATCGACCGTACCAGTGTCAGATGGGCACGCTTGTTTTTCCG
1102953	TGCAGCCCATTCCGCTAAGGTTGTGGGTGACGACGTCGTTGCGCAAGGAGTACCGAGATCGGAAGAGCG	TGCAGCCCATTCCGCTAAGGTTGTGGGTGACGACGTCGTTGCGCAAGGAGTACCG
1103189	TGCAGCCTCCACAGCCCGACGCCGTCCTTCACCTCGCTTGTCGTGAACCGAGATCGGAAGAGCGGTTCA	TGCAGCCTCCACAGCCCGACGCCGTCCTTCACCTCGCTTGTCGTGAACCG
4009516	TGCAGCCTCCACAGCCCCACGCCGTCCTTCACCTCGCTTGCCGTGAACCGAGATCGGAAGAGCGGTTCA	TGCAGCCTCCACAGCCCCACGCCGTCCTTCACCTCGCTTGCCGTGAACCG
1234235	TGCAGCCCATGCATCACCAAAGCTACTGTTCTCCGTCCAGGCCGAGCCGCCCATGCATCACCCCGTCGC	TGCAGCCCATGCATCACCAAAGCTACTGTTCTCCGTCCAGGCCGAGCCGCCCATGCATCACCCCGTCGC
1128839	TGCAGACTGTAGATGAATTTGACGTTTTTTTGTAGGAGCACTACTAGATGTCCGCTGGCTTTGCAGATT	TGCAGACTGTAGATGAATTTGACGTTTTTTTGTAGGAGCACTACTAGATGTCCGCTGGCTTTGCAGATT
2310479	TGCAGTCACGGCGCTCAACGACTCCGAGTCCAAGACCGTCGAGTTGTCATGGAAGACGGAGCTGGACCA	TGCAGTCACGGCGCTCAACGACTCCGAGTCCAAGACCGTCGAGTTGTCATGGAAGACGGAGCTGGACCA
1012827	TGCAGTGTATTTATACAACAGTTCAGATAATAATTCCAGAATTTGCTGGACCATTTCTTCACCCAAGAT	TGCAGTGTATTTATACAACAGTTCAGATAATAATTCCAGAATTTGCTGGACCATTTCTTCACCCAAGAT
2276253	TGCAGTGTATGTATACAACAGTTCAGATAATAATTCCAGAATTTGCGGGACCATTTCTTCTTCGAGATA	TGCAGTGTATGTATACAACAGTTCAGATAATAATTCCAGAATTTGCGGGACCATTTCTTCTTCGAGATA
1150543	TGCAGGTCGGCTGCTCCACTGCCTTGCATCAACGGGTGCATCTCGCCGCGCGCCATGAGGGCATGTCAT	TGCAGGTCGGCTGCTCCACTGCCTTGCATCAACGGGTGCATCTCGCCGCGCGCCATGAGGGCATGTCAT
5361885	TGCAGTTGGTGTTGGTGCATGTGGCAACGGGTCAGCATCAGAAACTGTGCCCATGGAGGCGAATGGCGT	TGCAGTTGGTGTTGGTGCATGTGGCAACGGGTCAGCATCAGAAACTGTGCCCATGGAGGCGAATGGCGT
1132774	TGCAGCTCGTGACTTGCGACCCTCCCTTTCCTTTCCGTTCCTGCTCCGACCGCCGTCGGGTTCCACTCC	TGCAGCTCGTGACTTGCGACCCTCCCTTTCCTTTCCGTTCCTGCTCCGACCGCCGTCGGGTTCCACTCC
989937	TGCAGCTCGGCCGTATACAGGATGGCAATGCATCTACAACGGGTATTATATGCTCTCATTAGCTTACTG	TGCAGCTCGGCCGTATACAGGATGGCAATGCATCTACAACGGGTATTATATGCTCTCATTAGCTTACTG
1076409	TGCAGGCCTGAATAGTCTAGGACCTGATCAAGGTGTGAGAAGAATTGGTATGCTCTACAAGTACGCTAG	TGCAGGCCTGAATAGTCTAGGACCTGATCAAGGTGTGAGAAGAATTGGTATGCTCTACAAGTACGCTAG
1116797	TGCAGACTGAGCAAATTGGGCGATTCATGGCAGCGATCAGCAAGATTATGATTCCCGAGATCGGAAGAG	TGCAGACTGAGCAAATTGGGCGATTCATGGCAGCGATCAGCAAGATTATGATTCCCG
1125810	TGCAGAGTACACAGAACCCACTATAGAACATTCAGAGTGTAACATCAAGTGTATAGTGTACATTCATGC	TGCAGAGTACACAGAACCCACTATAGAACATTCAGAGTGTAACATCAAGTGTATAGTGTACATTCATGC
1400145	TGCAGGGTCCAAACCAAACAACCCCTCAAGGATCAAGATGTGAGAAGAATCGGTATGCTCTGCACCTAC	TGCAGGGTCCAAACCAAACAACCCCTCAAGGATCAAGATGTGAGAAGAATCGGTATGCTCTGCACCTAC
1400247	TGCAGATCCTGGCTAGTAATGATGTGCGTGAGTTCAACGTCATTGCCAACGGCAAGAAGAATAAGCTCC	TGCAGATCCTGGCTAGTAATGATGTGCGTGAGTTCAACGTCATTGCCAACGGCAAGAAGAATAAGCTCC
1670478	TGCAGGTACAAATAGTATTAATCTGATGCATGCTGCCCCGTTCACACCCTGCGGACGGGCAATGCCGCG	TGCAGGTACAAATAGTATTAATCTGATGCATGCTGCCCCGTTCACACCCTGCGGACGGGCAATGCCGCG
5358097	TGCAGGAAATTTCTCCATCATGTTAATTAGCCGAGATCGGAAGAGCGGTTCAGCAGGAATGCCGAGACC	TGCAGGAAATTTCTCCATCATGTTAATTAGCCG
1400110	TGCAGAAAGTTGACAGAGTAAATGCAAATATCTTCTATATTTATTCCACTGAAACCACCGAGATCGGAA	TGCAGAAAGTTGACAGAGTAAATGCAAATATCTTCTATATTTATTCCACTGAAACCACCG
1095318	TGCAGGCTACAAACTCGGCGGGACTTCCGATCTTGTGTGCAACAGTGCGTACGGAGGCAATCGTTTCGG	TGCAGGCTACAAACTCGGCGGGACTTCCGATCTTGTGTGCAACAGTGCGTACGGAGGCAATCGTTTCGG
4004081	TGCAGGCTACAAACTCGGCGGGACTTCCGATCTTGTGTCGAACAGTGCGTACGGAGGCAATCGTTTCAG	TGCAGGCTACAAACTCGGCGGGACTTCCGATCTTGTGTCGAACAGTGCGTACGGAGGCAATCGTTTCAG
1201134	TGCAGGAGGAGTGCTAGGCAAGCAGAAGCACGTAAATAAACAAGATCAAATACGCCATGAGCTCTCCAC	TGCAGGAGGAGTGCTAGGCAAGCAGAAGCACGTAAATAAACAAGATCAAATACGCCATGAGCTCTCCAC
1112918	TGCAGGCGCAGGCCGAGACGAGACGGACAGGCGCCATGTGCGGGCAGCGCGCACGTACCCGAGATCGGA	TGCAGGCGCAGGCCGAGACGAGACGGACAGGCGCCATGTGCGGGCAGCGCGCACGTACCCG
1114788	TGCAGTGCATATGGGCCTTGTAAATAGGGACAACCTTCCGTTGTTCAGGGGCCTAATAAACCCGAGATC	TGCAGTGCATATGGGCCTTGTAAATAGGGACAACCTTCCGTTGTTCAGGGGCCTAATAAACCCG	7BL_6731775_2554_10891_6136061_6512385_
1134226	TGCAGGCGCAGGCCGAGACGAGACGGACAGGCGGCATGTGCGCGCGCACGTACCCGAGATCGGAAGAGC	TGCAGGCGCAGGCCGAGACGAGACGGACAGGCGGCATGTGCGCGCGCACGTACCCG
4990965	TGCAGGCGCAGGCCGAGACGAGACGGGCAGGCGCCATGTGCGAGCAGCGCGCACGTACCCGAGATCGGA	TGCAGGCGCAGGCCGAGACGAGACGGGCAGGCGCCATGTGCGAGCAGCGCGCACGTACCCG
7910250	TGCAGGTGCAGGCCGAGACGAGACGGACAGGCGCCATGTGCGCGCGCACGTACCCGAGATCGGAAGAGC	TGCAGGTGCAGGCCGAGACGAGACGGACAGGCGCCATGTGCGCGCGCACGTACCCG
1151793	TGCAGCGTTTCCAGGCAGCGCCATGGCGTGCGGCGGCGACCTAGTATGGAGATGGCCGAGATCGGAAGA	TGCAGCGTTTCCAGGCAGCGCCATGGCGTGCGGCGGCGACCTAGTATGGAGATGGCCG
100261083	TGCAGGGCGGCAACGGCTACATCAGCTACGGCGCGCTCCGAGATCGGAAGAGCGGTTCAGCAGGAATGC	TGCAGGGCGGCAACGGCTACATCAGCTACGGCGCGCTCCG
1279356	TGCAGCCGAGTTGGCGCCATCGCCGATAGCAGAGTCCCGATGGATCAACAAGAAGAAGAGTTGTGACAC	TGCAGCCGAGTTGGCGCCATCGCCGATAGCAGAGTCCCGATGGATCAACAAGAAGAAGAGTTGTGACAC
1026745	TGCAGTTGGTGGTGGGGAGGCTGAAGGTCGGCTTGCAGCCCTTCCTCCAGTCTCGGCGGTCCACCATCT	TGCAGTTGGTGGTGGGGAGGCTGAAGGTCGGCTTGCAGCCCTTCCTCCAGTCTCGGCGGTCCACCATCT
1084505	TGCAGTTGGTGGTGGGGAGACTGAAGGTCGGCTTGCAGCCCTTCCTCCAGTCCTGGCGGTCCACCATCT	TGCAGTTGGTGGTGGGGAGACTGAAGGTCGGCTTGCAGCCCTTCCTCCAGTCCTGGCGGTCCACCATCT
1085538	TGCAGTCGAGGGCCATGGACGGCGGCGGTGCCTCGGCGTTGATGTCGCTAGGCACCTTGAGATATATGT	TGCAGTCGAGGGCCATGGACGGCGGCGGTGCCTCGGCGTTGATGTCGCTAGGCACCTTGAGATATATGT
4993165	TGCAGTCGAGGGCCATGGACGGCGGCGGTGCCGAGGCGTCGAGGTCGCTAGGCACCTTGAGATATATGT	TGCAGTCGAGGGCCATGGACGGCGGCGGTGCCGAGGCGTCGAGGTCGCTAGGCACCTTGAGATATATGT
1025757	TGCAGGAGGCTCTTGTATTATTGCATCGGGCCATCGGCAGCTCACCATCAGCCGAGATCGGAAGAGCGG	TGCAGGAGGCTCTTGTATTATTGCATCGGGCCATCGGCAGCTCACCATCAGCCG
1708014	TGCAGGATCTTGCTACTAAATTAAAAGGCCGAGCTTCCATGCCCCTTCTCAATGAATCCTCACGTGCTC	TGCAGGATCTTGCTACTAAATTAAAAGGCCGAGCTTCCATGCCCCTTCTCAATGAATCCTCACGTGCTC
1240070	TGCAGTTAGCGGGCGAAGTGACACAATGGAGGGCGTGATGGTAGTGACCCGAGATCGGAAGAGCGGTTC	TGCAGTTAGCGGGCGAAGTGACACAATGGAGGGCGTGATGGTAGTGACCCG
1388835	TGCAGCACTAGACCGTAGTCGCAGTGAAGCTACCCCTGCCTCCGCCTCAGCTACTAGTCGCACCAGGCT	TGCAGCACTAGACCGTAGTCGCAGTGAAGCTACCCCTGCCTCCGCCTCAGCTACTAGTCGCACCAGGCT
984303	TGCAGATCGTACCTATCTGCCGCGACAAGCAGCTGCGGCCACTGCCACATTGGTTCTTCACCATCTTCC	TGCAGATCGTACCTATCTGCCGCGACAAGCAGCTGCGGCCACTGCCACATTGGTTCTTCACCATCTTCC
1174987	TGCAGATCGTACCTATCCGCCGCGACAAGCAGCTGCGTCCACTGCCACATCGCATCTTCACCATCTCCC	TGCAGATCGTACCTATCCGCCGCGACAAGCAGCTGCGTCCACTGCCACATCGCATCTTCACCATCTCCC
1205982	TGCAGATCGTACCTATCCGCCGCGACGAGCAGCTGCGGCCACTGCCACATCGCATCTTCACCATCTTCC	TGCAGATCGTACCTATCCGCCGCGACGAGCAGCTGCGGCCACTGCCACATCGCATCTTCACCATCTTCC
3034193	TGCAGGCTACCGTGCCGCTGCCTTCGTTCGTCCAAGCGCGCTCTCGCCTGGTCCTTGCCGAGATCGCGC	TGCAGGCTACCGTGCCGCTGCCTTCGTTCGTCCAAGCGCGCTCTCGCCTGGTCCTTGCCGAGATCGCGC
3021566	TGCAGATACGACTTGACTGTATTCAGTCAATATGCCCGAGATCGGAAGAGCGGTTCAGCAGGAATGCCG	TGCAGATACGACTTGACTGTATTCAGTCAATATGCCCG
1166094	TGCAGCATCGACGCCCTGAAGAACATGGAGGTGAACCAAAGTGGTGCTCAGGAGTACGTCAAGAACGAG	TGCAGCATCGACGCCCTGAAGAACATGGAGGTGAACCAAAGTGGTGCTCAGGAGTACGTCAAGAACGAG
1143420	TGCAGCGGTAGGCAGCTGTCGTGTTCAAAGTATCTGCTGGCGCTGCTAGGTGCCAGGATCCTAGATCCG	TGCAGCGGTAGGCAGCTGTCGTGTTCAAAGTATCTGCTGGCGCTGCTAGGTGCCAGGATCCG
1092066	TGCAGCCCATGCCGCTGAGGTTGTGGGTGACGACATCGTCGCGCAAGCAGTAGCGGTTCACCACTAGCG	TGCAGCCCATGCCGCTGAGGTTGTGGGTGACGACATCGTCGCGCAAGCAGTAGCGGTTCACCACTAGCG
1099100	TGCAGGTGTACGACGACACATACGCACTGGTTGTCAGCACGGAGAATATCACCCTAAACGGGTACTTGG	TGCAGGTGTACGACGACACATACGCACTGGTTGTCAGCACGGAGAATATCACCCTAAACGGGTACTTGG
100089453	TGCAGCCCATGCCGCTGAGGTTGTGGCTGACGACGTCGTCGGGCAAGCCGTACCTGTTCACGACCAGCG	TGCAGCCCATGCCGCTGAGGTTGTGGCTGACGACGTCGTCGGGCAAGCCGTACCTGTTCACGACCAGCG
100102876	TGCAGCCCATGCCGCTGAGGTTGTGCGTGACGACGTCGTCCCGAGATCGGAAGAGCGGTTCAGCAGGAA	TGCAGCCCATGCCGCTGAGGTTGTGCGTGACGACGTCGTCCCG
983365	TGCAGGTGTACGACGACACATACGCACGGTTGTCAGCACGGAGAATATCACCCTAAACGGGTACTTGGG	TGCAGGTGTACGACGACACATACGCACGGTTGTCAGCACGGAGAATATCACCCTAAACGGGTACTTGGG
1090852	TGCAGTGGCAGAGGGTGCTCTGCGTACACAATTTCGGCAAATCCTTTTGTGGCCTGGGAATACGAGAAG	TGCAGTGGCAGAGGGTGCTCTGCGTACACAATTTCGGCAAATCCTTTTGTGGCCTGGGAATACGAGAAG
1100735	TGCAGGGAGAATACAACTGCGGAGTCACTCTTGCATTCTGCTCACGCACAACTTACCGAGATCGGAAGA	TGCAGGGAGAATACAACTGCGGAGTCACTCTTGCATTCTGCTCACGCACAACTTACCG
3025386	TGCAGATCCGCCTCGCTAACTCCCTTCGACCCAATCCTCCGAGATCGGAAGAGCGGTTCAGCAGGAATG	TGCAGATCCGCCTCGCTAACTCCCTTCGACCCAATCCTCCG
1105405	TGCAGTGGCAAATTTATCTACGGTATACAAAGGACTTCCTAAGCCACGCCCCAGGCCATGGCCCTTCTA	TGCAGTGGCAAATTTATCTACGGTATACAAAGGACTTCCTAAGCCACGCCCCAGGCCATGGCCCTTCTA
4010128	TGCAGCGGGATGGCGTCCATGGGTTCAGTGGCCATTGCTGCCCGAGATCGGAAGAGCGGTTCAGCAGGA	TGCAGCGGGATGGCGTCCATGGGTTCAGTGGCCATTGCTGCCCG
1082534	TGCAGCCCTCCCTGTCAATTGTTGCAGTCCATCAACCTGCGCTTCATTCCCCAGAGAGAGAGGCTGATA	TGCAGCCCTCCCTGTCAATTGTTGCAGTCCATCAACCTGCGCTTCATTCCCCAGAGAGAGAGGCTGATA
1138542	TGCAGCCCCATGGTCGGCGGCGTCCACCTCGTGACCTCCTCCTCCGTCTCCCTGGTAGACGACCGAGAT	TGCAGCCCCATGGTCGGCGGCGTCCACCTCGTGACCTCCTCCTCCGTCTCCCTGGTAGACGACCGAGAT
1057454	TGCAGATTATGAATGTGTAATTTGTTACCATGCGTTTCCGCAGCCAAACGAAAAAAAATGATTTGTTAC	TGCAGATTATGAATGTGTAATTTGTTACCATGCGTTTCCGCAGCCAAACGAAAAAAAATGATTTGTTAC
3028636	TGCAGGGAGCTGCTCCCTGGAGATAATCCCAAGCTCGCCGAGATCGGAAGAGCGGTTCAGCAGGAATGC	TGCAGGGAGCTGCTCCCTGGAGATAATCCCAAGCTCGCCG
1090726	TGCAGCATGGTGCCCAAGACAAGCAAGAGATCCATGGACGCCAACGCAGCGGCCACTCCGAGATCGGAA	TGCAGCATGGTGCCCAAGACAAGCAAGAGATCCATGGACGCCAACGCAGCGGCCACTCCG
1109858	TGCAGTCTGCCTCTGCCACTAAAAGCATCTCCACTAGTCCCCCAAGAATCCTCCTCAGGGCACTTTTTC	TGCAGTCTGCCTCTGCCACTAAAAGCATCTCCACTAGTCCCCCAAGAATCCTCCTCAGGGCACTTTTTC
1112369	TGCAGCCCCATGCTCGGCGGCGTCCACCTCGTCACCTCCTCCTCTGTCTCTCTGGTAGACGACCGAGAT	TGCAGCCCCATGCTCGGCGGCGTCCACCTCGTCACCTCCTCCTCTGTCTCTCTGGTAGACGACCGAGAT
1182467	TGCAGCATGCCAGGTAATAGTAGTAGTGCTTGGATTAGGTTCAGACAAGCTGTCTCCTCAAAGCTCCAA	TGCAGCATGCCAGGTAATAGTAGTAGTGCTTGGATTAGGTTCAGACAAGCTGTCTCCTCAAAGCTCCAA
2291265	TGCAGCACCGCAAGTGTCGAAAAATGCAGGTTAGGTAGAGATTTGTTAATTAAGCATCATGAAAAGGTT	TGCAGCACCGCAAGTGTCGAAAAATGCAGGTTAGGTAGAGATTTGTTAATTAAGCATCATGAAAAGGTT
10984783	TGCAGTGGTGGTGTTCTCATGCAGCCTTCCGTTCGCGAGGACGATGGAAGACGAGGGCAACCGAGATCG	TGCAGTGGTGGTGTTCTCATGCAGCCTTCCGTTCGCGAGGACGATGGAAGACGAGGGCAACCG
3222450	TGCAGCGGGAAGTGCTTCTCGGCGTGCTGCTTGGGGATTACCAGCCGAGATCGGAAGAGCGGTTCAGCA	TGCAGCGGGAAGTGCTTCTCGGCGTGCTGCTTGGGGATTACCAGCCG
4004937	TGCAGTGGGAAGTGCTTCTCGGCGTGCTGCTTCGGGATCACCAGCCGAGATCGGAAGAGCGGTTCAGCA	TGCAGTGGGAAGTGCTTCTCGGCGTGCTGCTTCGGGATCACCAGCCG
1111166	TGCAGGATATTGCCCGTGTGCCCTTGTTTTGCGGCTTTAGGTTAGCAGCGTGCGTTGCATGTCGTCTGC	TGCAGGATATTGCCCGTGTGCCCTTGTTTTGCGGCTTTAGGTTAGCAGCGTGCGTTGCATGTCGTCTGC
1392493	TGCAGCCCATGACGACATCGTCGCGCAAGCAGTAGCGGTTCACCACTAGCGAGGTGAAGGACGGCGTGG	TGCAGCCCATGACGACATCGTCGCGCAAGCAGTAGCGGTTCACCACTAGCGAGGTGAAGGACGGCGTGG
1089606	TGCAGGTAGAGCAGCACGCCATAATCCATGATCCTGTTGTTGGAGACGACACTGAATACCGAGATCGGA	TGCAGGTAGAGCAGCACGCCATAATCCATGATCCTGTTGTTGGAGACGACACTGAATACCG
7353192	TGCAGGTAGAGCAGGATGCCGTGATGGATGACCCTGTTGTTGGAGACGACACTGAATACCGAGATCGGA	TGCAGGTAGAGCAGGATGCCGTGATGGATGACCCTGTTGTTGGAGACGACACTGAATACCG
1864148	TGCAGAGTAGAAGGTCGATGAGGGAGCCGAAGGCGATGGAGACGGGGAAGAACCTGGCGCTGACGAACG	TGCAGAGTAGAAGGTCGATGAGGGAGCCGAAGGCGATGGAGACGGGGAAGAACCTGGCGCTGACGAACG
1062316	TGCAGAGAGCTTAGTTGGCTTAAGAGTAAAAATTCAGATAGCAAATCATGTTCAGTTTGTTCCGAGATC	TGCAGAGAGCTTAGTTGGCTTAAGAGTAAAAATTCAGATAGCAAATCATGTTCAGTTTGTTCCG
3024760	TGCAGTTGACCCGTCTAATAGTTGTGAACTTGGTCACGACCGAGATCGGAAGAGCGGTTCAGCAGGAAT	TGCAGTTGACCCGTCTAATAGTTGTGAACTTGGTCACGACCG
1202474	TGCAGCAGCTCAAATTCCTCAGTGTTCAAAAATGCAAGATGGTGCAGTTGGTAGAGATAGATGCTCCAC	TGCAGCAGCTCAAATTCCTCAGTGTTCAAAAATGCAAGATGGTGCAGTTGGTAGAGATAGATGCTCCAC
3946324	TGCAGAAAAACAACAGCATCCAGCAAGTACACCGAGATCGGAAGAGCGGTTCAGCAGGAATGCCGAGAC	TGCAGAAAAACAACAGCATCCAGCAAGTACACCG
1010404	TGCAGAACTGCTCCGTGGAGAAGAGCGCCGCCCAGGAGCGGCAGACGGCCCGAGATCGGAAGAGCGGTT	TGCAGAACTGCTCCGTGGAGAAGAGCGCCGCCCAGGAGCGGCAGACGGCCCG	7DS_3871978_5788_68580_872628_3821635_
1094943	TGCAGAACTCCTCCGACGAGAGCGCGACGGCCCAGGAGCGGCAGACGGCGCGGAAGCGGAGGATGGATC	TGCAGAACTCCTCCGACGAGAGCGCGACGGCCCAGGAGCGGCAGACGGCGCGGAAGCGGAGGATGGATC
1229510	TGCAGCTCGTCCACACTTAGCACTACATGGTTACAGCGTCACGTCCACCAGGTTGATGGAGGCGGTGTC	TGCAGCTCGTCCACACTTAGCACTACATGGTTACAGCGTCACGTCCACCAGGTTGATGGAGGCGGTGTC
1115737	TGCAGCATTGTTGCTGCAAATGACCTGTCTCTGGGTCTTGATTTTTCGGGCAAATGAGAGATCCGAGAT	TGCAGCATTGTTGCTGCAAATGACCTGTCTCTGGGTCTTGATTTTTCGGGCAAATGAGAGATCCGAGAT
2300425	TGCAGGTTGCCGCATCTTGCCGTTGCCTGAGTTTGCCGTCGAACCGCCCAGTTCAAATCCATATTTCCT	TGCAGGTTGCCGCATCTTGCCGTTGCCTGAGTTTGCCGTCGAACCGCCCAGTTCAAATCCATATTTCCT
1129835	TGCAGCTTCAGCCTGCTGGCGACTGTAATCACTCGGTGGTGCAGGTTCAGTGGAGGACGACGCCGAGAT	TGCAGCTTCAGCCTGCTGGCGACTGTAATCACTCGGTGGTGCAGGTTCAGTGGAGGACGACGCCGAGAT
2276913	TGCAGAAATCCATCGATGCATCCGCTCTCAACTTTTGGTCCTGAACCAATGCTGGGCAGAGGACGAACA	TGCAGAAATCCATCGATGCATCCGCTCTCAACTTTTGGTCCTGAACCAATGCTGGGCAGAGGACGAACA
2289064	TGCAGTGAGAGCTCCTCTCGAGCTGGGTGATGGCTTGGTGTTTGTCGTTTCAAGCGATGATGGGGAACA	TGCAGTGAGAGCTCCTCTCGAGCTGGGTGATGGCTTGGTGTTTGTCGTTTCAAGCGATGATGGGGAACA
1121250	TGCAGCAAGGAGGTGGCGGCACGACGCTGAATGACTCGTCCTCCAAGTTGAGGCGGACAAAACCCGAGA	TGCAGCAAGGAGGTGGCGGCACGACGCTGAATGACTCGTCCTCCAAGTTGAGGCGGACAAAACCCGAGA
2277124	TGCAGTATACGAGCTGTTGGTCGTCGACGTCGAGTGGCAAGGGTGGAAGCTCGATCTTGCTGCGGCTCT	TGCAGTATACGAGCTGTTGGTCGTCGACGTCGAGTGGCAAGGGTGGAAGCTCGATCTTGCTGCGGCTCT
1072582	TGCAGTCCTTGGGCGGAGAGGAAGGGGTCTCCACCCATGCCAGATGTCGTCCGCCGCTCGGGAACACCA	TGCAGTCCTTGGGCGGAGAGGAAGGGGTCTCCACCCATGCCAGATGTCGTCCGCCGCTCGGGAACACCA	7DL_3382237_8821_82520_2897795_3285981_
1098230	TGCAGTTACGGATGGCAGTCATCTGGTCCATGAATCATGACAGAGGCGCCTGCTCCATGAACAAATTCA	TGCAGTTACGGATGGCAGTCATCTGGTCCATGAATCATGACAGAGGCGCCTGCTCCATGAACAAATTCA
1106480	TGCAGTGTAGATTTGGGGCCCTCTGGTGTTGTGCGTTGAATTTGTGCTTGCCGAGATCGGAAGAGCGGT	TGCAGTGTAGATTTGGGGCCCTCTGGTGTTGTGCGTTGAATTTGTGCTTGCCG
1126804	TGCAGTTTCACACTGAAAATCTTCAGGGGATCATTACTAGAGACTTGTTCCTCCCAGGCCACCTTCACT	TGCAGTTTCACACTGAAAATCTTCAGGGGATCATTACTAGAGACTTGTTCCTCCCAGGCCACCTTCACT
1127283	TGCAGCTTACTACCGTAGTAAGTACGTATCAGTTCGCCGTATAAATTACTACTAGTACATAGTACGAAC	TGCAGCTTACTACCGTAGTAAGTACGTATCAGTTCGCCGTATAAATTACTACTAGTACATAGTACGAAC
1138354	TGCAGATTCGGATTACTGTCGTCCGCGCCTCACCCAACACTCGTCTCTCGTCTCTCGTCTCCTCCGTCG	TGCAGATTCGGATTACTGTCGTCCGCGCCTCACCCAACACTCGTCTCTCGTCTCTCGTCTCCTCCGTCG
1211508	TGCAGCTTCAGCTAACAAGTTACCAAGACACATGAACTGTACAGAATCGGTGTTGCGTTTTGCCCAAGC	TGCAGCTTCAGCTAACAAGTTACCAAGACACATGAACTGTACAGAATCGGTGTTGCGTTTTGCCCAAGC
3021449	TGCAGCAACATGCTAGTTTTGGAATGGGATTCTATTTCCGAGATCGGAAGAGCGGTTCAGCAGGAATGC	TGCAGCAACATGCTAGTTTTGGAATGGGATTCTATTTCCG
7337072	TGCAGAAACATGCTAGTTTTGGAATGGGATTCTATTGCCGAGATCGGAAGAGCGGTTCAGCAGGAATGC	TGCAGAAACATGCTAGTTTTGGAATGGGATTCTATTGCCG
3064790	TGCAGCAGGTCCATCGCCAGCGTGGGAGCGAGGAGCACACGCCCGAGATCGGAAGAGCGGTTCAGCAGG	TGCAGCAGGTCCATCGCCAGCGTGGGAGCGAGGAGCACACGCCCG
985133	TGCAGGTGACTCGTCAGTGAAGGGAAGAAAGAATAAGCAGTCTCTTTTCCCTATTAGAAACTGTAAGCC	TGCAGGTGACTCGTCAGTGAAGGGAAGAAAGAATAAGCAGTCTCTTTTCCCTATTAGAAACTGTAAGCC
1379174	TGCAGCTGCGGCGCAAAGGCAGCGCGGCTGACCTCGTGGACAAACGCCAACCCGAGATCGGAAGAGCGG	TGCAGCTGCGGCGCAAAGGCAGCGCGGCTGACCTCGTGGACAAACGCCAACCCG
1009935	TGCAGCCTAAATCATAGGCCTGATGCAAAATACATATTTGGGGGCCCCTCCACCAAGGGGGGCCCGAGA	TGCAGCCTAAATCATAGGCCTGATGCAAAATACATATTTGGGGGCCCCTCCACCAAGGGGGGCCCGAGA	7BL_6717718_1042_5448_5287471_3092166_
1269627	TGCAGCCTAAATCGTAGGCCTAATGCAAAATACATATTTGGGGGCCCCTCCACCTTGGGGGGCCCGAGA	TGCAGCCTAAATCGTAGGCCTAATGCAAAATACATATTTGGGGGCCCCTCCACCTTGGGGGGCCCGAGA	7BL_6717718_1042_5448_5287471_3092166_
1088591	TGCAGAGAAGATGGAGGCGCTGGCTAAGGGAAGAAATGTGATGACTGAAATAACTGAGAAGAACAAACA	TGCAGAGAAGATGGAGGCGCTGGCTAAGGGAAGAAATGTGATGACTGAAATAACTGAGAAGAACAAACA
1123844	TGCAGTCTGGGACATTTAGCCTAGTGTGACTACACTTTACTCTAGCCTGGCCTCCGAGATCGGAAGAGC	TGCAGTCTGGGACATTTAGCCTAGTGTGACTACACTTTACTCTAGCCTGGCCTCCG
1029225	TGCAGAACTGACATTCAGCAAGCTAGTTCAGAGATCACAGTTGCTTCATCTCTGCTGGCTCCCGAGATC	TGCAGAACTGACATTCAGCAAGCTAGTTCAGAGATCACAGTTGCTTCATCTCTGCTGGCTCCCG
1121331	TGCAGTTCCAATGCCGCTACCGTCGTCCGTGCCCTGACGCCTCTCTTGCTTCCCCCCTTTCTTGTTGCA	TGCAGTTCCAATGCCGCTACCGTCGTCCGTGCCCTGACGCCTCTCTTGCTTCCCCCCTTTCTTGTTGCA	7BL_6734301_921_3783_6287584_6582231_
1269888	TGCAGGTGGTGCTGGTGACCAGCTGTTGGCACACGAAGCGCCAGCAAGTGTTCCATCAAATGGAGCACT	TGCAGGTGGTGCTGGTGACCAGCTGTTGGCACACGAAGCGCCAGCAAGTGTTCCATCAAATGGAGCACT
2275813	TGCAGGAAAATCGATGGACTCATGCACACTTTTCTTCACCAATATCTTTATTCTTTAACTTGAAGCAGG	TGCAGGAAAATCGATGGACTCATGCACACTTTTCTTCACCAATATCTTTATTCTTTAACTTGAAGCAGG
1027740	TGCAGGTTATAATTGCCTCCTTTCGTCATTGGGTTCGTCAACACGGCCGTAACCGCGTGGTCTCGCGGG	TGCAGGTTATAATTGCCTCCTTTCGTCATTGGGTTCGTCAACACGGCCGTAACCGCGTGGTCTCGCGGG
3946318	TGCAGTAGCTCGAAGTTGAGAGGGTCGCCGCTGCGCTCGCAGAAGTTGTGGAGGACAGCGCACGCGTAG	TGCAGTAGCTCGAAGTTGAGAGGGTCGCCGCTGCGCTCGCAGAAGTTGTGGAGGACAGCGCACGCGTAG
1100060	TGCAGGAAGATATTGGTTCGGCCATGGAATCGTCGCCTGATCTGAATGTGGAAATCTTCCGAGATCGGA	TGCAGGAAGATATTGGTTCGGCCATGGAATCGTCGCCTGATCTGAATGTGGAAATCTTCCG
2275515	TGCAGATCTCCATCTCGATCTGTCTTGCTTCGAAACCTCTTTTCCGTTCGTTCTTCCCGAGATCGGAAG	TGCAGATCTCCATCTCGATCTGTCTTGCTTCGAAACCTCTTTTCCGTTCGTTCTTCCCG
1088699	TGCAGGTGCAATTAACTTCTTTTCCGTTGCAATGCATGGGCATATGTGTTAGTCAAATCCTAATTCCTT	TGCAGGTGCAATTAACTTCTTTTCCGTTGCAATGCATGGGCATATGTGTTAGTCAAATCCTAATTCCTT
2253810	TGCAGACTGGAAGTCGATGACGAGATGGACATACGCATATCGGCCGAGGAACTTCTTCCGAGATCGGAA	TGCAGACTGGAAGTCGATGACGAGATGGACATACGCATATCGGCCGAGGAACTTCTTCCG
4005296	TGCAGATTGGAAGTCGATGACGAGATGGACATACGCATATCGGTCGAGGAACTTCTCCCGAGATCGGAA	TGCAGATTGGAAGTCGATGACGAGATGGACATACGCATATCGGTCGAGGAACTTCTCCCG
1100887	TGCAGGAAAAAAAAAGCAAAAGCCGAAAGCATGTAACGTAGTGCGAGGGAGTGGGCCGAGATCGGAAGA	TGCAGGAAAAAAAAAGCAAAAGCCGAAAGCATGTAACGTAGTGCGAGGGAGTGGGCCG
4536491	TGCAGCTGCACTCGAAGCTTGGCCGCATCCCAGCTAGCAAGGCCGTCGTCCGCAAGCTCGGCCACATCT	TGCAGCTGCACTCGAAGCTTGGCCGCATCCCAGCTAGCAAGGCCGTCGTCCGCAAGCTCGGCCACATCT
1111460	TGCAGTCGGCGCGGTCTAGGTGCATCCACCTTGAGTTCTACACGCTCCCCTCACAAGATGGCCGAGATC	TGCAGTCGGCGCGGTCTAGGTGCATCCACCTTGAGTTCTACACGCTCCCCTCACAAGATGGCCG
1129576	TGCAGGGTGATGCTGTAGGGCGGCGTCTGCTGCTGTTGCGCGGCGTGGCCCGAGATCGGAAGAGCGGTT	TGCAGGGTGATGCTGTAGGGCGGCGTCTGCTGCTGTTGCGCGGCGTGGCCCG
1092170	TGCAGGGACTTCCGCGTCATACATGGTCGTGAGCGCGTTCACCCTCATGTTCGTCGTCCATTGGGTGCC	TGCAGGGACTTCCGCGTCATACATGGTCGTGAGCGCGTTCACCCTCATGTTCGTCGTCCATTGGGTGCC
1105447	TGCAGAGTGATCTTACTTTTCTGACTGTATTTGCGTGACCAACACCGATGCCTGACATTGAAGGTTGTT	TGCAGAGTGATCTTACTTTTCTGACTGTATTTGCGTGACCAACACCGATGCCTGACATTGAAGGTTGTT
1861968	TGCAGAGCGATCTTACTTTTCTGATTGTATTTGCGTGACCAACACCGATGCCTGACATTGAAGGTTGTT	TGCAGAGCGATCTTACTTTTCTGATTGTATTTGCGTGACCAACACCGATGCCTGACATTGAAGGTTGTT
1098094	TGCAGCGGATGTCAAAGCCACCCTCCACGAGATCGTCACTGCACATAACACGGCTCTCGTGCATGATCC	TGCAGCGGATGTCAAAGCCACCCTCCACGAGATCGTCACTGCACATAACACGGCTCTCGTGCATGATCC
1221207	TGCAGCACAAGTCTCGCTTTCTTCCTTCCTTTGTCTCTCTGGAACCACCTTTTTTTTTGCGCAAACTCT	TGCAGCACAAGTCTCGCTTTCTTCCTTCCTTTGTCTCTCTGGAACCACCTTTTTTTTTGCGCAAACTCT
3024089	TGCAGCTGCCATGATCGGCCAAACCATCCTCGTCTCCCTCCTCCGAGATCGGAAGAGCGGTTCAGCAGG	TGCAGCTGCCATGATCGGCCAAACCATCCTCGTCTCCCTCCTCCG
3028857	TGCAGCTGCCATGATCGGCCGATCTATCCTCGTCTCCCTCCTCCGAGATCGGAAGAGCGGTTCAGCAGG	TGCAGCTGCCATGATCGGCCGATCTATCCTCGTCTCCCTCCTCCG
3944287	TGCAGCTGCCATGATCGGCCGATCCATCCTCGTCCCCCTCCTCCGAGATCGGAAGAGCGGTTCAGCAGG	TGCAGCTGCCATGATCGGCCGATCCATCCTCGTCCCCCTCCTCCG
1133704	TGCAGGCCGCGGCGCGCGAGCCGCTCAGCAGTCCAGCAGCAGTCTTGGCAAGCCAGCCAATGAAAGAAC	TGCAGGCCGCGGCGCGCGAGCCGCTCAGCAGTCCAGCAGCAGTCTTGGCAAGCCAGCCAATGAAAGAAC
1132858	TGCAGCTGCCATGATCGGCCGATCCATCCTGATCCTCGTCCCCCTCCTCCGAGATCGGAAGAGCGGTTC	TGCAGCTGCCATGATCGGCCGATCCATCCTGATCCTCGTCCCCCTCCTCCG
1671990	TGCAGAGCGTTAAACAAAAGATTTCGTTAATGACTTTGCTTAATTAGGTTGTTGCTTTTCGGCAGAGAT	TGCAGAGCGTTAAACAAAAGATTTCGTTAATGACTTTGCTTAATTAGGTTGTTGCTTTTCGGCAGAGAT
3034508	TGCAGACGGAGCCTTCCACCAAGTTTCTTCACGTGCACCCGAGATCGGAAGAGCGGTTCAGCAGGAATG	TGCAGACGGAGCCTTCCACCAAGTTTCTTCACGTGCACCCG
10992562	TGCAGCTGCTCGTGCTCCAGGTCCAGGTACCCCAGCATGTCGTACAAGGAAGACGGCATGGACGCCGCC	TGCAGCTGCTCGTGCTCCAGGTCCAGGTACCCCAGCATGTCGTACAAGGAAGACGGCATGGACGCCGCC
1056285	TGCAGCACTACGGTGATTGACGTTAGCATGGACAGCAATTGGATTTAAAAAAAGAGCATTGGGAGGCCG	TGCAGCACTACGGTGATTGACGTTAGCATGGACAGCAATTGGATTTAAAAAAAGAGCATTGGGAGGCCG
1126208	TGCAGAGCGGGCAGGTGCCCTTGCTCTTGATCCAGAGTGCGAGGCAGCCCCGAGATCGGAAGAGCGGTT	TGCAGAGCGGGCAGGTGCCCTTGCTCTTGATCCAGAGTGCGAGGCAGCCCCG
1124260	TGCAGGTAGTTGGTGATGGTGGAGTAGGCCGACGGGGTTACACCAACATCGTCCCCACCGCCGCACGCC	TGCAGGTAGTTGGTGATGGTGGAGTAGGCCGACGGGGTTACACCAACATCGTCCCCACCGCCGCACGCC
1115313	TGCAGGAAGCAGGAGCATGGGGTTCTCTGCGTTTTATCCAGGCATATACAGTCATGAGTCATGAGTCAT	TGCAGGAAGCAGGAGCATGGGGTTCTCTGCGTTTTATCCAGGCATATACAGTCATGAGTCATGAGTCAT
1102202	TGCAGGTCATTCAGAAATGAAATCTTCTCTGTTGGTGACTGTGGGCCATAGACATTCACCAAGTGGAGA	TGCAGGTCATTCAGAAATGAAATCTTCTCTGTTGGTGACTGTGGGCCATAGACATTCACCAAGTGGAGA
3023188	TGCAGGCAGTCAAGAACGAGTTAAGGATCACACAAAACCGAGATCGGAAGAGCGGTTCAGCAGGAATGC	TGCAGGCAGTCAAGAACGAGTTAAGGATCACACAAAACCG
3941885	TGCAGATTTCTCCATGGGTATATTAATTCCCTACTATGTATCCGAGATCGGAAGAGCGGTTCAGCAGGA	TGCAGATTTCTCCATGGGTATATTAATTCCCTACTATGTATCCG
1218238	TGCAGACTAGCTAGCTCTACTCCCATGATCGGTGCATATGCACGCATGTCACCGCCCGAGATCGGAAGA	TGCAGACTAGCTAGCTCTACTCCCATGATCGGTGCATATGCACGCATGTCACCGCCCG
1122959	TGCAGTCCTGCACCTTCTGGACGCGGAGGCTGTGGCCATTCTTCTGCTTCCTCGGCAGACCGAGATCGG	TGCAGTCCTGCACCTTCTGGACGCGGAGGCTGTGGCCATTCTTCTGCTTCCTCGGCAGACCG
1158977	TGCAGCTGTCCCTCTCGTAGTGAACACTGGCGATGGCACCAAGCCGAAGCCCGAGATCGGAAGAGCGGT	TGCAGCTGTCCCTCTCGTAGTGAACACTGGCGATGGCACCAAGCCGAAGCCCG
2259241	TGCAGTGTTGCGCGGCGAAGTCGAACAGGTGAGGCGTAAATGCAGAGATGGTCTGTGCCGAGATCGGAA	TGCAGTGTTGCGCGGCGAAGTCGAACAGGTGAGGCGTAAATGCAGAGATGGTCTGTGCCG
3948054	TGCAGTGTTGCGCGGCGAAGTCGAACAGTTGAGGCGTAAATGCAGAGATGGTCTATGCCGAGATCGGAA	TGCAGTGTTGCGCGGCGAAGTCGAACAGTTGAGGCGTAAATGCAGAGATGGTCTATGCCG
1091646	TGCAGCCGCGGCCCGCCTGTTCCCCTTGGACTAATCAATCCAGTGATCCCCGCCCGCGGTTGTGGTCCG	TGCAGCCGCGGCCCGCCTGTTCCCCTTGGACTAATCAATCCAGTGATCCCCGCCCGCGGTTGTGGTCCG
1019773	TGCAGCGTCGCCGCCATGGCCAGCAGGGCGAAGAGCACGGCCACGGTGTACTTGGAGCGCGCCATTGTT	TGCAGCGTCGCCGCCATGGCCAGCAGGGCGAAGAGCACGGCCACGGTGTACTTGGAGCGCGCCATTGTT
3026199	TGCAGACCCACCACGATTTGCGCCCTCTCTGCTGGTGGAATCTGGCCGAGATCGGAAGAGCGGTTCAGC	TGCAGACCCACCACGATTTGCGCCCTCTCTGCTGGTGGAATCTGGCCG
1070385	TGCAGTTCTTACAAATAGTAGTACTCGGTGTCTCAGTGTCATGCGGGACCTGGACATTCTGATGGCCGA	TGCAGTTCTTACAAATAGTAGTACTCGGTGTCTCAGTGTCATGCGGGACCTGGACATTCTGATGGCCGA
4406187	TGCAGCGACGGTGGGCGGCCCGAGGTCGATGCAGCCGAGATCGGAAGAGCGGTTCAGCAGGAATGCCGA	TGCAGCGACGGTGGGCGGCCCGAGGTCGATGCAGCCG	7AS_4221128_2208_19025_2767527_1631574_
1220050	TGCAGGGGAAGAAGCTCCTGTTCGGCGACGGCGGCTCTGTCATGAAACAAGCAAGGATGTTAGTCATGT	TGCAGGGGAAGAAGCTCCTGTTCGGCGACGGCGGCTCTGTCATGAAACAAGCAAGGATGTTAGTCATGT
2282401	TGCAGAGTGTCCTCTGAGATGCGTACATCGAACAGCATGATCTGCTTGAGGTGCGGAAAGCTCGGCGGC	TGCAGAGTGTCCTCTGAGATGCGTACATCGAACAGCATGATCTGCTTGAGGTGCGGAAAGCTCGGCGGC
1218555	TGCAGCTTTTGCATGTCCCATGATGCATTTGTGGAGTTGATCAGCTCCGAGACATGCACCGAGATCGGA	TGCAGCTTTTGCATGTCCCATGATGCATTTGTGGAGTTGATCAGCTCCGAGACATGCACCG
2335797	TGCAGCAGAGGCGAACCTCGTCGAGGCTGACAGAGACAATGGATCGGGAATGATGTAGGCATATGTCGA	TGCAGCAGAGGCGAACCTCGTCGAGGCTGACAGAGACAATGGATCGGGAATGATGTAGGCATATGTCGA
1103177	TGCAGTATTTGAATCTAAAAATGACACATCTCAGATTGCTGCCAGATGATTTGACCAAACTCCGAGATC	TGCAGTATTTGAATCTAAAAATGACACATCTCAGATTGCTGCCAGATGATTTGACCAAACTCCG
3023800	TGCAGTTTCTTGGTCACCGTGGCCGCCATAAATGACCGAGATCGGAAGAGCGGTTCAGCAGGAATGCCG	TGCAGTTTCTTGGTCACCGTGGCCGCCATAAATGACCG
1317105	TGCAGCGTGGGACGGAAGTAGGCGTGCACGAGGTGCAGCAGGTGAGAACACGTCGGTGGCGGCGGCCGA	TGCAGCGTGGGACGGAAGTAGGCGTGCACGAGGTGCAGCAGGTGAGAACACGTCGGTGGCGGCGGCCGA
5411542	TGCAGGTATTTTAGAGAAGAGCTTATCTCACCTTCCAGGGAAGACTGGTCGTCCCGTTTATGGAGGTCG	TGCAGGTATTTTAGAGAAGAGCTTATCTCACCTTCCAGGGAAGACTGGTCGTCCCGTTTATGGAGGTCG
1101683	TGCAGCACTTGTTGAAGAGCATACCAAGAAGGAAAACTGAAGGACGCGCAGCGCGACGACCTGGCAGCG	TGCAGCACTTGTTGAAGAGCATACCAAGAAGGAAAACTGAAGGACGCGCAGCGCGACGACCTGGCAGCG
4990688	TGCAGCAGCAGCAGCAGCAGCCGCAGCCGCAGGAGCGGACATCAGGCCTTCTAACGGGCCCATGGCGCC	TGCAGCAGCAGCAGCAGCAGCCGCAGCCGCAGGAGCGGACATCAGGCCTTCTAACGGGCCCATGGCGCC
1408071	TGCAGGATAGAAAACTTATCGTTGCCGAAAACAATGACAGGACAAAACCGATCACAACACCTAATAGTG	TGCAGGATAGAAAACTTATCGTTGCCGAAAACAATGACAGGACAAAACCGATCACAACACCTAATAGTG
3034537	TGCAGTTCCTGACCAAGGTCCCCTGTCAGAGCATCCGAGATCGGAAGAGCGGTTCAGCAGGAATGCCGA	TGCAGTTCCTGACCAAGGTCCCCTGTCAGAGCATCCG
7352992	TGCAGGGTTTTCAGAGAAGAACTGATCTCACCTTCCAGGGAAGACCGAGATCGGAAGAGCGGTTCAGCA	TGCAGGGTTTTCAGAGAAGAACTGATCTCACCTTCCAGGGAAGACCG
2288930	TGCAGCCACAAATCGCATCACACCATGAGCAACAGAAACGGAAGCTGGGATCGAAAACCCCATCCAGCA	TGCAGCCACAAATCGCATCACACCATGAGCAACAGAAACGGAAGCTGGGATCGAAAACCCCATCCAGCA
1241935	TGCAGCCAGCCACCGCGGTGCTAGGACGGCAGGCATGGCCATGCTTTACGGTGGTGCGGCGAGCGGGGG	TGCAGCCAGCCACCGCGGTGCTAGGACGGCAGGCATGGCCATGCTTTACGGTGGTGCGGCGAGCGGGGG
1057186	TGCAGGTCTGGCGGGAGCAACGGTAAGGCCAGCAGCGTCGGTAGTCACGTCGGAGCTGCCTTCCATGGC	TGCAGGTCTGGCGGGAGCAACGGTAAGGCCAGCAGCGTCGGTAGTCACGTCGGAGCTGCCTTCCATGGC
1131797	TGCAGCATTCACCAGGCTGCTGTGTGCCGTTCATGGAGTGGGTTCGCTCGCGGTTTGTGTGGAGTCAGA	TGCAGCATTCACCAGGCTGCTGTGTGCCGTTCATGGAGTGGGTTCGCTCGCGGTTTGTGTGGAGTCAGA
1250121	TGCAGGGGCGCCACGAGGAGGGGAAGGCAGAGCGCAGAGGTCGTGCAAGGACCGAGATCGGAAGAGCGG	TGCAGGGGCGCCACGAGGAGGGGAAGGCAGAGCGCAGAGGTCGTGCAAGGACCG
1371987	TGCAGCGCGAAGGCGGGAGCTTTACGGGCCTTGGGAGTTCATGCTTCCAGCTTCCGTGCGAGTTCATGC	TGCAGCGCGAAGGCGGGAGCTTTACGGGCCTTGGGAGTTCATGCTTCCAGCTTCCGTGCGAGTTCATGC
1720404	TGCAGGTCTGGCAGGAGCAACGGTAAGGCCAGCAGTGTCGGTAGTCACGTCGGAGCTGCCTTCCATGGC	TGCAGGTCTGGCAGGAGCAACGGTAAGGCCAGCAGTGTCGGTAGTCACGTCGGAGCTGCCTTCCATGGC
2261019	TGCAGCAGATGCAGAGTCGAGAATATTAGTGGTGAGCACCGAAGGAAGAAAATCGATCCATTGGAAGGT	TGCAGCAGATGCAGAGTCGAGAATATTAGTGGTGAGCACCGAAGGAAGAAAATCGATCCATTGGAAGGT
3021329	TGCAGCATTGAGTGAGCATGGAATTAGCATGTTTGATGATCCGAGATCGGAAGAGCGGTTCAGCAGGAA	TGCAGCATTGAGTGAGCATGGAATTAGCATGTTTGATGATCCG
5579555	TGCAGCAGATGCAGAGTCGAGAATATTAGCGGTGAGCACCCAAGGAAGAAAATCGATCCATTGGAAGGT	TGCAGCAGATGCAGAGTCGAGAATATTAGCGGTGAGCACCCAAGGAAGAAAATCGATCCATTGGAAGGT
1094004	TGCAGTAGCAAGCAACACGCACACACAGCGCCTCCAGTGGTCTCGGAGGAAGCGTGCGCCGCCATGCCT	TGCAGTAGCAAGCAACACGCACACACAGCGCCTCCAGTGGTCTCGGAGGAAGCGTGCGCCGCCATGCCT
1124050	TGCAGGCGTCACCGTCACCTCCTGGATCAGCGCCTCAATCTCTGGGTAGGTGGCATGGTAGTTGATGGA	TGCAGGCGTCACCGTCACCTCCTGGATCAGCGCCTCAATCTCTGGGTAGGTGGCATGGTAGTTGATGGA
1129278	TGCAGGTAGTTAGGCAGCACAAAACTCTCTCTCTCTCTCTCACGCACACTCTCTCTTCCACATCTCCGA	TGCAGGTAGTTAGGCAGCACAAAACTCTCTCTCTCTCTCTCACGCACACTCTCTCTTCCACATCTCCGA
1126373	TGCAGCCGCACCCGCGAGGGAGAATTAACGGCCACGCGCACTAGCCAGGGCACTCGCGCTCGCCGTCGC	TGCAGCCGCACCCGCGAGGGAGAATTAACGGCCACGCGCACTAGCCAGGGCACTCGCGCTCGCCGTCGC
4009449	TGCAGGTCATCCAGAGGTGAGGCCCCAGGCGCCCGAGATCGGAAGAGCGGTTCAGCAGGAATGCCGAGA	TGCAGGTCATCCAGAGGTGAGGCCCCAGGCGCCCG
4404206	TGCAGGTGATCCAGAGGTGAGGCCCCCAGGCGCCCGAGATCGGAAGAGCGGTTCAGCAGGAATGCCGAG	TGCAGGTGATCCAGAGGTGAGGCCCCCAGGCGCCCG
5011198	TGCAGGTGATCCAGAGGTGAGGCCCCGAGATCGGAAGAGCGGTTCAGCAGGAATGCCGAGACCGATCTC	TGCAGGTGATCCAGAGGTGAGGCCCCG
5582065	TGCAGGTGATCCAGAGGTGAGGCCACAGGCGCCCGAGATCGGAAGAGCGGTTCAGCAGGAATGCCGAGA	TGCAGGTGATCCAGAGGTGAGGCCACAGGCGCCCG
1142110	TGCAGCCGACCAAGAGCGCGGCCATGTGCGGCACGGTGGTGACGGGCCGAGATCGGAAGAGCGGTTCAG	TGCAGCCGACCAAGAGCGCGGCCATGTGCGGCACGGTGGTGACGGGCCG
1157080	TGCAGTGGACGGCGACCTTCTCCACAACCTTTTTTGACGGGAGGGCGGACTGGCGACCCGAGATCGGAA	TGCAGTGGACGGCGACCTTCTCCACAACCTTTTTTGACGGGAGGGCGGACTGGCGACCCG
1216347	TGCAGCATCCAGAAAGAAAGTTGGAAACCTACTTATTAAATGCCTTCGGATCAAACGAGGCCCTTATGC	TGCAGCATCCAGAAAGAAAGTTGGAAACCTACTTATTAAATGCCTTCGGATCAAACGAGGCCCTTATGC
1107489	TGCAGCGTGTATGGCGCGGTGGTGCAGTGCTTGATCCCTCCATCCTCGCGGTACAGATGGAATTCTGTG	TGCAGCGTGTATGGCGCGGTGGTGCAGTGCTTGATCCCTCCATCCTCGCGGTACAGATGGAATTCTGTG
1202226	TGCAGATACTAAGGAGCTGGTACAGATACCATTCCTATCTTCTCGCACTCAATTCTGTCTGGCATGGTA	TGCAGATACTAAGGAGCTGGTACAGATACCATTCCTATCTTCTCGCACTCAATTCTGTCTGGCATGGTA
997175	TGCAGTCAGGGGCTTCGTCAGCTCCTCCACCATCTATCTTTTGTCATGCAGAGTTTCACTACATCCTCC	TGCAGTCAGGGGCTTCGTCAGCTCCTCCACCATCTATCTTTTGTCATGCAGAGTTTCACTACATCCTCC
1112931	TGCAGCGTGATTACGGTGACACGGACGGAGACGCCAGCAAGGGCAACTTGAAGCCGAGATCGGAAGAGC	TGCAGCGTGATTACGGTGACACGGACGGAGACGCCAGCAAGGGCAACTTGAAGCCG
1232303	TGCAGCCGCTTGGTGGGCGCTGGGAGCTAATGTAAGCCGCCGCCGATCCGAGATCGGAAGAGCGGTTCA	TGCAGCCGCTTGGTGGGCGCTGGGAGCTAATGTAAGCCGCCGCCGATCCG
2306844	TGCAGGCGTCACCGTCACCTCCTGGATCAAAGCCTCGATCTCTGGATAGGTGGCATGGTAGTATATGGA	TGCAGGCGTCACCGTCACCTCCTGGATCAAAGCCTCGATCTCTGGATAGGTGGCATGGTAGTATATGGA
3022562	TGCAGGCGTCACCGTCACCTCCTCGGTCAGCTTCTCGATCTCTGGATAGGTGGCATGCTAGTCTATGGA	TGCAGGCGTCACCGTCACCTCCTCGGTCAGCTTCTCGATCTCTGGATAGGTGGCATGCTAGTCTATGGA
3945018	TGCAGGCGTCACCGTCACCTCCTGGATCAGCGCCTCGATCTCTGGATAGGTGGCATGGTAGTCGATGGA	TGCAGGCGTCACCGTCACCTCCTGGATCAGCGCCTCGATCTCTGGATAGGTGGCATGGTAGTCGATGGA
997373	TGCAGGCCTCAGCGAACTCTGCCACCACGGCCAAGCTCCGTCGGCGCGCCGAGATCGGAAGAGCGGTTC	TGCAGGCCTCAGCGAACTCTGCCACCACGGCCAAGCTCCGTCGGCGCGCCG
1247733	TGCAGTCACGGGCCCAGTGCCCTTGGATGCCGCAGAAGCGGCATGTGTCTTTGTCTCCGCCGCTCTTGT	TGCAGTCACGGGCCCAGTGCCCTTGGATGCCGCAGAAGCGGCATGTGTCTTTGTCTCCGCCGCTCTTGT
2276379	TGCAGAGTCATGAGCGACACTCGAGATCTGGTCTCCAAAATCATGGCGCCTGTAACTTCCGACCTACTT	TGCAGAGTCATGAGCGACACTCGAGATCTGGTCTCCAAAATCATGGCGCCTGTAACTTCCGACCTACTT
1091645	TGCAGCCTTTCGGAGATTCCACAATGGAGTACGGCGACAGCACCACCACGGTCGGGTCCGAGATCGGAA	TGCAGCCTTTCGGAGATTCCACAATGGAGTACGGCGACAGCACCACCACGGTCGGGTCCG
1109123	TGCAGTACAGTGTCAACACTGGGCGGCTGTACCGCAGGTCCAAGCAGACCCCATTGCTGGATCTCATCT	TGCAGTACAGTGTCAACACTGGGCGGCTGTACCGCAGGTCCAAGCAGACCCCATTGCTGGATCTCATCT
1121503	TGCAGCAACACCATCATCATCGTCTCCAGCAGGAGAAGCACCATCACCGTCTCCAGCGGGAGGAGGAGG	TGCAGCAACACCATCATCATCGTCTCCAGCAGGAGAAGCACCATCACCGTCTCCAGCGGGAGGAGGAGG
1235751	TGCAGGTTTACCTTCATGAGCAGAGCCCATTCTGCATAGTTGGTGCGCGTCAGCGTGGGGTAGACTTCG	TGCAGGTTTACCTTCATGAGCAGAGCCCATTCTGCATAGTTGGTGCGCGTCAGCGTGGGGTAGACTTCG
1303260	TGCAGGGACGATGTGGACGGCGAGCGCGCACATCATCACGGCGGTGATCGGGTCCGAGATCGGAAGAGC	TGCAGGGACGATGTGGACGGCGAGCGCGCACATCATCACGGCGGTGATCGGGTCCG	7AS_4253716_5304_55324_4120932_2827222_
3034245	TGCAGCAGTCATGTGCACCTTGCTGCCATGAGATGAGACGATTGCCCGAGATCGGAAGAGCGGTTCAGC	TGCAGCAGTCATGTGCACCTTGCTGCCATGAGATGAGACGATTGCCCG
100106123	TGCAGGCACGCTGGTGACGGCGAGCGCCCACATCATCACGGCGGTGATCGGCTCCGAGATCGGAAGAGC	TGCAGGCACGCTGGTGACGGCGAGCGCCCACATCATCACGGCGGTGATCGGCTCCG	7AS_4253716_5304_55324_4120932_2827222_
1086532	TGCAGGCTATGCAAGGAAATTACAATGGCCAAGTGATTGTTGAGACGGACAACCAAATCATCGTGAACG	TGCAGGCTATGCAAGGAAATTACAATGGCCAAGTGATTGTTGAGACGGACAACCAAATCATCGTGAACG	7DS_3960967_19759_295527_3749492_3493516_
1104221	TGCAGGAAGAAGAAGCGCGAGGAGGCTCACCTCGTGCAGGCTGACGAGGAAGCGGACCCGAGATCGGAA	TGCAGGAAGAAGAAGCGCGAGGAGGCTCACCTCGTGCAGGCTGACGAGGAAGCGGACCCG
1119226	TGCAGGTGACGCCGCTCCACCCGCAGCAGTCGTGCGCACCTTGCTGCCATGAGACGAGGCGATCGTCCG	TGCAGGTGACGCCGCTCCACCCGCAGCAGTCGTGCGCACCTTGCTGCCATGAGACGAGGCGATCGTCCG
1126203	TGCAGAACAAAACAGCAGAATTCTACGCGAGTTCCACAACCACAAGAACGCAGGGACGATGTCGCTTTG	TGCAGAACAAAACAGCAGAATTCTACGCGAGTTCCACAACCACAAGAACGCAGGGACGATGTCGCTTTG
1234699	TGCAGGTTCTTCCGAACCTGAACCCACCTTTATACAGTGAAAATATGGGTGCCTCTGTTGAATAATTTC	TGCAGGTTCTTCCGAACCTGAACCCACCTTTATACAGTGAAAATATGGGTGCCTCTGTTGAATAATTTC
1206835	TGCAGGTGCCCTTCGTGGTCTTCGTCTGGCAGAATTTTGCTCCGACCCGTGTCCGAGATCGGAAGAGCG	TGCAGGTGCCCTTCGTGGTCTTCGTCTGGCAGAATTTTGCTCCGACCCGTGTCCG
3939816	TGCAGGTGGTCTTCGTCTGGCAGAATTTTGCTCCGACCCGTGTCCGAGATCGGAAGAGCGGTTCAGCAG	TGCAGGTGGTCTTCGTCTGGCAGAATTTTGCTCCGACCCGTGTCCG
988067	TGCAGCATCCACGTTCAATTTTGCATTACCAGTCATCGGGGCCAACCACGACCGAGATCGGAAGAGCGG	TGCAGCATCCACGTTCAATTTTGCATTACCAGTCATCGGGGCCAACCACGACCG
3027529	TGCAGTCCAACATCTTCATCGAGGGCGTGTCGCACAAGATCCGCCGAGATCGGAAGAGCGGTTCAGCAG	TGCAGTCCAACATCTTCATCGAGGGCGTGTCGCACAAGATCCGCCG	7DL_3352139_3336_66427_1665209_1199996_
3533093	TGCAGCTTGGGGCTTTGGTGGTGGGGTGCACCTTGTACCCGAGATCGGAAGAGCGGTTCAGCAGGAATG	TGCAGCTTGGGGCTTTGGTGGTGGGGTGCACCTTGTACCCG
1389182	TGCAGCGTTAGGATGGGCCCGTACTCCTGCTGGAGGTCGCGAAGATAGTGGATGAGCTTCTTCCCGAGA	TGCAGCGTTAGGATGGGCCCGTACTCCTGCTGGAGGTCGCGAAGATAGTGGATGAGCTTCTTCCCGAGA
1221578	TGCAGCCCACACCTTCCTCCGCTCCGCTCCGCTGGAAATTACAGAGACGAGCGAGACGAAGTAGAAATG	TGCAGCCCACACCTTCCTCCGCTCCGCTCCGCTGGAAATTACAGAGACGAGCGAGACGAAGTAGAAATG
2300612	TGCAGCGTCTTCTTCAGCTCTGGGATGATGTGGATCTCCAGCTCCTGGAGCTTCTTGGATGCGTCGAAG	TGCAGCGTCTTCTTCAGCTCTGGGATGATGTGGATCTCCAGCTCCTGGAGCTTCTTGGATGCGTCGAAG
1104616	TGCAGTGCTCGTGCACGCAATCTCCTGCCAAGTGTGACCCCAACAAACGGGTCGTGCACGGGGAGGGGC	TGCAGTGCTCGTGCACGCAATCTCCTGCCAAGTGTGACCCCAACAAACGGGTCGTGCACGGGGAGGGGC
1119717	TGCAGCCAACAGTTCACATGTTGTGTTTCCGTTTGGGGATGTGACTTCGCCCAACACGGTAACTCTATT	TGCAGCCAACAGTTCACATGTTGTGTTTCCGTTTGGGGATGTGACTTCGCCCAACACGGTAACTCTATT
1195188	TGCAGATGGTGGAGGGACAAAGAGAACTTCGGGTCAGAGGGAAAGAAACGAGGAAAGGGAGAAGAGCTT	TGCAGATGGTGGAGGGACAAAGAGAACTTCGGGTCAGAGGGAAAGAAACGAGGAAAGGGAGAAGAGCTT
1089620	TGCAGTAAAAGACGAAAACCTTGAACCCTTTTTACTATGCATGATGTTTCCCCGAGATCGGAAGAGCGG	TGCAGTAAAAGACGAAAACCTTGAACCCTTTTTACTATGCATGATGTTTCCCCG
1120343	TGCAGGTAGGACTTGTCCTGAGACGTGGGCGAGACACACAAACTCAGGCCTGTGCCCGAGATCGGAAGA	TGCAGGTAGGACTTGTCCTGAGACGTGGGCGAGACACACAAACTCAGGCCTGTGCCCG
2279185	TGCAGCCCCCTGGACCATTGACGGAGGTGTAGCAGATAGTTGCCTGGCTCGTATCCGACGGGCTCGATG	TGCAGCCCCCTGGACCATTGACGGAGGTGTAGCAGATAGTTGCCTGGCTCGTATCCGACGGGCTCGATG	7DS_3889257_6461_115379_1425937_214080_
1130108	TGCAGCTCCAATACAGTCAGGTTCCAACGTCTAGTCACCATGGTTGAAACTTCCCTTGCTTCCCTGTCT	TGCAGCTCCAATACAGTCAGGTTCCAACGTCTAGTCACCATGGTTGAAACTTCCCTTGCTTCCCTGTCT
980920	TGCAGCTCTCAAAAAACATCAACCTCCCACTTCTCAAACAGCCCAAATCTGTGACAGCGAATCAGGACT	TGCAGCTCTCAAAAAACATCAACCTCCCACTTCTCAAACAGCCCAAATCTGTGACAGCGAATCAGGACT
3939556	TGCAGGTGGTCCTCGCTTGTCCACCGCAGCAACCTTGCCACAGTCACGGCCTTGCCACCGAGATCGGAA	TGCAGGTGGTCCTCGCTTGTCCACCGCAGCAACCTTGCCACAGTCACGGCCTTGCCACCG
1120108	TGCAGTACATTCGTGTAGGCGCCACTGGGTCTAGACTTCTCTTAGTACCAGCCGCACCGAGATCGGAAG	TGCAGTACATTCGTGTAGGCGCCACTGGGTCTAGACTTCTCTTAGTACCAGCCGCACCG
1124279	TGCAGCTCTTGTGGGTTGTCGTGTTTGAGGATTTTCGGGCTAAAGTGCTTACAAAATTTGGAGCAAGTA	TGCAGCTCTTGTGGGTTGTCGTGTTTGAGGATTTTCGGGCTAAAGTGCTTACAAAATTTGGAGCAAGTA
2303647	TGCAGTCCAGGATTTGTATTGACCACAATTAAACACCGAGACCTTCATTCCCACCATCGATGGAATTCC	TGCAGTCCAGGATTTGTATTGACCACAATTAAACACCGAGACCTTCATTCCCACCATCGATGGAATTCC
1100352	TGCAGTGTTATTTCTTCAGTAAATAATTTTGCAGTTCTCGTGCTCCCTAGGGCAAGTCTTATGTTTCCT	TGCAGTGTTATTTCTTCAGTAAATAATTTTGCAGTTCTCGTGCTCCCTAGGGCAAGTCTTATGTTTCCT
10984810	TGCAGCACATAACCAGCTAATTTTTTGGCGCACAGACGTGGGCAGTTATTTTCTTTGCCGCGTGCGTGC	TGCAGCACATAACCAGCTAATTTTTTGGCGCACAGACGTGGGCAGTTATTTTCTTTGCCGCGTGCGTGC	7DS_3965696_15612_287871_3822345_3824625_
1233378	TGCAGTACGTCAAGAAGGGAGGGATAACCCAGTTCTCGGGAACAAGCGAAGCAGCAAACGGAGCTTGAC	TGCAGTACGTCAAGAAGGGAGGGATAACCCAGTTCTCGGGAACAAGCGAAGCAGCAAACGGAGCTTGAC
1278422	TGCAGCGCGCTATGGCTGGTGCCGCTCATTTGGTCCCCGACGAACGCGCCGTGCGACGGCGCCATGTTG	TGCAGCGCGCTATGGCTGGTGCCGCTCATTTGGTCCCCGACGAACGCGCCGTGCGACGGCGCCATGTTG
10993040	TGCAGCTGCTCATGGCAGCTCCGATGGCCATGGCCCGCTTACCGCCGAGATCGGAAGAGCGGTTCAGCA	TGCAGCTGCTCATGGCAGCTCCGATGGCCATGGCCCGCTTACCGCCG
1259845	TGCAGCGAAAGTACGCCGACGACGCTCAGCAGCAGCACCAATGCGCTGCCACAGCGTTGGATCCGAGAT	TGCAGCGAAAGTACGCCGACGACGCTCAGCAGCAGCACCAATGCGCTGCCACAGCGTTGGATCCGAGAT
1206403	TGCAGTTAGTTCTTAAATGTCGGCACTGCAATCACTAACACACGCCAGCTCCGAGATCGGAAGAGCGGT	TGCAGTTAGTTCTTAAATGTCGGCACTGCAATCACTAACACACGCCAGCTCCG
1219486	TGCAGTGTGTAAAAAAAACAGCTAGATCCAATAGACAGTAGAGTTCCTTCAGTTAAAATGAACAGCCGA	TGCAGTGTGTAAAAAAAACAGCTAGATCCAATAGACAGTAGAGTTCCTTCAGTTAAAATGAACAGCCGA
1279596	TGCAGTGTGTAAAAAACAGCTAGATCCAATAGACAGTAGAGTTCCTTCAGTTAAAATGAACAGCCGAGG	TGCAGTGTGTAAAAAACAGCTAGATCCAATAGACAGTAGAGTTCCTTCAGTTAAAATGAACAGCCGAGG
1723058	TGCAGAGTGTAAAAAAACAGCTAGATCCCATGGACAGTAGAGTTCCTTCAGTTAAAATGAACGGCCGAG	TGCAGAGTGTAAAAAAACAGCTAGATCCCATGGACAGTAGAGTTCCTTCAGTTAAAATGAACGGCCGAG
4989242	TGCAGGGTCGTCTCTCACCTCGTCGTCGCTCGGCCGAGATCGGAAGAGCGGTTCAGCAGGAATGCCGAG	TGCAGGGTCGTCTCTCACCTCGTCGTCGCTCGGCCG
1279427	TGCAGAAATAAATGACTGATGCCATTGAGCTAGGGAGGATACCTGAACATCTCTGGCCGAGATCGGAAG	TGCAGAAATAAATGACTGATGCCATTGAGCTAGGGAGGATACCTGAACATCTCTGGCCG
3022546	TGCAGATCGAGGAGCAGCTTAATCAATGTGTACTGTAGCCGAGATCGGAAGAGCGGTTCAGCAGGAATG	TGCAGATCGAGGAGCAGCTTAATCAATGTGTACTGTAGCCG
3024328	TGCAGTGGCTGAATCTTCTTCGATAAACTGTTGTCTAGGAATAAATATGGAAGCTGCTCCGAGATCGGA	TGCAGTGGCTGAATCTTCTTCGATAAACTGTTGTCTAGGAATAAATATGGAAGCTGCTCCG
999842	TGCAGAAGCAAGCAGCAGCATCTTGGACACACAATCTGAAGAAAAGTTTCAGGGCACCGAGATCGGAAG	TGCAGAAGCAAGCAGCAGCATCTTGGACACACAATCTGAAGAAAAGTTTCAGGGCACCG
1195926	TGCAGTCTCGTTGAGCTGCCCTGTCGTGTGTAGAGTCGCCTTGACTCACGCACCTCCATTTAAGCCGCC	TGCAGTCTCGTTGAGCTGCCCTGTCGTGTGTAGAGTCGCCTTGACTCACGCACCTCCATTTAAGCCGCC
1240522	TGCAGCTGTAGTAGAAAGGACCAAAAAAAAGGAAATAAATGAAATAACGGCATGTTACCTTGATGCGAT	TGCAGCTGTAGTAGAAAGGACCAAAAAAAAGGAAATAAATGAAATAACGGCATGTTACCTTGATGCGAT
5577207	TGCAGTTGTGTTGAGCCACCCTGTCGTGTGTAGAGTCGCCCCGACTCACGCACCTCCATTTAAGCCGCC	TGCAGTTGTGTTGAGCCACCCTGTCGTGTGTAGAGTCGCCCCGACTCACGCACCTCCATTTAAGCCGCC	7AS_4144707_341_903_3272069_4008778_
10984354	TGCAGCTGCTCATGGCAGCTCCGATGGCCATGGCCCGCTCACCGTCGGCTCTAGAGGAGATGGCGCGCT	TGCAGCTGCTCATGGCAGCTCCGATGGCCATGGCCCGCTCACCGTCGGCTCTAGAGGAGATGGCGCGCT
2276990	TGCAGTCAACGGGACTGATAACTTATCTGAGATGGTCACTGGAACCTCCAGAGCTGATTCATTCGAGGC	TGCAGTCAACGGGACTGATAACTTATCTGAGATGGTCACTGGAACCTCCAGAGCTGATTCATTCGAGGC
1089056	TGCAGTTGATTTGAACAAGCGCAGGCCATACCCTTTTGATTTGTGTCCCCCGCGTCCCGAGATCGGAAG	TGCAGTTGATTTGAACAAGCGCAGGCCATACCCTTTTGATTTGTGTCCCCCGCGTCCCG
1109237	TGCAGTACACAAGATGGAGCACACGAAGATGAGGGAAAGCCTCAAGTTCAGGAGCAGGTCCCGAGATCG	TGCAGTACACAAGATGGAGCACACGAAGATGAGGGAAAGCCTCAAGTTCAGGAGCAGGTCCCG
1221202	TGCAGCAGAAGTAGTAACCCTAGCCATTGGAGAAGATCTAGCTAGAATGCCCAGACCGAACATTAATCA	TGCAGCAGAAGTAGTAACCCTAGCCATTGGAGAAGATCTAGCTAGAATGCCCAGACCGAACATTAATCA
1234475	TGCAGCTTTTGTGGAATTCAAAGCTCAAGTGGGTTACTGGCGCTTTATGTAGCGATCAGAAGGGTGTCA	TGCAGCTTTTGTGGAATTCAAAGCTCAAGTGGGTTACTGGCGCTTTATGTAGCGATCAGAAGGGTGTCA
1242215	TGCAGCTGTGAGCGCCGCGGACTGAAGCATTCGTTGGCGGTGTGGTTGGCCTCGCCGAGATCGGAAGAG	TGCAGCTGTGAGCGCCGCGGACTGAAGCATTCGTTGGCGGTGTGGTTGGCCTCGCCG
2277173	TGCAGCGAAGAGAGGCGTCGAGCAGCGACGTGCAGCGCATCAACCATCTACCCCAGCCGAGATCGGAAG	TGCAGCGAAGAGAGGCGTCGAGCAGCGACGTGCAGCGCATCAACCATCTACCCCAGCCG
1267298	TGCAGCGCGTTTCTATGCTTTACGGCATTAGGTATTATGACTGGCGTCCAATGGAGGCTGATGACACAT	TGCAGCGCGTTTCTATGCTTTACGGCATTAGGTATTATGACTGGCGTCCAATGGAGGCTGATGACACAT
1279324	TGCAGTTATACTTCTAATGCTGGAGTTGATAACTCCAGCGTTGAATTGCTGTTGCTTGACATGCCCGAG	TGCAGTTATACTTCTAATGCTGGAGTTGATAACTCCAGCGTTGAATTGCTGTTGCTTGACATGCCCGAG
1018209	TGCAGACAGTGCGGATGGTTCAGCAGCTCTGCCATCATCCACTCCACGGTGGTGGCCGTCGTGTCCGAC	TGCAGACAGTGCGGATGGTTCAGCAGCTCTGCCATCATCCACTCCACGGTGGTGGCCGTCGTGTCCGAC
1047341	TGCAGTTGGTGGCGCCATGTTCCCGAGGTTGGTGTCGTGCGGGACGCATGTGCCGTTGAGGTTTCTGCC	TGCAGTTGGTGGCGCCATGTTCCCGAGGTTGGTGTCGTGCGGGACGCATGTGCCGTTGAGGTTTCTGCC
1102121	TGCAGAAGTAAGAGAGCCACCAGTCTGAGGAGTCCGAGGATACACTAAGCAGAACAGACTCATCAGAGG	TGCAGAAGTAAGAGAGCCACCAGTCTGAGGAGTCCGAGGATACACTAAGCAGAACAGACTCATCAGAGG
1103430	TGCAGTGGGCACGGAAAATCTCCCTGTCCCTGTTCCTCCTGCGCAGGCCGAGATCGGAAGAGCGGTTCA	TGCAGTGGGCACGGAAAATCTCCCTGTCCCTGTTCCTCCTGCGCAGGCCG
1124281	TGCAGCTCTATCAACGCTTCAGCATGCCTGCATGCATTGGGAACCAAAGTTGCTATCTTTCTAGCCTGT	TGCAGCTCTATCAACGCTTCAGCATGCCTGCATGCATTGGGAACCAAAGTTGCTATCTTTCTAGCCTGT
1127649	TGCAGTGATGTGGTTGGCTATCACCATAGGCCAGCAGGCGACGGGGCAAATGAAGAACGACCGAGATCG	TGCAGTGATGTGGTTGGCTATCACCATAGGCCAGCAGGCGACGGGGCAAATGAAGAACGACCG
1205716	TGCAGTGCACCTGTGTTGGAGAAGTTTCTTCCAAGAGTTCCATGGCGGAGCTGGTGGTCACCATGGCGA	TGCAGTGCACCTGTGTTGGAGAAGTTTCTTCCAAGAGTTCCATGGCGGAGCTGGTGGTCACCATGGCGA
1265398	TGCAGAACCAACAGTTGCCGCGGGAGGCAGTCTCGTGCACCTGCTGCCTAGCACGGCCGAGATCGGAAG	TGCAGAACCAACAGTTGCCGCGGGAGGCAGTCTCGTGCACCTGCTGCCTAGCACGGCCG
1267412	TGCAGTGCTAATATTGAACATAATCACAAATTGCTAGCACAAAAGGCACAGATACACCGAGATCGGAAG	TGCAGTGCTAATATTGAACATAATCACAAATTGCTAGCACAAAAGGCACAGATACACCG
1267670	TGCAGTTTGTTCTGTCCCACGCCGTCCTTGGTGGACATGATCATAAACAAGTACAAGTTGCGGAGTGAA	TGCAGTTTGTTCTGTCCCACGCCGTCCTTGGTGGACATGATCATAAACAAGTACAAGTTGCGGAGTGAA
1268362	TGCAGTGCCGCCGCGAGGTCAGAGGCGAAGACATGGGCGTTTCGTGTCGCACGAGAGACGTGTTAATTC	TGCAGTGCCGCCGCGAGGTCAGAGGCGAAGACATGGGCGTTTCGTGTCGCACGAGAGACGTGTTAATTC
1325134	TGCAGATTGTAGATTCTCCATAGTAGACAACAATTCTTATCTGACGTCTTCTTCAGTCAGCTGCCTCTT	TGCAGATTGTAGATTCTCCATAGTAGACAACAATTCTTATCTGACGTCTTCTTCAGTCAGCTGCCTCTT
1718461	TGCAGAACCAACAGTTGCCGCGGGAGGCAGTCTCGTGCACCTGCTGCCTAGCACGGCCGGCTTGCACGC	TGCAGAACCAACAGTTGCCGCGGGAGGCAGTCTCGTGCACCTGCTGCCTAGCACGGCCGGCTTGCACGC
4989289	TGCAGCTCTATCAACGCTTCAGCAAGCCTGCATGCATTGGGAACCAAAGCTGCTATCTTTCTAGCCTGT	TGCAGCTCTATCAACGCTTCAGCAAGCCTGCATGCATTGGGAACCAAAGCTGCTATCTTTCTAGCCTGT
100104177	TGCAGCGGCGGCTCCGCGCGGTGCTCTACTACCGAGATCGGAAGAGCGGTTCAGCAGGAATGCCGAGAC	TGCAGCGGCGGCTCCGCGCGGTGCTCTACTACCG
2260552	TGCAGTAAAATTCCATGTAGAAACAGTGGTCGAAGCCTACTCCAGCAGTAGCGTTCAGCGGCTCCGAGA	TGCAGTAAAATTCCATGTAGAAACAGTGGTCGAAGCCTACTCCAGCAGTAGCGTTCAGCGGCTCCGAGA	7AL_4536067_2653_42047_3824517_1035646_
1062346	TGCAGACCAGATCAGCACTAGTTCTTGAGGAAGCACAGAAGAAGACGGACGCCAAGAACGCTACTGCCA	TGCAGACCAGATCAGCACTAGTTCTTGAGGAAGCACAGAAGAAGACGGACGCCAAGAACGCTACTGCCA
978310	TGCAGTGGGCACGAGACATCTCCTTGTCTTTGTTCCTCCGACGCACGCCACAGGAGACTATTCCGAGAT	TGCAGTGGGCACGAGACATCTCCTTGTCTTTGTTCCTCCGACGCACGCCACAGGAGACTATTCCGAGAT
1268452	TGCAGTGGGCACGGGACATCTCCTTGTCTTTGTTCCTTCTACGCAGGTCAGAGGAGCCTGTTCGGGTGA	TGCAGTGGGCACGGGACATCTCCTTGTCTTTGTTCCTTCTACGCAGGTCAGAGGAGCCTGTTCGGGTGA
4003336	TGCAGTGGGCACGAGACCTTTCCTTGTCTTTGTTCCTCCGACGCACGCCACAGGAGACTATTCCGAGAT	TGCAGTGGGCACGAGACCTTTCCTTGTCTTTGTTCCTCCGACGCACGCCACAGGAGACTATTCCGAGAT
1101900	TGCAGAATGAATTTGATCTTCCTTCATCATCTGGAAGGTCGCATCTGGAGCGGAACTGGTTTAGGGGAC	TGCAGAATGAATTTGATCTTCCTTCATCATCTGGAAGGTCGCATCTGGAGCGGAACTGGTTTAGGGGAC
5009968	TGCAGAATGAATTTGATCTTCCTTCTTCATCTGGAAGGTCGCATCTGGAGAGGAACTGGTTTAGGGGAC	TGCAGAATGAATTTGATCTTCCTTCTTCATCTGGAAGGTCGCATCTGGAGAGGAACTGGTTTAGGGGAC
1132527	TGCAGCTCACTGGATCCGTTCGGAGCCATGCCTTGAAGAAGCACGTAGCCGCCGAGATCGGAAGAGCGG	TGCAGCTCACTGGATCCGTTCGGAGCCATGCCTTGAAGAAGCACGTAGCCGCCG
1122078	TGCAGGCTCCTCTGCCAGCCATGCTCCCTTCGCTCGCTCTTCCAGACGGCTCCTTCCTTAGCCTCCCCG	TGCAGGCTCCTCTGCCAGCCATGCTCCCTTCGCTCGCTCTTCCAGACGGCTCCTTCCTTAGCCTCCCCG
1094011	TGCAGAGGAGAGGAGAAAACACGCTGAAGAAACGCGCTCGTGGCGGCAGCGTCGTGGAGATCAGATGAA	TGCAGAGGAGAGGAGAAAACACGCTGAAGAAACGCGCTCGTGGCGGCAGCGTCGTGGAGATCAGATGAA
3532741	TGCAGTGGCTCTTCATGAGTGTTGTTGCCTTGTTGAGGCCGAGATCGGAAGAGCGGTTCAGCAGGAATG	TGCAGTGGCTCTTCATGAGTGTTGTTGCCTTGTTGAGGCCG
1698435	TGCAGCCAAGCCCAGCATGTTTTCGGCCCCTTTTCATGCCACCGAACAATCAGATACGCTCACGCGGTA	TGCAGCCAAGCCCAGCATGTTTTCGGCCCCTTTTCATGCCACCGAACAATCAGATACGCTCACGCGGTA
1266691	TGCAGCGTTCGTGCGCTCGGAAGAAATTCTGCTGTGTCTCCCTGCTCCTTCTTCTGTACTCCTCTTCGT	TGCAGCGTTCGTGCGCTCGGAAGAAATTCTGCTGTGTCTCCCTGCTCCTTCTTCTGTACTCCTCTTCGT	7BL_6708346_2575_18788_4714626_6588622_
1099952	TGCAGTAGTAGATTCATATAGGTGGGAACGCTCACATTTTGGTTATTCCGAGATCGGAAGAGCGGTTCA	TGCAGTAGTAGATTCATATAGGTGGGAACGCTCACATTTTGGTTATTCCG
1160521	TGCAGATCCCCGCCGACCAGGCAACGCTGGCGCTCGGGGCGCTCGCCGCCGTGCTCCCCGAGATCGGAA	TGCAGATCCCCGCCGACCAGGCAACGCTGGCGCTCGGGGCGCTCGCCGCCGTGCTCCCCG
5567543	TGCAGATCCCCACCGACCAGACCGCTCTGGCGCTCGGGGCGCTCGCCACCGTGCTCCCCGAGATCGGAA	TGCAGATCCCCACCGACCAGACCGCTCTGGCGCTCGGGGCGCTCGCCACCGTGCTCCCCG
987678	TGCAGATAGGCTACATTAAGAATCCTATCCTCTTGTAGTCTCGTTCGCAGTGGAAATGTCCAGCATCTC	TGCAGATAGGCTACATTAAGAATCCTATCCTCTTGTAGTCTCGTTCGCAGTGGAAATGTCCAGCATCTC
7940574	TGCAGTTGCTGTTCGCCGCTGGTGCCTGGGCGTTGATGTTGTTCGTCACTATGGACAAACCAGTGCGCG	TGCAGTTGCTGTTCGCCGCTGGTGCCTGGGCGTTGATGTTGTTCGTCACTATGGACAAACCAGTGCGCG
1099479	TGCAGTACAACCAGAAATTTGGATTTCGTCTGAAATTCGCCCGTTTCGTTTGGGCCTGGTACGAGTACA	TGCAGTACAACCAGAAATTTGGATTTCGTCTGAAATTCGCCCGTTTCGTTTGGGCCTGGTACGAGTACA
1218902	TGCAGAAATTCAAAAGACTCCCCTTGGGGACGACTCAACAAGCTCAACCCTAGCGCCGAGATCGGAAGA	TGCAGAAATTCAAAAGACTCCCCTTGGGGACGACTCAACAAGCTCAACCCTAGCGCCG
2294195	TGCAGCGGCTCAGTGCTCAATGTTGAGGGCGGCTTAAAACAAACCGCACTACAGTGGAGGCCTCGACAG	TGCAGCGGCTCAGTGCTCAATGTTGAGGGCGGCTTAAAACAAACCGCACTACAGTGGAGGCCTCGACAG
1101411	TGCAGGTTGCCCTCTCACGGTCTAAAATCTCTGGGACCTCCTCCATATAATGGGCCGAGATCGGAAGAG	TGCAGGTTGCCCTCTCACGGTCTAAAATCTCTGGGACCTCCTCCATATAATGGGCCG
1029735	TGCAGCGTCGCGGTGGAGGAGCCGATGGAGTGCCTGGGCACGGGGCTGGTGAGCCCGAGATCGGAAGAG	TGCAGCGTCGCGGTGGAGGAGCCGATGGAGTGCCTGGGCACGGGGCTGGTGAGCCCG
1090766	TGCAGCCCCTGCTTTTCTCCCGCTGGCTTGGCACTTTGGAGATGAGAAATCCCAGAAGGCACCAGGTTA	TGCAGCCCCTGCTTTTCTCCCGCTGGCTTGGCACTTTGGAGATGAGAAATCCCAGAAGGCACCAGGTTA
1103432	TGCAGTGCGTCATCGCAGGTTCAAACCCCACGTAACGCCAACCATTTTTGCGATTTTTACCTTCGCACC	TGCAGTGCGTCATCGCAGGTTCAAACCCCACGTAACGCCAACCATTTTTGCGATTTTTACCTTCGCACC
1114279	TGCAGGTGGTTGAGTGTGCATCCCCAGCCCTAGCCCCAGCCCCAACCACACATGATACTTGTAGTGATC	TGCAGGTGGTTGAGTGTGCATCCCCAGCCCTAGCCCCAGCCCCAACCACACATGATACTTGTAGTGATC
1400270	TGCAGGTGTTGTGGGATTCGGTGTCTAGATTCGCGTGCTAACATTTTGCTTCTGCTCTGGTGATGCTGG	TGCAGGTGTTGTGGGATTCGGTGTCTAGATTCGCGTGCTAACATTTTGCTTCTGCTCTGGTGATGCTGG
1255176	TGCAGGTACGTGGAGCTGGACGACGACGGCGTCCGCTTCTTCTACTACTTCATCCAGTCAGAGCGCAGC	TGCAGGTACGTGGAGCTGGACGACGACGGCGTCCGCTTCTTCTACTACTTCATCCAGTCAGAGCGCAGC
1256449	TGCAGTGTAGCATGAACAGGTCATGCGCAGGTCGCACACTCAGCTGCACAGTTCAAGTTTGAGCCGAGA	TGCAGTGTAGCATGAACAGGTCATGCGCAGGTCGCACACTCAGCTGCACAGTTCAAGTTTGAGCCGAGA
1267271	TGCAGGTACGTGGAGCTGGATGATGACCATGCTCGTTTCTTCTACTACTTCATCCAGTCGGAGCGTAGC	TGCAGGTACGTGGAGCTGGATGATGACCATGCTCGTTTCTTCTACTACTTCATCCAGTCGGAGCGTAGC
1270016	TGCAGGTGATATCTGTTGTAAAATGCTAAACATGTTGCCATGTGCCATACGTGATGTCCAACAGTTATC	TGCAGGTGATATCTGTTGTAAAATGCTAAACATGTTGCCATGTGCCATACGTGATGTCCAACAGTTATC
1670108	TGCAGACCCCATGTGGGAGAGGCCGACGCACGCGAGGATCCTCATCCGTGACGACAATGCCGAGATCGG	TGCAGACCCCATGTGGGAGAGGCCGACGCACGCGAGGATCCTCATCCGTGACGACAATGCCG
1024930	TGCAGTTATAAAAAGAATACACCAGCGTGCACGTACGTGTACGTCAGACAGGCAGCTCGGCCGGTCGCT	TGCAGTTATAAAAAGAATACACCAGCGTGCACGTACGTGTACGTCAGACAGGCAGCTCGGCCGGTCGCT
1296008	TGCAGTTATAAAAAGAATACACCAGTGTGCACGTACGTGTACGTCAGACAGGCAGCTCGGCCGAGATCG	TGCAGTTATAAAAAGAATACACCAGTGTGCACGTACGTGTACGTCAGACAGGCAGCTCGGCCG
6046459	TGCAGTTATAAAAAGAATACACCAGCGTGCACGTACGTGTAGGTCAGACAGGCAGCTCGGCCGAGATCG	TGCAGTTATAAAAAGAATACACCAGCGTGCACGTACGTGTAGGTCAGACAGGCAGCTCGGCCG
1110181	TGCAGGTTAATTTGAGCCCAAATTCATGCATGCCTGTAGAGAAAAAGAAAAAGAAAGCTTCCCGAGATC	TGCAGGTTAATTTGAGCCCAAATTCATGCATGCCTGTAGAGAAAAAGAAAAAGAAAGCTTCCCG
1100040	TGCAGAACAGAACGGGGAAGACCCTAGTCTGGAATATCCTCGCTCACGCCGCCGCGCTGCTCTCCGTCA	TGCAGAACAGAACGGGGAAGACCCTAGTCTGGAATATCCTCGCTCACGCCGCCGCGCTGCTCTCCGTCA
1091033	TGCAGTCCCCCCAAGCGTTGTATGCCACTAGGAAACTTGACCCCACGTGTGCTTAAATCTTCTGGTGTG	TGCAGTCCCCCCAAGCGTTGTATGCCACTAGGAAACTTGACCCCACGTGTGCTTAAATCTTCTGGTGTG
3021864	TGCAGATCCAACCACCATATCCATGATTATCACCTTCCCTCCGAGATCGGAAGAGCGGTTCAGCAGGAA	TGCAGATCCAACCACCATATCCATGATTATCACCTTCCCTCCG
1127262	TGCAGTCGCACCAGATCGTCGCCGCGGACCTCGCAGGGAAGACGCGGACGAGATCCCAAGCCACTCCTC	TGCAGTCGCACCAGATCGTCGCCGCGGACCTCGCAGGGAAGACGCGGACGAGATCCCAAGCCACTCCTC
1764265	TGCAGACGCACCAGATCGCCACCGCGGACCTCGCAGGGAAGACGCGGACGAGATCCCAAGCCGCTGCTC	TGCAGACGCACCAGATCGCCACCGCGGACCTCGCAGGGAAGACGCGGACGAGATCCCAAGCCGCTGCTC
1102824	TGCAGCCCATTTAAACTTCAGATGCGTACGTGTTAAATAGAGGTTGCTTTTTTTTAGACAATTTAAATA	TGCAGCCCATTTAAACTTCAGATGCGTACGTGTTAAATAGAGGTTGCTTTTTTTTAGACAATTTAAATA
1255164	TGCAGCCAAATCACTCTCCATTTGGCTCATCCCACCCCAACCATAGCTTTCCTTTATGACCATTCCCCG	TGCAGCCAAATCACTCTCCATTTGGCTCATCCCACCCCAACCATAGCTTTCCTTTATGACCATTCCCCG
1025459	TGCAGGTGCCACCCCAAGCGCGTCGCTGTGCTGCAACAACTGCGGCACCTGCACCAGGTCCATCCCGCC	TGCAGGTGCCACCCCAAGCGCGTCGCTGTGCTGCAACAACTGCGGCACCTGCACCAGGTCCATCCCGCC
1029808	TGCAGTTTTAGCCGTGAGGGCGATGAGGTTGTAGTCGTGGGAGGCATTGGTGGTGCAGTAGGAATTGTC	TGCAGTTTTAGCCGTGAGGGCGATGAGGTTGTAGTCGTGGGAGGCATTGGTGGTGCAGTAGGAATTGTC
1055751	TGCAGATATTTACCCTCGTTATTCCTCCATCCGAGCGAGTCCCTCCAACATCTCTGCCCATCCCCAACC	TGCAGATATTTACCCTCGTTATTCCTCCATCCGAGCGAGTCCCTCCAACATCTCTGCCCATCCCCAACC
1093829	TGCAGCACGTTGCGAGTGCCAGCGTGTCACGCGCGGGCGGAAGTTTGGGCCGAGATCGGAAGAGCGGTT	TGCAGCACGTTGCGAGTGCCAGCGTGTCACGCGCGGGCGGAAGTTTGGGCCG	7AS_4117476_516_3035_1848289_2412632_
1103305	TGCAGCCAACATGGTCCAGAGGTCAGGTTTCCTTTCTGCCTTGAATCCAGCAATAAATCGTCGTCATCA	TGCAGCCAACATGGTCCAGAGGTCAGGTTTCCTTTCTGCCTTGAATCCAGCAATAAATCGTCGTCATCA
1125459	TGCAGAATACTCGGCTACGACGTGCCCAAAGGCACCACCATTCTTGTGAATGTTTGGGCCATCTCTAGA	TGCAGAATACTCGGCTACGACGTGCCCAAAGGCACCACCATTCTTGTGAATGTTTGGGCCATCTCTAGA	7DS_3881859_7037_100021_1187743_3838855_3758368_
2364961	TGCAGGCCATACAGTTGGGGAGGAGTTGTCGACAGCTTTAGCAGCACCGAGATCGGAAGAGCGGTTCAG	TGCAGGCCATACAGTTGGGGAGGAGTTGTCGACAGCTTTAGCAGCACCG
1279639	TGCAGTTCCAAACCTCTCTATACAATTCAGAGGAAAATTGAAGCGGTCGTTGAGCTGCCCATGCTAGAA	TGCAGTTCCAAACCTCTCTATACAATTCAGAGGAAAATTGAAGCGGTCGTTGAGCTGCCCATGCTAGAA
1095372	TGCAGGCCACCGTGCTCCGCGGCGGCCTCGCCATCGGCATGTCCATGCACCATGCCGCCTGCGATGGCG	TGCAGGCCACCGTGCTCCGCGGCGGCCTCGCCATCGGCATGTCCATGCACCATGCCGCCTGCGATGGCG
1228418	TGCAGCTACCTTTTTCTCCTGATAATGATGTTCATGAAGCTGTCAATACCGAGATCGGAAGAGCGGTTC	TGCAGCTACCTTTTTCTCCTGATAATGATGTTCATGAAGCTGTCAATACCG
3934994	TGCAGGGACGGCTGCGATGAGGCCAGTTTGCTCATCGAAGAAGACAGCAACGCGCTCAGCGTGAAACCC	TGCAGGGACGGCTGCGATGAGGCCAGTTTGCTCATCGAAGAAGACAGCAACGCGCTCAGCGTGAAACCC
4005968	TGCAGGGCATCACCGACGGACAGGACATGACGGCGACGGCCGAGATCGGAAGAGCGGTTCAGCAGGAAT	TGCAGGGCATCACCGACGGACAGGACATGACGGCGACGGCCG
4010116	TGCAGGGCATCACCGACGGACATGACGTGATGGCGACGGCCGAGATCGGAAGAGCGGTTCAGCAGGAAT	TGCAGGGCATCACCGACGGACATGACGTGATGGCGACGGCCG
1249642	TGCAGCCAACAGTTGCATCCTCACGAACTTGCACGCGAAGCATGACAAGATAAGGACGTAGCTCATGGA	TGCAGCCAACAGTTGCATCCTCACGAACTTGCACGCGAAGCATGACAAGATAAGGACGTAGCTCATGGA
1255154	TGCAGCAACCGAATGCACCGAAGTAATTTCGGTTTCTGATATGAGCTGACCCGAGATCGGAAGAGCGGT	TGCAGCAACCGAATGCACCGAAGTAATTTCGGTTTCTGATATGAGCTGACCCG
2276217	TGCAGAGTGTACTCCATCAAGCGACATCATCGTCGCTCGAGGTTATGGATCTCTCCGCCGCATTGATCC	TGCAGAGTGTACTCCATCAAGCGACATCATCGTCGCTCGAGGTTATGGATCTCTCCGCCGCATTGATCC
996494	TGCAGGCAACCATCAATATCAATAAGTGGCTACACTGGCTTAATCGGCGAGGAGATGAAGAAAGACAAA	TGCAGGCAACCATCAATATCAATAAGTGGCTACACTGGCTTAATCGGCGAGGAGATGAAGAAAGACAAA
1237400	TGCAGAGACTGGTGAATGTGGTGGTTTGCCGCTTGCCAACAATTCCATGTCAAGCTTGCTAGCCGAGAT	TGCAGAGACTGGTGAATGTGGTGGTTTGCCGCTTGCCAACAATTCCATGTCAAGCTTGCTAGCCGAGAT
2277028	TGCAGGAGAAGAACCAGGACGCCCTCGAGGGGAACCTACGCTTTGTCGAGGTGCCGAGATCGGAAGAGC	TGCAGGAGAAGAACCAGGACGCCCTCGAGGGGAACCTACGCTTTGTCGAGGTGCCG
10991481	TGCAGGCAACCACAAATGTCAATTAGTGGCTCTACACTGGCTTAATCTGCGAGGAGATGAAGAAAGACA	TGCAGGCAACCACAAATGTCAATTAGTGGCTCTACACTGGCTTAATCTGCGAGGAGATGAAGAAAGACA
1379344	TGCAGTATATAATAAGCAGAAGAGCGGCGCCTGGATTAGATCGAGCACCGAGATCGGAAGAGCGGTTCA	TGCAGTATATAATAAGCAGAAGAGCGGCGCCTGGATTAGATCGAGCACCG
5410602	TGCAGTATATAATAAGCAGAAGAGCGGCGGCCGAGATCGGAAGAGCGGTTCAGCAGGAATGCCGAGACC	TGCAGTATATAATAAGCAGAAGAGCGGCGGCCG
2321290	TGCAGCTCCTCGTGTTGACGTCATCTCATCGACGACCACCTCCTCCTATGCACCTGCACGCGGGGGAAT	TGCAGCTCCTCGTGTTGACGTCATCTCATCGACGACCACCTCCTCCTATGCACCTGCACGCGGGGGAAT
1218219	TGCAGATTAGGGCTGTCTAGGGGGTTAGTCAATGTAAAAGTTGAAAAGCTAGCTAGCAATACATGCAAA	TGCAGATTAGGGCTGTCTAGGGGGTTAGTCAATGTAAAAGTTGAAAAGCTAGCTAGCAATACATGCAAA
1241552	TGCAGAATGGATCAACGCAAAGGCTTGAGCAGAACGAACCAATGAAACAAACAGCTGCGAGATTGTTTC	TGCAGAATGGATCAACGCAAAGGCTTGAGCAGAACGAACCAATGAAACAAACAGCTGCGAGATTGTTTC
1405059	TGCAGCTGACACGAGAACATAACATCTATTCACTGTCGGTTTTCCCCCGAGATCGGAAGAGCGGTTCAG	TGCAGCTGACACGAGAACATAACATCTATTCACTGTCGGTTTTCCCCCG
2276595	TGCAGTTGTTTGGTTCTTGTTCTCGTTCGAGCTATTGATGTTTGAGTACTGGCAGCCCAAGCTTCTCCG	TGCAGTTGTTTGGTTCTTGTTCTCGTTCGAGCTATTGATGTTTGAGTACTGGCAGCCCAAGCTTCTCCG
10992574	TGCAGTTGTTTGATTCTTGTTCTCGTTCGAGCCATTGATGTTTGAGTACTGGCAGCCCAAGCTTCTCCG	TGCAGTTGTTTGATTCTTGTTCTCGTTCGAGCCATTGATGTTTGAGTACTGGCAGCCCAAGCTTCTCCG
1395366	TGCAGGTGACACAACGGTGTGTGGAAGCTGGGGCATGTGAGCACAGCCGAGATCGGAAGAGCGGTTCAG	TGCAGGTGACACAACGGTGTGTGGAAGCTGGGGCATGTGAGCACAGCCG
1264722	TGCAGCCATGTCTGGCAAGAAAATGGGACCTAGCCATTGCAGAGCCTCCGAGATCGGAAGAGCGGTTCA	TGCAGCCATGTCTGGCAAGAAAATGGGACCTAGCCATTGCAGAGCCTCCG
1104920	TGCAGCCTGCTGGTGCTCCGTCCGCGGTCAACCTCTGGTGGGGGTACGCCTCTGCCGACCTGCCGCCGA	TGCAGCCTGCTGGTGCTCCGTCCGCGGTCAACCTCTGGTGGGGGTACGCCTCTGCCGACCTGCCGCCGA
1267555	TGCAGGAAATTTAATGCTCAGTGAGTCATAAGTTTTCACAGACTCAGACTGTGCTCCACCCTCAGCCAA	TGCAGGAAATTTAATGCTCAGTGAGTCATAAGTTTTCACAGACTCAGACTGTGCTCCACCCTCAGCCAA
1267802	TGCAGGCACCCTTTCGTATCATCCTGGTGCTGTGTATGCTTAATCTGATGGCAACATTCATGGTCATCA	TGCAGGCACCCTTTCGTATCATCCTGGTGCTGTGTATGCTTAATCTGATGGCAACATTCATGGTCATCA
1039010	TGCAGTTTTTTTTCGTCCAGATTTTGCGGTTTGATTCTTGCTATTGATAGAAGTTTATGGATGTTTGTA	TGCAGTTTTTTTTCGTCCAGATTTTGCGGTTTGATTCTTGCTATTGATAGAAGTTTATGGATGTTTGTA	7BL_6655921_4415_44217_1542456_6574444_
1117769	TGCAGATGACAAGGCCCCTGCAACCGCCATGTGGCAAATTCTGGAATGCAAACGACCGAGATCGGAAGA	TGCAGATGACAAGGCCCCTGCAACCGCCATGTGGCAAATTCTGGAATGCAAACGACCG
1121511	TGCAGATGCATCCCCCATTCAGATGTTACCACGTGTACGTCTCTCCATCTTCTTGACGGCCCGAGATCG	TGCAGATGCATCCCCCATTCAGATGTTACCACGTGTACGTCTCTCCATCTTCTTGACGGCCCG
3936268	TGCAGCCGCTTGCACTCGCTCAAGACCCTCTCGTACACGGCGACCGAGATCGGAAGAGCGGTTCAGCAG	TGCAGCCGCTTGCACTCGCTCAAGACCCTCTCGTACACGGCGACCG
1119713	TGCAGTATCAGTTGCTGAGTAGGGAGGAGGAGGGGAATCAGCCGTTGTACGGGTCTGCGGCCGAAGAAC	TGCAGTATCAGTTGCTGAGTAGGGAGGAGGAGGGGAATCAGCCGTTGTACGGGTCTGCGGCCGAAGAAC
1252811	TGCAGTGCACTTGTGTTGTGCGTGAGGTTTCCAATGGCGGAGCTGGTGGTCACCATGGCGATCCGAGAT	TGCAGTGCACTTGTGTTGTGCGTGAGGTTTCCAATGGCGGAGCTGGTGGTCACCATGGCGATCCGAGAT
1258616	TGCAGCTGCCATCCCCAACACCACCACGTCGGGCTGCTGTCAGTGACCACATTGGTGCCGAGATCGGAA	TGCAGCTGCCATCCCCAACACCACCACGTCGGGCTGCTGTCAGTGACCACATTGGTGCCG
1116963	TGCAGACGGTGCGCGCGCCCTGCAAACTGTGAAGAGTGCAATCAGAAGAGCCACCACGTGGATTGATAC	TGCAGACGGTGCGCGCGCCCTGCAAACTGTGAAGAGTGCAATCAGAAGAGCCACCACGTGGATTGATAC
1378958	TGCAGTGTTGCTATGGCATCCCTAGTCGTGACTTTTTTTAGGAGTGAAAACCGAGATCGGAAGAGCGGT	TGCAGTGTTGCTATGGCATCCCTAGTCGTGACTTTTTTTAGGAGTGAAAACCG
1095865	TGCAGCGGGCATATATGGCTGCCTTGACGAGCACTGTGTGCATGGCAGAGGAGGTCCTATGTGGAGGCT	TGCAGCGGGCATATATGGCTGCCTTGACGAGCACTGTGTGCATGGCAGAGGAGGTCCTATGTGGAGGCT
1279487	TGCAGGCATCCCATCAGAATTAAGAAAACAAACAAGCTCAGTCGTCGGTGTATTCAACTCCGAGATCGG	TGCAGGCATCCCATCAGAATTAAGAAAACAAACAAGCTCAGTCGTCGGTGTATTCAACTCCG
2256097	TGCAGCAAAGAGTATTTCTCAAATGCTTCAAGGATGACCCTTCCAAGTCGATGCATATTGGAACACTTG	TGCAGCAAAGAGTATTTCTCAAATGCTTCAAGGATGACCCTTCCAAGTCGATGCATATTGGAACACTTG
1097911	TGCAGCCCAATCAGACTGCACCTAAAGTGGTGCCGTGGAATGCATTAGTGCTGCCCGAGATCGGAAGAG	TGCAGCCCAATCAGACTGCACCTAAAGTGGTGCCGTGGAATGCATTAGTGCTGCCCG	7DS_3819324_3222_23951_1163837_2428172_2520172_
1100105	TGCAGTATCGCTTATAAGACCAGTAAAGATGTATAGAGATAAGAGAGAAAATGTGTTGATTAATGTCAC	TGCAGTATCGCTTATAAGACCAGTAAAGATGTATAGAGATAAGAGAGAAAATGTGTTGATTAATGTCAC	7DS_2886244_7082_130637
1108594	TGCAGTTTTTTTCTTTTCGCACTTAACAGGCGCGCGTGTTGGGCTCGTTCGTTGCCCCGAGATCGGAAG	TGCAGTTTTTTTCTTTTCGCACTTAACAGGCGCGCGTGTTGGGCTCGTTCGTTGCCCCG	7BL_6738887_2385_26342_6477577_5467409_
1260565	TGCAGCTTCCCGCTTCGCCTGCCCACCAGGATCGCTGACACTCCCCACCACCCGAGATCGGAAGAGCGG	TGCAGCTTCCCGCTTCGCCTGCCCACCAGGATCGCTGACACTCCCCACCACCCG
1269623	TGCAGCTCCTCATGACTAACGGGCTAGTGATAATGTTTCTCCACTGGTGCGTGCGTCGTTTGGGGTTAC	TGCAGCTCCTCATGACTAACGGGCTAGTGATAATGTTTCTCCACTGGTGCGTGCGTCGTTTGGGGTTAC
995325	TGCAGAGAGAAGCACGCAGCAGGGGTGGGGCGCCTAGGAGGGGCTGCACGCGGTGGCGCCGCCCGCGCT	TGCAGAGAGAAGCACGCAGCAGGGGTGGGGCGCCTAGGAGGGGCTGCACGCGGTGGCGCCGCCCGCGCT
1120912	TGCAGGAGGACAGAGTGCGGCGCCCAGCACTCCACGCTAGACCAGGTCACTTACTGTGAGATCCTGAGT	TGCAGGAGGACAGAGTGCGGCGCCCAGCACTCCACGCTAGACCAGGTCACTTACTGTGAGATCCTGAGT
3021370	TGCAGAAGTGGGACCTAATATCCGCTTGTTCAAACTACTGACCGAGATCGGAAGAGCGGTTCAGCAGGA	TGCAGAAGTGGGACCTAATATCCGCTTGTTCAAACTACTGACCG
1128755	TGCAGCTATCACCAAAAGATTTTTCCTCTGTCGTACGCAAATGTTTTGCCGAGATCGGAAGAGCGGTTC	TGCAGCTATCACCAAAAGATTTTTCCTCTGTCGTACGCAAATGTTTTGCCG
1263836	TGCAGAGCAGCAGCCCAATCACGTGGGCCTGCTAGCTGGCATGTAGTTAGGCAGCGGGAAGCCGAGATG	TGCAGAGCAGCAGCCCAATCACGTGGGCCTGCTAGCTGGCATGTAGTTAGGCAGCGGGAAGCCG
1383929	TGCAGCGCCATCAACAAAGACGAGAGCTCATGGCGACGGCGGCAATGGACTGGAGTTCCTATCAGATCC	TGCAGCGCCATCAACAAAGACGAGAGCTCATGGCGACGGCGGCAATGGACTGGAGTTCCTATCAGATCC
1147984	TGCAGTATAAGCCAGGATCAACCTTCCACACATCCACAACATGAAAAGCCTCAGTTGCATTAGTGATAA	TGCAGTATAAGCCAGGATCAACCTTCCACACATCCACAACATGAAAAGCCTCAGTTGCATTAGTGATAA
3028378	TGCAGATAGATCTTGCGACAGAGCGACGGACAAATCCGAGATCGGAAGAGCGGTTCAGCAGGAATGCCG	TGCAGATAGATCTTGCGACAGAGCGACGGACAAATCCG
1264748	TGCAGAAACTAATGTGTACTTCTTACTCCCGTCAGCCTGCTTGCTGATGGTTCTGTGGTCTCGTTTCTC	TGCAGAAACTAATGTGTACTTCTTACTCCCGTCAGCCTGCTTGCTGATGGTTCTGTGGTCTCGTTTCTC
1077067	TGCAGAATTGTTGAGTCGGGGAAATAAACGCTCTTCAGTATACGGGCATTAAGAGACTCCGAGATCGGA	TGCAGAATTGTTGAGTCGGGGAAATAAACGCTCTTCAGTATACGGGCATTAAGAGACTCCG
1033127	TGCAGTTTGGTCATCATGTCCAGTAAAGAGTTTCCTTTGACCCAATTTTCATCACCGAGATCGGAAGAG	TGCAGTTTGGTCATCATGTCCAGTAAAGAGTTTCCTTTGACCCAATTTTCATCACCG
1051734	TGCAGCCCTGGCATCCATGCTCCTAGACGCCGCCAATCATCCACGTCATGGCCACCCAACCATGACAAC	TGCAGCCCTGGCATCCATGCTCCTAGACGCCGCCAATCATCCACGTCATGGCCACCCAACCATGACAAC
1127610	TGCAGTACATTATGTGAGTCAATCAGGAACCTGAAATGGACTGAAAGTTGCAGTCCTTTTTCCCTGATT	TGCAGTACATTATGTGAGTCAATCAGGAACCTGAAATGGACTGAAAGTTGCAGTCCTTTTTCCCTGATT
2275483	TGCAGCACATCTAGATCTAGTTTCTACTCCGAGCTGATGAACGCGCGGACGGCCGATAATATTCGATGA	TGCAGCACATCTAGATCTAGTTTCTACTCCGAGCTGATGAACGCGCGGACGGCCGATAATATTCGATGA
3023214	TGCAGACTGATGTAGGTGACGAGTTAGCACAATTGCAGGCCGAGATCGGAAGAGCGGTTCAGCAGGAAT	TGCAGACTGATGTAGGTGACGAGTTAGCACAATTGCAGGCCG
1397574	TGCAGGAGGAATCACTTAGATTTGCAAATCTACGGATCTGCAAAAAACGAAATATTCGTATGAAGAGAT	TGCAGGAGGAATCACTTAGATTTGCAAATCTACGGATCTGCAAAAAACGAAATATTCGTATGAAGAGAT
1672035	TGCAGGAGGAATCACTTAGATTTGCAAATCTATGGATCTGCAAAAACGAAATATTTGTATGAAGAGATC	TGCAGGAGGAATCACTTAGATTTGCAAATCTATGGATCTGCAAAAACGAAATATTTGTATGAAGAGATC
1110198	TGCAGGAGCCGAGGCCGTCGCCCCCTCTCAGTTCGTCGCGCCACCTCCAGTTCCGCCGAGATCGGAAGA	TGCAGGAGCCGAGGCCGTCGCCCCCTCTCAGTTCGTCGCGCCACCTCCAGTTCCGCCG
3064502	TGCAGTCTCTCGGGAAAATGGAATTCGGTACTGGCCGAGATCGGAAGAGCGGTTCAGCAGGAATGCCGA	TGCAGTCTCTCGGGAAAATGGAATTCGGTACTGGCCG
4009468	TGCAGTCTCTCGGGAAAATGGAATACAGAACTGGCCGAGATCGGAAGAGCGGTTCAGCAGGAATGCCGA	TGCAGTCTCTCGGGAAAATGGAATACAGAACTGGCCG
4406236	TGCAGCCCAAAGAGGTGAGAATTCAGTTAACCCGCAGTTCTTTGCCTGTATTTTTGTTCCGCCTTCGTC	TGCAGCCCAAAGAGGTGAGAATTCAGTTAACCCGCAGTTCTTTGCCTGTATTTTTGTTCCGCCTTCGTC
4540205	TGCAGAAACAATCACAAGACATTCCCCGAGATCGGAAGAGCGGTTCAGCAGGAATGCCGAGACCGATCT	TGCAGAAACAATCACAAGACATTCCCCG
1165105	TGCAGAGAAGACTGTCTGGCCTGGTTCCCCACAACAATGCAAGGATCAGACACCTCTGGGTCAATCGCA	TGCAGAGAAGACTGTCTGGCCTGGTTCCCCACAACAATGCAAGGATCAGACACCTCTGGGTCAATCGCA
1128077	TGCAGAATGCGCGGCGCATGGCCAGCCTCACCAATGTTGGAGTCGTCCCGTGTATCCAACCAATTTTGG	TGCAGAATGCGCGGCGCATGGCCAGCCTCACCAATGTTGGAGTCGTCCCGTGTATCCAACCAATTTTGG
1279637	TGCAGAAGCGATCGTAATACAGGACATATCGTCGGTGAGCTGCGAATCAGAAGCAGATATGATCGCGTT	TGCAGAAGCGATCGTAATACAGGACATATCGTCGGTGAGCTGCGAATCAGAAGCAGATATGATCGCGTT
3034432	TGCAGGTGGTGAATGGAGGCAACTGTGGCTCACGCTCCGAGATCGGAAGAGCGGTTCAGCAGGAATGCC	TGCAGGTGGTGAATGGAGGCAACTGTGGCTCACGCTCCG
1111377	TGCAGGATTCTGCTTTAAGCACAAGGGCGACATCATATAACTATTCAAAAATTGACGGGACGTAGCAAT	TGCAGGATTCTGCTTTAAGCACAAGGGCGACATCATATAACTATTCAAAAATTGACGGGACGTAGCAAT
1719738	TGCAGTGGATTGAGTGTATTGTGATTGGATATCCACATGTATGAAGAGTACCGAGATCGGAAGAGCGGT	TGCAGTGGATTGAGTGTATTGTGATTGGATATCCACATGTATGAAGAGTACCG
1086752	TGCAGATTGTGCGCAGCAACAAAATCTCTCTCTCTTGCACTTTCCTCTTCCCCAACTCCGAGATCGGAA	TGCAGATTGTGCGCAGCAACAAAATCTCTCTCTCTTGCACTTTCCTCTTCCCCAACTCCG
1152153	TGCAGTCACGGCCACTGGTAGGGGCAGCAGTGTAGAGCACCGCTTGCGCCCGCGCCAGGAGCCCGAGAT	TGCAGTCACGGCCACTGGTAGGGGCAGCAGTGTAGAGCACCGCTTGCGCCCGCGCCAGGAGCCCGAGAT
1220160	TGCAGTGCCTGATTGATTCCAGGTACAAAGACGGCCGCGCCACGACCGAGACGGAGGTCGTCGGGATGC	TGCAGTGCCTGATTGATTCCAGGTACAAAGACGGCCGCGCCACGACCGAGACGGAGGTCGTCGGGATGC
4005840	TGCAGTGCCTGATCGATTCCAGGTACAAAGACGGCCGTGCCACCACCGAGACGGAGGTCGTCGGGATGG	TGCAGTGCCTGATCGATTCCAGGTACAAAGACGGCCGTGCCACCACCGAGACGGAGGTCGTCGGGATGG
5373637	TGCAGTGCCTGATCGATTCCAGGTACAAGGACGGCCGCGCCACGACCGACACGGAGGTCGTCGGGATGC	TGCAGTGCCTGATCGATTCCAGGTACAAGGACGGCCGCGCCACGACCGACACGGAGGTCGTCGGGATGC
5582803	TGCAGTGCCTGATCGATTCCAGGTACAAAGACGGCCGCGCCACAACCGAGACGGAGGTCGTCGGGATGC	TGCAGTGCCTGATCGATTCCAGGTACAAAGACGGCCGCGCCACAACCGAGACGGAGGTCGTCGGGATGC
1279533	TGCAGCTCCCTGTAGTGAAACCATATTAAAAAAACAATAAAGCAGAAAACAGGCTCCCGCCTGAGTGCG	TGCAGCTCCCTGTAGTGAAACCATATTAAAAAAACAATAAAGCAGAAAACAGGCTCCCGCCTGAGTGCG
1073462	TGCAGAAGTGCCACGTTTCGCGCTTAGAAGAGGACATGCGGGCACGTGAGGAGAGCAAAGATCCCACCC	TGCAGAAGTGCCACGTTTCGCGCTTAGAAGAGGACATGCGGGCACGTGAGGAGAGCAAAGATCCCACCC
1073557	TGCAGTTTCTGCCATCCTGCTCCATTGGAGAGCTATGGCACAACTAGGTGTGCCAGCCAGCAGGTGGTT	TGCAGTTTCTGCCATCCTGCTCCATTGGAGAGCTATGGCACAACTAGGTGTGCCAGCCAGCAGGTGGTT
1078612	TGCAGTGTCTCTGGAAACGAGAACTTTCCCTCCAAGCACCCACATAAACCAGGCTTCCCCTCTGACCTA	TGCAGTGTCTCTGGAAACGAGAACTTTCCCTCCAAGCACCCACATAAACCAGGCTTCCCCTCTGACCTA
1100429	TGCAGTTACCGACTGGACTGTGATTGATGGACCAAACCCCGCTACTGCCACCATTGTTGCCCGTACCAA	TGCAGTTACCGACTGGACTGTGATTGATGGACCAAACCCCGCTACTGCCACCATTGTTGCCCGTACCAA
1138600	TGCAGCCGCACTGCCTGCGGCGAAAGGCGGCGCGACCATATCCATCACCATCGTACTCCTCGCACTGCT	TGCAGCCGCACTGCCTGCGGCGAAAGGCGGCGCGACCATATCCATCACCATCGTACTCCTCGCACTGCT
1279556	TGCAGTAGCATGTGAATGAATCTGATTGAAGGGTCGTCGGCACTCTTACTCGCCCACGGCAACGGTCGT	TGCAGTAGCATGTGAATGAATCTGATTGAAGGGTCGTCGGCACTCTTACTCGCCCACGGCAACGGTCGT
3955199	TGCAGCGCGTCTCCCCTCCGAGCACACTCAGCACCTCCACTAGCCGAGATCGGAAGAGCGGTTCAGCAG	TGCAGCGCGTCTCCCCTCCGAGCACACTCAGCACCTCCACTAGCCG
100222553	TGCAGCACGTTCCAGTGCCTCCTCGCGCACGTGTGGAAGAAGGTCACGGCGGCGCGGGACGTGGACCCG	TGCAGCACGTTCCAGTGCCTCCTCGCGCACGTGTGGAAGAAGGTCACGGCGGCGCGGGACGTGGACCCG	7DS_3908419_7803_80138_2046319_1285266_
1151398	TGCAGGACCCTCCTAAGCCATCAGAGGTGGCGAGGTTGGAGGGCGGCTTGGGGGAGGAGGGCGCCGACA	TGCAGGACCCTCCTAAGCCATCAGAGGTGGCGAGGTTGGAGGGCGGCTTGGGGGAGGAGGGCGCCGACA
1230016	TGCAGGCTTGCTTCGGAGCCGCGGGCCACAACAGCGTAGGTGGGAGCGTAGGTGGGAGCACAAAGCGCA	TGCAGGCTTGCTTCGGAGCCGCGGGCCACAACAGCGTAGGTGGGAGCGTAGGTGGGAGCACAAAGCGCA
3064899	TGCAGGCCCTGCTCGCGCACCTCTGGCGGGCAGTGTGCCGAGATCGGAAGAGCGGTTCAGCAGGAATGC	TGCAGGCCCTGCTCGCGCACCTCTGGCGGGCAGTGTGCCG
1112772	TGCAGGATACTTCTAGGAAAAATCACCAGCCCTCGCCTCTTTTATGAATTACCGAGATCGGAAGAGCGG	TGCAGGATACTTCTAGGAAAAATCACCAGCCCTCGCCTCTTTTATGAATTACCG
1261386	TGCAGGCGCCAATTAGGTAAGCTGGCCCTCATAGCCTGTAGCTCGTGGGCCGAGATCGGAAGAGCGGTT	TGCAGGCGCCAATTAGGTAAGCTGGCCCTCATAGCCTGTAGCTCGTGGGCCG	7AL_4556526_12786_247021_4393202_590631_
2278446	TGCAGCATGCGCGACATGAAATGGAAGGTGCCGTCGTCGATGTACGGTGACAGACGGGCGCTCTCGATG	TGCAGCATGCGCGACATGAAATGGAAGGTGCCGTCGTCGATGTACGGTGACAGACGGGCGCTCTCGATG
3020765	TGCAGCAAATACTAGAAAGAATGTTTTTGCAATATTCATCCGAGATCGGAAGAGCGGTTCAGCAGGAAT	TGCAGCAAATACTAGAAAGAATGTTTTTGCAATATTCATCCG
5410777	TGCAGATGCAGCTACTACTCCCTGGCTCCAGGCCGAGATCGGAAGAGCGGTTCAGCAGGAATGCCGAGA	TGCAGATGCAGCTACTACTCCCTGGCTCCAGGCCG
1262089	TGCAGCTCGAAGAAGCCATGCTGGATGCCAGCAATCTTAAATGCCTCCGCCGCGTTAACCTTGGTGCCA	TGCAGCTCGAAGAAGCCATGCTGGATGCCAGCAATCTTAAATGCCTCCGCCGCGTTAACCTTGGTGCCA
1715800	TGCAGCTCAAAGAAGCCATGCTGGATGCCGGCGATCTTGAATGCCTCCGCCGCGTTAACCTTGCTACCG	TGCAGCTCAAAGAAGCCATGCTGGATGCCGGCGATCTTGAATGCCTCCGCCGCGTTAACCTTGCTACCG
3022531	TGCAGCGAAGGCAGAAGGAAAGCTCAAAGTTTCGATCCGAGATCGGAAGAGCGGTTCAGCAGGAATGCC	TGCAGCGAAGGCAGAAGGAAAGCTCAAAGTTTCGATCCG
3023132	TGCAGAATGACACCAAGCAAGTCGCTCGCATTATTTGACTCCGAGATCGGAAGAGCGGTTCAGCAGGAA	TGCAGAATGACACCAAGCAAGTCGCTCGCATTATTTGACTCCG
4410761	TGCAGCTCGAAGAAGCCATGCTGAATGCCGAGATCGGAAGAGCGGTTCAGCAGGAATGCCGAGACCGAT	TGCAGCTCGAAGAAGCCATGCTGAATGCCG
1109815	TGCAGCAGAGATTTTGAAGAAATATGATGCCAACCACTTGTTCTTGTTAGCATGGCTCACAAGATCGGA	TGCAGCAGAGATTTTGAAGAAATATGATGCCAACCACTTGTTCTTGTTAGCATGGCTCCCG
1099913	TGCAGGGATCACAAATTACAGTTTGAGACTTTAGAGCCATCTCTCTTGGGCGAAGTGGAGGATGAGATC	TGCAGGGATCACAAATTACAGTTTGAGACTTTAGAGCCATCTCTCTTGGGCGAAGTGGAGGATGAGATC
1106846	TGCAGGCGGCACCGCGGGGCGCGCGCGCCCTCATGGTGTCCACGGAGGGCACATGTATCGTCAACTACA	TGCAGGCGGCACCGCGGGGCGCGCGCGCCCTCATGGTGTCCACGGAGGGCACATGTATCGTCAACTACA	7BS_3136001_2977_66924_2210159_2967687_
2289679	TGCAGTGGATGGATGCTCAGTAGTATTAGGTAAGATTGTGTCCTTCGATTACTTTTGGCAAAGCGAATG	TGCAGTGGATGGATGCTCAGTAGTATTAGGTAAGATTGTGTCCTTCGATTACTTTTGGCAAAGCGAATG
1138020	TGCAGGAACCGTGCGTGGCACTACAGCGGCCCATAGAAGAAGAGGGTGGGGATCATCCACCGAGATCGG	TGCAGGAACCGTGCGTGGCACTACAGCGGCCCATAGAAGAAGAGGGTGGGGATCATCCACCG
1694883	TGCAGTCCATGTCATGAGCCTTCCGCCGTCGACCCAAACGATGCATGCCGAGATCGGAAGAGCGGTTCA	TGCAGTCCATGTCATGAGCCTTCCGCCGTCGACCCAAACGATGCATGCCG
4002924	TGCAGTCCATGTCATGAGCCTTCCGCCGTCGACCCAAATGATGCGTGCCGAGATCGGAAGAGCGGTTCA	TGCAGTCCATGTCATGAGCCTTCCGCCGTCGACCCAAATGATGCGTGCCG
1264502	TGCAGGCTGCGGACGCAGGCGCGCGAGCCAGGGCGGTGAGAAGATCGTTCGGAGGGCGCATGTTGACCG	TGCAGGCTGCGGACGCAGGCGCGCGAGCCAGGGCGGTGAGAAGATCGTTCGGAGGGCGCATGTTGACCG
1000903	TGCAGTTTGGAGCCGTGCAAATAGATGTTGTGATAGTAGGCCTCGCCGATGGCTGCTGCTTTGCTCCGA	TGCAGTTTGGAGCCGTGCAAATAGATGTTGTGATAGTAGGCCTCGCCGATGGCTGCTGCTTTGCTCCGA
1052802	TGCAGTTTACAAGAGCAGCAGGTTCGTTGTCACTAAGGCTCCGCTTGGATTAGGTGTAAATTTATACAA	TGCAGTTTACAAGAGCAGCAGGTTCGTTGTCACTAAGGCTCCGCTTGGATTAGGTGTAAATTTATACAA
3064704	TGCAGATTACCGTGTTTCGGGTGCGGTTATTGCTGATAATTGCCGAGATCGGAAGAGCGGTTCAGCAGG	TGCAGATTACCGTGTTTCGGGTGCGGTTATTGCTGATAATTGCCG
1097395	TGCAGCGATGGGCCGCTGGAGAGCCCTGACTAACAGCGGCAGGGGCCACAAGAGGAGACCGAGATCGGA	TGCAGCGATGGGCCGCTGGAGAGCCCTGACTAACAGCGGCAGGGGCCACAAGAGGAGACCG
3953130	TGCAGTCCCTGCTAGCGCACCTATGGGTCGCCGTGACCCGCGCCCGAGATCGGAAGAGCGGTTCAGCAG	TGCAGTCCCTGCTAGCGCACCTATGGGTCGCCGTGACCCGCGCCCG
4008590	TGCAGTCCCTGCTAGCGCACTTGTGGGTCACCGTGACCCGCGCCCGAGATCGGAAGAGCGGTTCAGCAG	TGCAGTCCCTGCTAGCGCACTTGTGGGTCACCGTGACCCGCGCCCG
4009202	TGCAGCTGGAGGTAGTCGCGCCAGTACCGACCGCCGCCGCTACGGTCGAGGACGTAGGTGGTGCTGGTG	TGCAGCTGGAGGTAGTCGCGCCAGTACCGACCGCCGCCGCTACGGTCGAGGACGTAGGTGGTGCTGGTG
994923	TGCAGGCGAACGTGTCCACCCCCATTGATGCTCCATCCATTCGGGCGGTGTCAATGAGCGGCGACTTTA	TGCAGGCGAACGTGTCCACCCCCATTGATGCTCCATCCATTCGGGCGGTGTCAATGAGCGGCGACTTTA
1049723	TGCAGCCAAATAATTAACATTTTTCATTACCATTTGACGTTGACTACGTGGATCCATGTAGACACTGAG	TGCAGCCAAATAATTAACATTTTTCATTACCATTTGACGTTGACTACGTGGATCCATGTAGACACTGAG
1090383	TGCAGCCCCGACTCCTCTTGGAGTGGAGATGGCCAACGGCTGACGCGGCGCTCTTTCTTCCGAGATCGG	TGCAGCCCCGACTCCTCTTGGAGTGGAGATGGCCAACGGCTGACGCGGCGCTCTTTCTTCCG	7AS_4244756_15497_245643_4043585_4077321_
1237625	TGCAGCTCAAATTTCTTGCCGAGGCCATCTAGCATCTGTAGAGTGAGAGTACGGTCGGTGACCGAGATC	TGCAGCTCAAATTTCTTGCCGAGGCCATCTAGCATCTGTAGAGTGAGAGTACGGTCGGTGACCG
986079	TGCAGGCCAAGAGGATAGACGCCAACCCAAGGGACTACCTTACCTTCTTCTGCTTAGGGAACCGAGATC	TGCAGGCCAAGAGGATAGACGCCAACCCAAGGGACTACCTTACCTTCTTCTGCTTAGGGAACCG	7DL_3355209_7392_80587_1787498_921202_
4007915	TGCAGGCCAAGAAGATAGACGCCAACCCAAGGGACTACCTTACCTTCTTCTGCTTAGCGAACCGAGATC	TGCAGGCCAAGAAGATAGACGCCAACCCAAGGGACTACCTTACCTTCTTCTGCTTAGCGAACCG	7DL_3355209_7392_80587_1787498_921202_
1269188	TGCAGGCCAATATGGTGATAGTCCTTTTAGGTGACTTTAGACTTTTAGCCGAGATCGGAAGAGCGGTTC	TGCAGGCCAATATGGTGATAGTCCTTTTAGGTGACTTTAGACTTTTAGCCG
1721677	TGCAGGTTACCCCTCATGATTTGATCTATTGTAGGCAAGGGATAAGCTTCTGTCAATGTGTGCCCGAGA	TGCAGGTTACCCCTCATGATTTGATCTATTGTAGGCAAGGGATAAGCTTCTGTCAATGTGTGCCCGAGA
4397600	TGCAGGGTTTTCGGCCGACTCGCCGAGATCGGAAGAGCGGTTCAGCAGGAATGCCGAGACCGATCTCGT	TGCAGGGTTTTCGGCCGACTCGCCG
984714	TGCAGTTTCGTCATCCTGTCCAGTAAAGAGTTTCCTTTGACCCAATTTTCATCACCGAGATCGGAAGAG	TGCAGTTTCGTCATCCTGTCCAGTAAAGAGTTTCCTTTGACCCAATTTTCATCACCG
1089985	TGCAGGCTGGATCCATCCCTGGAGATCACCCACGTGTGTGTACATGGGTGAGGTGAACGGGACCGAGAT	TGCAGGCTGGATCCATCCCTGGAGATCACCCACGTGTGTGTACATGGGTGAGGTGAACGGGACCGAGAT
1090728	TGCAGTGTAGTGTAGGGCGACTACTCTGCTTGGCGGTGAGTCAAGGATCTCAGGCCTGGCCGAGATCGG	TGCAGTGTAGTGTAGGGCGACTACTCTGCTTGGCGGTGAGTCAAGGATCTCAGGCCTGGCCG
1115763	TGCAGAAATGCTTGGCGCAGATGGTGCTGCTTGCCGTTCCAGGTGTGGTCATGTCAACGTTTTTGCTTG	TGCAGAAATGCTTGGCGCAGATGGTGCTGCTTGCCGTTCCAGGTGTGGTCATGTCAACGTTTTTGCTTG
1270735	TGCAGCTTCACGCCTCCCGTACAGGATCAAGTCCCGAGGAGGTCCAGTACTACTTACTACGTGAGATTA	TGCAGCTTCACGCCTCCCGTACAGGATCAAGTCCCGAGGAGGTCCAGTACTACTTACTACGTGAGATTA
1724021	TGCAGATATAATTTGAGCATGATTACCGTAGTGCGCATGCCGTGATGCGTTGCCGATGTCGGCATGGCG	TGCAGATATAATTTGAGCATGATTACCGTAGTGCGCATGCCGTGATGCGTTGCCGATGTCGGCATGGCG
2279426	TGCAGACAGTGCGCGCGCCCTGCTGAAGAGTGCAATCAGAAGAGCCACTACGTGGATCGATACAGCAGT	TGCAGACAGTGCGCGCGCCCTGCTGAAGAGTGCAATCAGAAGAGCCACTACGTGGATCGATACAGCAGT
2288877	TGCAGTGCAGCTGTAGGGGTCGACAATGAGGTTCTTGAGACTGGTGGACGCGATACCGAGATCGGAAGA	TGCAGTGCAGCTGTAGGGGTCGACAATGAGGTTCTTGAGACTGGTGGACGCGATACCG
4535868	TGCAGTGTCAGATTAGGATGCAGAATAGACAACGTGCGCCATGCGGTTAGTCCATCAATCGTTCTGACA	TGCAGTGTCAGATTAGGATGCAGAATAGACAACGTGCGCCATGCGGTTAGTCCATCAATCGTTCTGACA
981235	TGCAGAAGTACGAGTCCCGCGTGTACAATGGGCCTTGTACCACCAGCCAGAACCACGTGGTGACGATCG	TGCAGAAGTACGAGTCCCGCGTGTACAATGGGCCTTGTACCACCAGCCAGAACCACGTGGTGACGATCG
1048511	TGCAGGAGGTCGTCCATGGCGGCGGAGAAGGGGCTGTTGGGGAGGAGCAGCAGGAGCAAGGAGACGAAG	TGCAGGAGGTCGTCCATGGCGGCGGAGAAGGGGCTGTTGGGGAGGAGCAGCAGGAGCAAGGAGACGAAG
7478676	TGCAGCAGGTCGTCCATGGCTGCGGAGAAGGGGCTGTTGGGGAGGAGCAGCAGGAGCAAGGAGACGAAG	TGCAGCAGGTCGTCCATGGCTGCGGAGAAGGGGCTGTTGGGGAGGAGCAGCAGGAGCAAGGAGACGAAG
3024625	TGCAGCTATCAATTACAAGGGATTCCAACGCTGTGGGGTGCTCTCCGAGATCGGAAGAGCGGTTCAGCA	TGCAGCTATCAATTACAAGGGATTCCAACGCTGTGGGGTGCTCTCCG
1218027	TGCAGTGGACCATGGCCGAGCTTGTGAGAAACCCAAAAGTAATGCACAAGGCACAAGACGAGGTCCGAC	TGCAGTGGACCATGGCCGAGCTTGTGAGAAACCCAAAAGTAATGCACAAGGCACAAGACGAGGTCCGAC
983559	TGCAGGCGCTCCCATCGGAATTAAGAAAACAAACAAGATCAGTTGTCGGTGTATTCCACTCCGAGATCG	TGCAGGCGCTCCCATCGGAATTAAGAAAACAAACAAGATCAGTTGTCGGTGTATTCCACTCCG
1278387	TGCAGAGGAACAACATGAGGCCATGGCAGATGCGGACTGGCGATGGCGAAGGTGCGGTGGTTCAACGAG	TGCAGAGGAACAACATGAGGCCATGGCAGATGCGGACTGGCGATGGCGAAGGTGCGGTGGTTCAACGAG
100108260	TGCAGTCGAGGTCGAGGTACTTGACGGCGACGGGCTGCGGCTCCAGCCCGAGATCGGAAGAGCGGTTCA	TGCAGTCGAGGTCGAGGTACTTGACGGCGACGGGCTGCGGCTCCAGCCCG
1066189	TGCAGCCAGCGTCTGACTTCCGTGTCAACCGAAAAGCTTGAGGATTAATTAAGATTAGAGGACCAAAGG	TGCAGCCAGCGTCTGACTTCCGTGTCAACCGAAAAGCTTGAGGATTAATTAAGATTAGAGGACCAAAGG
1218270	TGCAGGTACACACCAAGCAGGCAAGCACCCAGGTGGATGGATTCTTGTGTCTAGCTAGCTAGCCTAGAA	TGCAGGTACACACCAAGCAGGCAAGCACCCAGGTGGATGGATTCTTGTGTCTAGCTAGCTAGCCTAGAA
1234131	TGCAGTACGTACGTAAAGGGGGTTTAGATCACATGTGCACTTGGTACCTGAAAGCTTCTGACGCGACGT	TGCAGTACGTACGTAAAGGGGGTTTAGATCACATGTGCACTTGGTACCTGAAAGCTTCTGACGCGACGT
2275270	TGCAGGAGGAGCACTGCTTCGACATGAAGAACGCTGTAAGAACAAAAGAAAACCATCCTGCATTTCCCT	TGCAGGAGGAGCACTGCTTCGACATGAAGAACGCTGTAAGAACAAAAGAAAACCATCCTGCATTTCCCT
2280288	TGCAGTAGCCGACCTGGGGGTCGTCGTCGACATCTTGCGCGCTGAGGGGAGCGTCCAGGGGGCAGTAGG	TGCAGTAGCCGACCTGGGGGTCGTCGTCGACATCTTGCGCGCTGAGGGGAGCGTCCAGGGGGCAGTAGG
3025758	TGCAGTGTCGACGAACAGAAATCTGATTTGTTTCGACCCCTCAACCTCCGAGATCGGAAGAGCGGTTCA	TGCAGTGTCGACGAACAGAAATCTGATTTGTTTCGACCCCTCAACCTCCG
1290553	TGCAGATCTTCAGGCATTGGTTCTCCATTTGGCGCCGCCACTTCCTCGGCCACTCCTAGAGCCGGATTA	TGCAGATCTTCAGGCATTGGTTCTCCATTTGGCGCCGCCACTTCCTCGGCCACTCCTAGAGCCGGATTA
10992553	TGCAGATCTTCAGGCATTGGTTCTCCATTTGGCGCCGCCACTTCCTCAGCCACTCCTAGAGCCGAGATC	TGCAGATCTTCAGGCATTGGTTCTCCATTTGGCGCCGCCACTTCCTCAGCCACTCCTAGAGCCG
2275235	TGCAGTGTCAAGGATCGATGAGGGAGATGAAATTCAATTTGTTGCAGAAATGCAAGTAAGCGTGAGCAG	TGCAGTGTCAAGGATCGATGAGGGAGATGAAATTCAATTTGTTGCAGAAATGCAAGTAAGCGTGAGCAG
4409122	TGCAGCTTTCGTCTGGTAAATCGACCAACCAACATACCAAGAAACGCTCCTTTCAGGCATGCTCCATGA	TGCAGCTTTCGTCTGGTAAATCGACCAACCAACATACCAAGAAACGCTCCTTTCAGGCATGCTCCATGA
988167	TGCAGACGTGCATGGGAGCGTCAACGGACGTGCGCGGCTACCCAGACATCGGTGCGCTCGCGTTTGGGG	TGCAGACGTGCATGGGAGCGTCAACGGACGTGCGCGGCTACCCAGACATCGGTGCGCTCGCGTTTGGGG
1057858	TGCAGGAGATGGACACCCTCCACCGCTGCGTCAAGGAGGTTCTGCGGCTCCACCCGCCGAGATCGGAAG	TGCAGGAGATGGACACCCTCCACCGCTGCGTCAAGGAGGTTCTGCGGCTCCACCCGCCG
1059307	TGCAGCCTGTCTATGGGCCAATTTCATGATATCCATGTGTCAGGTGCTCAGATTTGACTATCAGAACAA	TGCAGCCTGTCTATGGGCCAATTTCATGATATCCATGTGTCAGGTGCTCAGATTTGACTATCAGAACAA
2278794	TGCAGTAGCCGACCTGGGGGTCGTTGTCGACATCCTCCTCCCTGAGGGGGGCGTCCAGGGGGCAGTAGG	TGCAGTAGCCGACCTGGGGGTCGTTGTCGACATCCTCCTCCCTGAGGGGGGCGTCCAGGGGGCAGTAGG
4005173	TGCAGAGCTTCAGGTCAGCGAAAAACCCAGATTAGACTAAAAGTAACCGAGATCGGAAGAGCGGTTCAG	TGCAGAGCTTCAGGTCAGCGAAAAACCCAGATTAGACTAAAAGTAACCG
1092464	TGCAGAAGCCGCGCCCACTGCTCCTCGTTGTCGCTCCCGAAGTTCTTCTTCGTCTCCTCCACCGCCAGC	TGCAGAAGCCGCGCCCACTGCTCCTCGTTGTCGCTCCCGAAGTTCTTCTTCGTCTCCTCCACCGCCAGC
7154436	TGCAGCCGCTCGCCATCACCCGCCGCAGCCTGGACGAGTGGCCCAAGGCCGAGATCGGAAGAGCGGTTC	TGCAGCCGCTCGCCATCACCCGCCGCAGCCTGGACGAGTGGCCCAAGGCCG
981580	TGCAGTCGCATGCACCACGGTTCGCCTCCTATTCCCATATTATCCTGGCAGTAAATCACTACTCCGAGA	TGCAGTCGCATGCACCACGGTTCGCCTCCTATTCCCATATTATCCTGGCAGTAAATCACTACTCCGAGA
1037630	TGCAGCAATTGATCACCTACAGCAATTGATACGGAGAAACTCTCATGTTAAACATCAATGGTCAGCCTG	TGCAGCAATTGATCACCTACAGCAATTGATACGGAGAAACTCTCATGTTAAACATCAATGGTCAGCCTG
1076227	TGCAGTACAGCTCACCTAACTCAAGGCCAGCAAGCACATGAACAAGATCAGAGACCCACCATCACAACT	TGCAGTACAGCTCACCTAACTCAAGGCCAGCAAGCACATGAACAAGATCAGAGACCCACCATCACAACT
1124235	TGCAGGCTCTGGAAACTTCCCAGTGCTTCCCTCCATGGAACTCATGTTCTTCAATGAACTATTGGATCA	TGCAGGCTCTGGAAACTTCCCAGTGCTTCCCTCCATGGAACTCATGTTCTTCAATGAACTATTGGATCA
1216269	TGCAGCGCATCTGCGCCGCCGCCTGCCATGGGGAAGAAGACAGGAACACGGCGACGATGGCAGCTGCCT	TGCAGCGCATCTGCGCCGCCGCCTGCCATGGGGAAGAAGACAGGAACACGGCGACGATGGCAGCTGCCT
1237276	TGCAGTGCAGTCCGAGCCCGCGCAACTCGCGCTTTGCAGCAGGCTCATCATCTGTGGAGTCAGTTTGCA	TGCAGTGCAGTCCGAGCCCGCGCAACTCGCGCTTTGCAGCAGGCTCATCATCTGTGGAGTCAGTTTGCA
2275303	TGCAGCATGCACCAGAAAAAATAATCCATGGATCCCGTCGATCGATCAGAGGACAGGAACCGAGATCGG	TGCAGCATGCACCAGAAAAAATAATCCATGGATCCCGTCGATCGATCAGAGGACAGGAACCG
3021502	TGCAGTCAACTTGAGAGACCTGGCTCTAATTAAGCACCGAGATCGGAAGAGCGGTTCAGCAGGAATGCC	TGCAGTCAACTTGAGAGACCTGGCTCTAATTAAGCACCG
4406379	TGCAGCGTGTGCTGGAGTAGTTGAAGACGATCGGACGGCTCTTGTCTATCTCATCGAACTGTGTACAAG	TGCAGCGTGTGCTGGAGTAGTTGAAGACGATCGGACGGCTCTTGTCTATCTCATCGAACTGTGTACAAG
7353106	TGCAGTGCAGTCCGAGCCCGCGCAACTGGCGCTTTGCAGCAGGCTCATCATCTGTCGAGTCAGTTTGCA	TGCAGTGCAGTCCGAGCCCGCGCAACTGGCGCTTTGCAGCAGGCTCATCATCTGTCGAGTCAGTTTGCA
1401253	TGCAGCCTCAGGGAAGGTCAGCAGGTCCGCCTTGAGCCTCTCCCGCAGCAGCATAGCGTCATCGGACAC	TGCAGCCTCAGGGAAGGTCAGCAGGTCCGCCTTGAGCCTCTCCCGCAGCAGCATAGCGTCATCGGACAC
1085024	TGCAGATGCGGTGCTCGGCGGCAGACTGCGGAAGCAGTGCTCGACGGCCGAGATCGGAAGAGCGGTTCA	TGCAGATGCGGTGCTCGGCGGCAGACTGCGGAAGCAGTGCTCGACGGCCG
4008189	TGCAGATGCGGTGCTCGGCGGCAGACTGCGGAAGCGGTGCTCGACGGCCAGACGGCGCCGAGATCGGAA	TGCAGATGCGGTGCTCGGCGGCAGACTGCGGAAGCGGTGCTCGACGGCCAGACGGCGCCG
1208560	TGCAGGCAACATTCTTCACAGCATCAAAAGGTACAGTGTGAATGTTAATTGGAAAAGGATTGCAGCTGC	TGCAGGCAACATTCTTCACAGCATCAAAAGGTACAGTGTGAATGTTAATTGGAAAAGGATTGCAGCTGC
1294881	TGCAGCAGGCGTCATTTATTGATGGACCCACGCTGGTCCTGTACGGTCTGGCTGTTTGCCACTTTTTGA	TGCAGCAGGCGTCATTTATTGATGGACCCACGCTGGTCCTGTACGGTCTGGCTGTTTGCCACTTTTTGA
2258015	TGCAGTCCACGAAAACATCGCTCGTGGGGAAATCCAGCTCGATGAACGGTTTCCCCTGCTCCTCCTCCG	TGCAGTCCACGAAAACATCGCTCGTGGGGAAATCCAGCTCGATGAACGGTTTCCCCTGCTCCTCCTCCG
1028798	TGCAGTATGTTTTGTGCCAGAGGGTGATCATTCAACGCCTATATGGCCCGAGATCGGAAGAGCGGTTCA	TGCAGTATGTTTTGTGCCAGAGGGTGATCATTCAACGCCTATATGGCCCG
1087616	TGCAGAGGCGGCTGCGCGAAGCCGAGCGACCTCGCGACCTTGCTCACTGGTGCAGCAGTGTCCGAGATC	TGCAGAGGCGGCTGCGCGAAGCCGAGCGACCTCGCGACCTTGCTCACTGGTGCAGCAGTGTCCG
1116447	TGCAGCAACGGAAACAGACTGCTGCTAAATTTTCCCACCTTGCCATCCATTCCGAGATCGGAAGAGCGG	TGCAGCAACGGAAACAGACTGCTGCTAAATTTTCCCACCTTGCCATCCATTCCG	7AS_4188264_4651_29150_971121_4073570_
1129852	TGCAGGAAAAGTCCTCACAAGTCACTATCATTCCTTCTGGATTATGTTAAGCCAGACAATCCAAGAGAA	TGCAGGAAAAGTCCTCACAAGTCACTATCATTCCTTCTGGATTATGTTAAGCCAGACAATCCAAGAGAA
1130737	TGCAGTATGGATTGTATTGTTTTCTTAGAGCGTCCAGTGTGTGTGTGTGTGCGATTTGGAAAACCTGTT	TGCAGTATGGATTGTATTGTTTTCTTAGAGCGTCCAGTGTGTGTGTGTGTGCGATTTGGAAAACCTGTT
2275351	TGCAGCTACAAGTACCAGATCGAAGGCAAGGAGCAAACCATCCAGTGGATCACGGAGGAACCGAGATCG	TGCAGCTACAAGTACCAGATCGAAGGCAAGGAGCAAACCATCCAGTGGATCACGGAGGAACCG	7BS_3135495_2900_25026_2194424_3024047_
1291083	TGCAGACAGCGTGAAAGCGGATGAAGTCGGTAACTTCATGCAGGTGTGGCCGAGATCGGAAGAGCGGTT	TGCAGACAGCGTGAAAGCGGATGAAGTCGGTAACTTCATGCAGGTGTGGCCG
1293630	TGCAGGTCGGTCGTCACCAGCAGGTTGTTGTCCTCCACGTAGGTGTACCCGAGATCGGAAGAGCGGTTC	TGCAGGTCGGTCGTCACCAGCAGGTTGTTGTCCTCCACGTAGGTGTACCCG
1295778	TGCAGGGACAGACCATGCATGCATATCACGGTGTGAACTTGTTTTTTGCTTGTTGCACAGGAACAAGCT	TGCAGGGACAGACCATGCATGCATATCACGGTGTGAACTTGTTTTTTGCTTGTTGCACAGGAACAAGCT
1399997	TGCAGAACACCCTATTTGCACCTCCAAAGCTTTACAATTCTACTTGTACAAAGTACCGAGATCGGAAGA	TGCAGAACACCCTATTTGCACCTCCAAAGCTTTACAATTCTACTTGTACAAAGTACCG
1665888	TGCAGTACGTCAGACGATCCCTGTCCGCTCTTAGGGGCTAGTACAAGGGCACGGCAACACCGAGATCGG	TGCAGTACGTCAGACGATCCCTGTCCGCTCTTAGGGGCTAGTACAAGGGCACGGCAACACCG
1670176	TGCAGGAACTCGGTTCACCTGCTGATTCCAGATACCTTTTCATCTTATCCACTGTCTCATCAAGGATGT	TGCAGGAACTCGGTTCACCTGCTGATTCCAGATACCTTTTCATCTTATCCACTGTCTCATCAAGGATGT
1670724	TGCAGCGCATGGGTGCTCAGGCAGGACCCAGACGAGTGCTTGTTCCATTTCCTCTGAACACTGGCCAGA	TGCAGCGCATGGGTGCTCAGGCAGGACCCAGACGAGTGCTTGTTCCATTTCCTCTGAACACTGGCCAGA
10991717	TGCAGCTGGCGAGTTAGATTCAGGTCAGTTTACTTTTTCCATCCCTCAGTATCGCTCCGAGATCGGAAG	TGCAGCTGGCGAGTTAGATTCAGGTCAGTTTACTTTTTCCATCCCTCAGTATCGCTCCG	7AL_4535623_1758_8710_3809180_4406592_
1167707	TGCAGAAAACAAGAGAGAAATCCAGGAAGAAAGCTTCATCCATCAAGGTTGTACAAAATAATAAAATTA	TGCAGAAAACAAGAGAGAAATCCAGGAAGAAAGCTTCATCCATCAAGGTTGTACAAAATAATAAAATTA	7BS_3160299_6031_64771_2958166_729197_
1079093	TGCAGGATGAAGGGGAGAGGTGGGAGGTGGTCCAGGGGGTATGGGTTGAGATGCTATGCTACTCTGCCG	TGCAGGATGAAGGGGAGAGGTGGGAGGTGGTCCAGGGGGTATGGGTTGAGATGCTATGCTACTCTGCCG	7DL_3315825_9552_246273_189208_2222456_
1133070	TGCAGCCAGCCTCGCCTGCGCGGCGCCGACTCGCCTCCTCTGAACCCCGAGATCGGAAGAGCGGTTCAG	TGCAGCCAGCCTCGCCTGCGCGGCGCCGACTCGCCTCCTCTGAACCCCG
1017784	TGCAGTTATAAAAAGAATACACCAGCGTCCACGTACGTGTACGTCAGACAGGCAGCTCGGCCGAGATCG	TGCAGTTATAAAAAGAATACACCAGCGTCCACGTACGTGTACGTCAGACAGGCAGCTCGGCCG
1019427	TGCAGATGTCCGAGGGCCCGTGACCTATGGCACGCCATGGAGGAGACTTGGAGAATGCCTAGCCTGGAT	TGCAGATGTCCGAGGGCCCGTGACCTATGGCACGCCATGGAGGAGACTTGGAGAATGCCTAGCCTGGAT
1093518	TGCAGGACAACACTCGCGTGGCGGCTGCCTCCCTCTCTTAGCCGACAGTCCCGTGCGATGTGTTATTTG	TGCAGGACAACACTCGCGTGGCGGCTGCCTCCCTCTCTTAGCCGACAGTCCCGTGCGATGTGTTATTTG
1230758	TGCAGAGCCACTGTCGGGATCATCGGCGGCGGTGTTGTTGTCTTTGCCAAACACTTCCCCGAGATCGGA	TGCAGAGCCACTGTCGGGATCATCGGCGGCGGTGTTGTTGTCTTTGCCAAACACTTCCCCG
983709	TGCAGGAAATAACTTATTTGGCCACATTAGCAAATCATTATATGAATCGGCCGAGATCGGAAGAGCGGT	TGCAGGAAATAACTTATTTGGCCACATTAGCAAATCATTATATGAATCGGCCG
1000615	TGCAGCACGGAGCTGCTCCCATCGTTCTGGACGGTCATCGGCGTCCTGAGCACGGCCAGTGCCAGCGCG	TGCAGCACGGAGCTGCTCCCATCGTTCTGGACGGTCATCGGCGTCCTGAGCACGGCCAGTGCCAGCGCG
1021646	TGCAGCACTTCAAGAAGCCGTTCGCTCATGAGCATGAAGAACTGAAGACCCTGCTGGAGGCCGTCCAGT	TGCAGCACTTCAAGAAGCCGTTCGCTCATGAGCATGAAGAACTGAAGACCCTGCTGGAGGCCGTCCAGT
1086616	TGCAGCTCCAACACTTGTAGCCCACATGGCAGCATGCACAGGAGGAGACGTGGGCGTGGTGGCCTCCGA	TGCAGCTCCAACACTTGTAGCCCACATGGCAGCATGCACAGGAGGAGACGTGGGCGTGGTGGCCTCCGA
1090798	TGCAGGTGACGCGGCTCAAGTGCGGAGGCTTCATATTTGGGCACCGTGTGTGCCACTGCATGGTGGACG	TGCAGGTGACGCGGCTCAAGTGCGGAGGCTTCATATTTGGGCACCGTGTGTGCCACTGCATGGTGGACG
1250712	TGCAGTAAAATCTCCAAACTTTGTTGCCACCCAGCGGCGGAAACCATGGGCGAAGCTGGAACCTCACCC	TGCAGTAAAATCTCCAAACTTTGTTGCCACCCAGCGGCGGAAACCATGGGCGAAGCTGGAACCTCACCC
1279461	TGCAGCTGGGATGCCTTACCAGGCAATATGGAGCACCTCACAACGCTCAAGGAACTGAACATATTTAGA	TGCAGCTGGGATGCCTTACCAGGCAATATGGAGCACCTCACAACGCTCAAGGAACTGAACATATTTAGA	7BL_6743124_5537_51091_6514285_1551451_
2275620	TGCAGCGATACCATCTCATGCTCCAACATCGTCTTGGAGAATATCGACCTGAAAATAGAAGGCGGCAAG	TGCAGCGATACCATCTCATGCTCCAACATCGTCTTGGAGAATATCGACCTGAAAATAGAAGGCGGCAAG
2275879	TGCAGCTCTCTGCCTTTACACTCTTCACACTTGATGATTCTTTCAATTGTGGTCATAGCTTTCTTGTTG	TGCAGCTCTCTGCCTTTACACTCTTCACACTTGATGATTCTTTCAATTGTGGTCATAGCTTTCTTGTTG
2288907	TGCAGAAGCGAAACACCTGAACCATGCAGCAGTAGAACAATAGAAAAAGAAAGAAAATAAACAAAGCAG	TGCAGAAGCGAAACACCTGAACCATGCAGCAGTAGAACAATAGAAAAAGAAAGAAAATAAACAAAGCAG
10991448	TGCAGCTGGGACACCTTACCAGGCAATATGGAGCACCTCACATCGCTCGAGACACTGGAGATACAGAGT	TGCAGCTGGGACACCTTACCAGGCAATATGGAGCACCTCACATCGCTCGAGACACTGGAGATACAGAGT	7AL_4557825_9209_124998_4401572_3779543_
991748	TGCAGCCCTTCTCCTTCCCCGAGTGGGACGAGCAACGCCGTCTGTCGGCCGAGATCGGAAGAGCGGTTC	TGCAGCCCTTCTCCTTCCCCGAGTGGGACGAGCAACGCCGTCTGTCGGCCG
5578632	TGCAGTCCGCACGACGACACCAGCCGCTGCCGCCGCCGCCGAGATCGGAAGAGCGGTTCAGCAGGAATG	TGCAGTCCGCACGACGACACCAGCCGCTGCCGCCGCCGCCG
981833	TGCAGGTAAGAAAGAAAGCGTGTGCGTATGTATTGTGTACCCACATGGAGAGCCCGAGATCGGAAGAGC	TGCAGGTAAGAAAGAAAGCGTGTGCGTATGTATTGTGTACCCACATGGAGAGCCCG
984298	TGCAGATCTCAGCTCGGTTCTTGGTTTCTTGCTTGGTACCCTGATTATACGTACTATGTCGGATCATAA	TGCAGATCTCAGCTCGGTTCTTGGTTTCTTGCTTGGTACCCTGATTATACGTACTATGTCGGATCATAA
984407	TGCAGAGATGTGACCGTCAAGCAGGTATTTACAGAGGAATCTAGTAGAAGGAAACAACTTATGATTCCG	TGCAGAGATGTGACCGTCAAGCAGGTATTTACAGAGGAATCTAGTAGAAGGAAACAACTTATGATTCCG
984548	TGCAGAAGGGGAGGGTCAGCCGTCGGTAAGGGCTCTGATGGTGACATGACGGACCTAGACGCACCCAGC	TGCAGAAGGGGAGGGTCAGCCGTCGGTAAGGGCTCTGATGGTGACATGACGGACCTAGACGCACCCAGC
987512	TGCAGGAACGGATACAAGAGTCGGCCTTCAATTGCATGCCCAAAACGTCCGAGATCGGAAGAGCGGTTC	TGCAGGAACGGATACAAGAGTCGGCCTTCAATTGCATGCCCAAAACGTCCG
988002	TGCAGCGGCTTCACCCCGACGCCGAGCTTCACCGACATCATCGTGAACAAGTACAAGCTCCGAGGAGAC	TGCAGCGGCTTCACCCCGACGCCGAGCTTCACCGACATCATCGTGAACAAGTACAAGCTCCGAGGAGAC	7AS_4218447_11003_132319_2621533_200137_
991339	TGCAGACTTTTGATAGTGATTTGCTTACTAATTCCTGGATGAACTGGCCTTCTCCGAGATCGGAAGAGC	TGCAGACTTTTGATAGTGATTTGCTTACTAATTCCTGGATGAACTGGCCTTCTCCG
992751	TGCAGGTAGGAGGAGCCGATGTTGTCCACGCTCTGGTACAGGCGGCCGATGCTCCCCTGCATCGTGCCG	TGCAGGTAGGAGGAGCCGATGTTGTCCACGCTCTGGTACAGGCGGCCGATGCTCCCCTGCATCGTGCCG
993520	TGCAGGAGCTCGTAGCGGGCATTCACGTCGCGAGCACGCAGGAGACCAGCAAGCTCGGGGAGAGGTGTC	TGCAGGAGCTCGTAGCGGGCATTCACGTCGCGAGCACGCAGGAGACCAGCAAGCTCGGGGAGAGGTGTC
995089	TGCAGCGAGCTCCTTGGCTCTCTAGGAACCCGCGACACTCACCAAACCATCTCCCCGTGCCCCGCAGCT	TGCAGCGAGCTCCTTGGCTCTCTAGGAACCCGCGACACTCACCAAACCATCTCCCCGTGCCCCGCAGCT
995751	TGCAGGAGGCGACAGTACCGTCTCCACCGCAGACACCTCCTTCTTGGCCTTCTTCCTGCCCTTCTCCCC	TGCAGGAGGCGACAGTACCGTCTCCACCGCAGACACCTCCTTCTTGGCCTTCTTCCTGCCCTTCTCCCC
997400	TGCAGGATTTTTGGCAGCATGCATGCGCTGGTGCGCCACGATTTTCTGATCATGTGTATGGCATGTGTG	TGCAGGATTTTTGGCAGCATGCATGCGCTGGTGCGCCACGATTTTCTGATCATGTGTATGGCATGTGTG
1011232	TGCAGCGAGGGAGATGTGATGGGCTACGCCGCCCACACACGATAACGCCTGCGACGTTGACTCCGAGAT	TGCAGCGAGGGAGATGTGATGGGCTACGCCGCCCACACACGATAACGCCTGCGACGTTGACTCCGAGAT
1020931	TGCAGACTGTTTCGTATGCGTTTTCTTTTAGGTAAACATAGGCGTTAGAAAGATGACTACTCATGGACT	TGCAGACTGTTTCGTATGCGTTTTCTTTTAGGTAAACATAGGCGTTAGAAAGATGACTACTCATGGACT
1021897	TGCAGACATGGAAGCAGCAGGCCATCTTCTCCGACCCCAAGAACCTCACCGAGATCGGAAGAGCGGTTC	TGCAGACATGGAAGCAGCAGGCCATCTTCTCCGACCCCAAGAACCTCACCG
1022183	TGCAGGCAGCCACCAATGTCAGTAAGCGGCTACACTGGCTTACTCGGCGAGGAGATGAAGAAAGAAAGG	TGCAGGCAGCCACCAATGTCAGTAAGCGGCTACACTGGCTTACTCGGCGAGGAGATGAAGAAAGAAAGG
1022291	TGCAGTACAGGAAGCAGTTCCTGAGATCACCTGGCAAGTCATGGTAGCTCAGATTAAGTATAGCTTGGA	TGCAGTACAGGAAGCAGTTCCTGAGATCACCTGGCAAGTCATGGTAGCTCAGATTAAGTATAGCTTGGA
1024000	TGCAGGATTCGGCGGCAATGGCGGGCGATTGGAACAAGGGGGAAGAGGACGGACGGCGAGCAGAAGATC	TGCAGGATTCGGCGGCAATGGCGGGCGATTGGAACAAGGGGGAAGAGGACGGACGGCGAGCAGAAGATC
1025479	TGCAGGCGTCGGTGATCCGCGACCTGGTCCTGCTCTCCTGCGTCGGCCTGCGCCCCGTGCTCGTGCACG	TGCAGGCGTCGGTGATCCGCGACCTGGTCCTGCTCTCCTGCGTCGGCCTGCGCCCCGTGCTCGTGCACG
1027705	TGCAGGTCGGCGGCCATGGTAGCGTCCAGCGTCGGGTCGGCCGAGCTCTTGGTGGACGTCAGCCGAGAT	TGCAGGTCGGCGGCCATGGTAGCGTCCAGCGTCGGGTCGGCCGAGCTCTTGGTGGACGTCAGCCGAGAT
1031553	TGCAGGTGTAATTCATGAACATGAACTTGAAAGCATTCATCGGATGAATGTGGCGTATTGGCGTGTTTA	TGCAGGTGTAATTCATGAACATGAACTTGAAAGCATTCATCGGATGAATGTGGCGTATTGGCGTGTTTA
1033742	TGCAGCTAGACTTGAGAATGTTGCGTATGCTGCTGGCCCTTTCTCCCCCTCCCAGTTCACACTGGAAAT	TGCAGCTAGACTTGAGAATGTTGCGTATGCTGCTGGCCCTTTCTCCCCCTCCCAGTTCACACTGGAAAT
1051712	TGCAGCTAGAGTGCTAGCTTTCACTAATTTCACTGCTCTAAAATATAGAAGGAACATAAATGGTGAAGC	TGCAGCTAGAGTGCTAGCTTTCACTAATTTCACTGCTCTAAAATATAGAAGGAACATAAATGGTGAAGC
1058012	TGCAGCAGAAATCAAGCCGCATCCACGTCCTACCTCTTCCCCAGAGGTCTCTATTGCTGCAAAAGGAGA	TGCAGCAGAAATCAAGCCGCATCCACGTCCTACCTCTTCCCCAGAGGTCTCTATTGCTGCAAAAGGAGA
1060489	TGCAGATCGTCCAGGGTTTGTCGTCTGTGTAGCAGTGCTCTTTGCATAACTGTGAGAGATCAATAGAAA	TGCAGATCGTCCAGGGTTTGTCGTCTGTGTAGCAGTGCTCTTTGCATAACTGTGAGAGATCAATAGAAA
1064828	TGCAGTTGTACTGTACAACAAAAACATCTCCCTACCTCACTCGCGAAAGAACCTATGCAGGCCGAGATC	TGCAGTTGTACTGTACAACAAAAACATCTCCCTACCTCACTCGCGAAAGAACCTATGCAGGCCG
1065195	TGCAGGACGTGAAGATAATGGATCCAGTGTGATCCAGGAGCACCAATCTGACACCTGCTGTGCCATCCT	TGCAGGACGTGAAGATAATGGATCCAGTGTGATCCAGGAGCACCAATCTGACACCTGCTGTGCCATCCT	7DL_3320688_6205_297791_388179_3288262_
1066331	TGCAGATGACATGGTCACGCTCTCAGGTGCACACACCATCGGTCGCTCTCACTGCTCCTCTTTCACGCA	TGCAGATGACATGGTCACGCTCTCAGGTGCACACACCATCGGTCGCTCTCACTGCTCCTCTTTCACGCA
1069301	TGCAGAACACGGTGACCCGAAGCACCAGCAACCCATCATGTACATTGTCCCCGAGGAACTTAAAAACTT	TGCAGAACACGGTGACCCGAAGCACCAGCAACCCATCATGTACATTGTCCCCGAGGAACTTAAAAACTT
1081237	TGCAGAACATCTTCAGTGGATTTGTGGTACACACCAACTTGCAGCAGCGTACCGAGATCGGAAGAGCGG	TGCAGAACATCTTCAGTGGATTTGTGGTACACACCAACTTGCAGCAGCGTACCG
1083021	TGCAGCTCGGCCGCACGCGCCGCTGCGACCAGGAGATGGCGCCCACGCCGCCGAGATCGGAAGAGCGGT	TGCAGCTCGGCCGCACGCGCCGCTGCGACCAGGAGATGGCGCCCACGCCGCCG
1088268	TGCAGGAGCCGCGCCGCACAACTGCTCCAACATTTTCATCAAATAGCCCGAGATCGGAAGAGCGGTTCA	TGCAGGAGCCGCGCCGCACAACTGCTCCAACATTTTCATCAAATAGCCCG
1088865	TGCAGTGTCCGCGCGATGGAGAAGACGGTTCACTGAATGAACCTCTGCACCTACTTCCCGAGATCGGAA	TGCAGTGTCCGCGCGATGGAGAAGACGGTTCACTGAATGAACCTCTGCACCTACTTCCCG	7DS_3942216_4658_97416_3143148_2616855_
1089112	TGCAGCGGTTGCTGCACCGAGCGCATTGTATCAGAGCCTTCTCTGGAAACCCGAGATCGGAAGAGCGGT	TGCAGCGGTTGCTGCACCGAGCGCATTGTATCAGAGCCTTCTCTGGAAACCCG
1089450	TGCAGTACCCAATTACTATACTATACAGTGCACACTGCTGCTCACATCGGGGATTGTGCCACTAAAGAA	TGCAGTACCCAATTACTATACTATACAGTGCACACTGCTGCTCACATCGGGGATTGTGCCACTAAAGAA
1089464	TGCAGTCTGGAGAGACTGCGCGTGGGCGACCTCCATGTACGTCCACCTCGTCGCGTCATTCCGAGATCG	TGCAGTCTGGAGAGACTGCGCGTGGGCGACCTCCATGTACGTCCACCTCGTCGCGTCATTCCG
1089483	TGCAGTCCGCGAGCCAGCAGCAGCAGCAGCGGTCCAAGTCACCGAGCCCGATCTTTCCGATGCGTTCCG	TGCAGTCCGCGAGCCAGCAGCAGCAGCAGCGGTCCAAGTCACCGAGCCCGATCTTTCCGATGCGTTCCG
1089810	TGCAGGCAAGATATGAGAGGTGAAGATAAATACTACCTTGACAAAGACGGCGGCGCTGGCTCCGAAGCC	TGCAGGCAAGATATGAGAGGTGAAGATAAATACTACCTTGACAAAGACGGCGGCGCTGGCTCCGAAGCC
1091183	TGCAGGTCCTCCTCCGTCAACAGTGTCTTCTTCCCTCCGCTCCCAGCCTTGTCGTATGGCTGCGCCATC	TGCAGGTCCTCCTCCGTCAACAGTGTCTTCTTCCCTCCGCTCCCAGCCTTGTCGTATGGCTGCGCCATC
1091443	TGCAGCGGAGGCGCAGCCACTGCCACACCCCGATGAGTCCGTTGGATCGGCGTCTACTGCACCGAGATC	TGCAGCGGAGGCGCAGCCACTGCCACACCCCGATGAGTCCGTTGGATCGGCGTCTACTGCACCG
1091756	TGCAGCCACCTCACCTCACCAGGTGACTGCATGGATACAGCCGCGCACTGCTAGACACCGAGATCGGAA	TGCAGCCACCTCACCTCACCAGGTGACTGCATGGATACAGCCGCGCACTGCTAGACACCG
1092790	TGCAGACCTCGCCACCGCGCAGAGCAGGTACTGCCCGAGCCTGTCGCTGCCGTGCTCCGTCGTGGAGGG	TGCAGACCTCGCCACCGCGCAGAGCAGGTACTGCCCGAGCCTGTCGCTGCCGTGCTCCGTCGTGGAGGG
1093740	TGCAGCCAGAACGGCCGCGGCGACCGTGATGCAGCCACGTGCGACGGCGGCCAAGCGGGAAGCAGCCAC	TGCAGCCAGAACGGCCGCGGCGACCGTGATGCAGCCACGTGCGACGGCGGCCAAGCGGGAAGCAGCCAC
1093783	TGCAGTGTACTGTACCATCAGCGCTACTGCCATTATGGTGGACGCGGCCGTAGCGACCCACTGACAACG	TGCAGTGTACTGTACCATCAGCGCTACTGCCATTATGGTGGACGCGGCCGTAGCGACCCACTGACAACG
1095690	TGCAGGTCCACTCGGCGCCGCCGCACCGCCCGATCCCTATCCGACGGTCCGAGATCGGAAGAGCGGTTC	TGCAGGTCCACTCGGCGCCGCCGCACCGCCCGATCCCTATCCGACGGTCCG
1095694	TGCAGGGCTGGGGGGTCACGGGCCGCGCCGACCACGGCGCCGCTCGGCTGTCGTGGTGCGTTGGTGCCC	TGCAGGGCTGGGGGGTCACGGGCCGCGCCGACCACGGCGCCGCTCGGCTGTCGTGGTGCGTTGGTGCCC
1097282	TGCAGCCGCGACCTACTCGCGTCACCGTCTGGCCGCCCAGTCCGTCTGCCGAGATCGGAAGAGCGGTTC	TGCAGCCGCGACCTACTCGCGTCACCGTCTGGCCGCCCAGTCCGTCTGCCG
1097545	TGCAGCAGGAGCAGCCGCAGGCCGTGCCGCACTTGCAGGTGGTGCAGTCGCAGCCGCCGAGATCGGAAG	TGCAGCAGGAGCAGCCGCAGGCCGTGCCGCACTTGCAGGTGGTGCAGTCGCAGCCGCCG
1099755	TGCAGAAGTATTGATAATAAATTGGTCAAACATGACATGAAGTTGATCTTGTCACCCGAGATCGGAAGA	TGCAGAAGTATTGATAATAAATTGGTCAAACATGACATGAAGTTGATCTTGTCACCCG
1100106	TGCAGTATAAGGTTACCATTCAAGTACATGCTGTTGAAGATTTTTCGTCGCTGCCGACTAGCCCACGAC	TGCAGTATAAGGTTACCATTCAAGTACATGCTGTTGAAGATTTTTCGTCGCTGCCGACTAGCCCACGAC
1100152	TGCAGGTACTCCTTTCAACTTAGGATTAGTTGAGGTGGGAGCCAGCCATGTACTACCAGTTATGTGTGA	TGCAGGTACTCCTTTCAACTTAGGATTAGTTGAGGTGGGAGCCAGCCATGTACTACCAGTTATGTGTGA
1100456	TGCAGCGAGGAGCCCGATTCCACAGGTAAATCCTCGCCATTTCTTCTCGCCGAGATCGGAAGAGCGGTT	TGCAGCGAGGAGCCCGATTCCACAGGTAAATCCTCGCCATTTCTTCTCGCCG
1101062	TGCAGCGCAATCAACATCTGCACAGCCGTCGCTCGTTGTTACTGCATCTCCGCTTCTTGACCGAGATCG	TGCAGCGCAATCAACATCTGCACAGCCGTCGCTCGTTGTTACTGCATCTCCGCTTCTTGACCG	7DL_3387294_9769_104492_3109004_383951_
1101267	TGCAGCATAACGAAACACTAAGTTGTTGCTGTCCCTGTTGTAAACACATCCAAAGTACCAGAAGAAAGC	TGCAGCATAACGAAACACTAAGTTGTTGCTGTCCCTGTTGTAAACACATCCAAAGTACCAGAAGAAAGC
1101802	TGCAGCAGGGAGATCTCCAACTACATGGTGTACCTTATGTTCGTGAACCCGAGATCGGAAGAGCGGTTC	TGCAGCAGGGAGATCTCCAACTACATGGTGTACCTTATGTTCGTGAACCCG
1103492	TGCAGTGCGAGGAACAATATAGAGCGCTTGCTCAATCACACCCACTCAGCCCCGAGAGGCCGAGATCGG	TGCAGTGCGAGGAACAATATAGAGCGCTTGCTCAATCACACCCACTCAGCCCCGAGAGGCCG
1105059	TGCAGTTCGTCGTCCAGGAAATCATGAAACCCGAAGGACACAGCAATCTGAACCCGAGATCGGAAGAGC	TGCAGTTCGTCGTCCAGGAAATCATGAAACCCGAAGGACACAGCAATCTGAACCCG
1105435	TGCAGCCTTCCTGGAACATGGTGACCGCCTTTTCTCCATCTGACTCCCCGCCGAGATCGGAAGAGCGGT	TGCAGCCTTCCTGGAACATGGTGACCGCCTTTTCTCCATCTGACTCCCCGCCG
1107348	TGCAGACCCTGCCTACAATGTGCGACGTGCACGTGATGCCATGTTGCCTCGTGGGCACCAGCACCACCA	TGCAGACCCTGCCTACAATGTGCGACGTGCACGTGATGCCATGTTGCCTCGTGGGCACCAGCACCACCA
1107629	TGCAGGAAGACAAGCGTGCCGCGGATGAGGAGAGCCAGCCTCACTTCCTGATCGTGACGTACCCGAGAT	TGCAGGAAGACAAGCGTGCCGCGGATGAGGAGAGCCAGCCTCACTTCCTGATCGTGACGTACCCGAGAT
1108570	TGCAGCCAGTCAGCACGTAGTGCAGGGGAGTGTCATGGGGACGTGCCAAAAACCACAACTTGAATGTGG	TGCAGCCAGTCAGCACGTAGTGCAGGGGAGTGTCATGGGGACGTGCCAAAAACCACAACTTGAATGTGG
1109898	TGCAGCTATGACTTAACTAAGGCTGTACATCCGATCATCCGTTTCCTTTCTAATCAACCAAACCGAGAT	TGCAGCTATGACTTAACTAAGGCTGTACATCCGATCATCCGTTTCCTTTCTAATCAACCAAACCGAGAT
1112721	TGCAGAAGAAGTTGAGGCACTTATTTTGAGATCAAGGGAGTAGATAGTGATACCCGAGATCGGAAGAGC	TGCAGAAGAAGTTGAGGCACTTATTTTGAGATCAAGGGAGTAGATAGTGATACCCG
1113963	TGCAGTGTCTCTGGAAACGAGAACTTTCCCTCCAAGCACTCACATAAACCTGGCTTCCCCTCTGACCGA	TGCAGTGTCTCTGGAAACGAGAACTTTCCCTCCAAGCACTCACATAAACCTGGCTTCCCCTCTGACCGA
1120308	TGCAGGCATCACTCCGATTAACGTGCACGCAAAAAAATGGTTAGACAGGGTATAGGACAATAAACCACC	TGCAGGCATCACTCCGATTAACGTGCACGCAAAAAAATGGTTAGACAGGGTATAGGACAATAAACCACC
1126092	TGCAGTGTGTCAATCTGCTGTGATCGTCAGCCTCTTCTGATATATATTGCCGCAACCGCTGGATCCGAG	TGCAGTGTGTCAATCTGCTGTGATCGTCAGCCTCTTCTGATATATATTGCCGCAACCGCTGGATCCGAG
1130828	TGCAGCGCGGTCAGACCACCGAGCCACGAGGGCACGTCGCCAGAGAGCCGAGATCGGAAGAGCGGTTCA	TGCAGCGCGGTCAGACCACCGAGCCACGAGGGCACGTCGCCAGAGAGCCG
1135238	TGCAGAGGGCCAGTAGAGGGCCGTTGCCTCTGGCGCCGCTGATCTGCGCGAATGCGAGCCGAGGGCTGC	TGCAGAGGGCCAGTAGAGGGCCGTTGCCTCTGGCGCCGCTGATCTGCGCGAATGCGAGCCGAGGGCTGC	7AS_4217100_8265_139173_2544804_870022_
1136547	TGCAGGAAGTCAAACATCTTCTGCGGGACGAACCGCTCCCGCGCGGCCGTCACCTGTTCGTGGAGGTAC	TGCAGGAAGTCAAACATCTTCTGCGGGACGAACCGCTCCCGCGCGGCCGTCACCTGTTCGTGGAGGTAC
1138950	TGCAGTGTCACTGGAAACGAGAACTTTCCCTCCAAGCAGCCACATAAACCTGGCTCCCCCTCTGACCGA	TGCAGTGTCACTGGAAACGAGAACTTTCCCTCCAAGCAGCCACATAAACCTGGCTCCCCCTCTGACCGA
1139274	TGCAGGTGCCCTTCGGTCCACTGAACCTCGCACACCCTCAGGACTTCCTTGGGCCGAGATCGGAAGAGC	TGCAGGTGCCCTTCGGTCCACTGAACCTCGCACACCCTCAGGACTTCCTTGGGCCG
1150059	TGCAGCTAGCCTCCGTCCACCGCCGCTGTTCTCTTCTCCTTAGGGCGCCAAAGTGGTTGCGGTTAACAT	TGCAGCTAGCCTCCGTCCACCGCCGCTGTTCTCTTCTCCTTAGGGCGCCAAAGTGGTTGCGGTTAACAT
1150504	TGCAGACGTGGAAGCAGCAGGCCATCTTCTCAGACCCCAAGAACCTCACCGAGATCGGAAGAGCGGTTC	TGCAGACGTGGAAGCAGCAGGCCATCTTCTCAGACCCCAAGAACCTCACCG
1151931	TGCAGAGGGAATGTGCAGGCAGCATCCTACCAAGCAAAACTAAAGTCAGGAAAGGCTGCCGAGATCGGA	TGCAGAGGGAATGTGCAGGCAGCATCCTACCAAGCAAAACTAAAGTCAGGAAAGGCTGCCG
1184593	TGCAGCTGGGCCTCCTCCCAGCTCGGGAGCCAGGAAGGGCTCCAGCTAGGTGCAAGTAGCTCCCAGCTG	TGCAGCTGGGCCTCCTCCCAGCTCGGGAGCCAGGAAGGGCTCCAGCTAGGTGCAAGTAGCTCCCAGCTG
1204912	TGCAGCAAACCCAGCGAGTACAAGCTAGCGTGTGTTGTTGTTTAGACCCGAGATCGGAAGAGCGGTTCA	TGCAGCAAACCCAGCGAGTACAAGCTAGCGTGTGTTGTTGTTTAGACCCG
1206674	TGCAGGCTGGCGGCCATGGTGGCGTCCAGCGTCGGGTTTTCCGAGCTCTTGGTGGACGCCAGCCGAGAT	TGCAGGCTGGCGGCCATGGTGGCGTCCAGCGTCGGGTTTTCCGAGCTCTTGGTGGACGCCAGCCGAGAT
1207831	TGCAGCGGCACGCGGCGGCATCGCCTCCCTGGGCCATGGGTCGCTTAATTAGCTTTTGTTTCGCTCGCT	TGCAGCGGCACGCGGCGGCATCGCCTCCCTGGGCCATGGGTCGCTTAATTAGCTTTTGTTTCGCTCGCT
1210071	TGCAGCGGCACGCGGCGGCATCGCTTCCCTGGGCCATGGGTCGCTTAATTAGCTTGTGTTCGCTCGCTC	TGCAGCGGCACGCGGCGGCATCGCTTCCCTGGGCCATGGGTCGCTTAATTAGCTTGTGTTCGCTCGCTC
1210498	TGCAGCTTGGAACTGTAGAGGAGGCAGATGGCGCTCCTCGTCATTGCCCGCCAGGGAGGCCATAGATGG	TGCAGCTTGGAACTGTAGAGGAGGCAGATGGCGCTCCTCGTCATTGCCCGCCAGGGAGGCCATAGATGG
1212075	TGCAGCTGGCCGCAGCACGCCTGGAGCACACTCGCCATGCACCTCAGCTCTGAATCCCCTGCGCGTTGC	TGCAGCTGGCCGCAGCACGCCTGGAGCACACTCGCCATGCACCTCAGCTCTGAATCCCCTGCGCGTTGC
1215403	TGCAGTAGCGGCCCGCAGCGGAAGAAGTCGGTGCGAGCGGCAGCAGCAGGCTGGCGCCGAGATCGGAAG	TGCAGTAGCGGCCCGCAGCGGAAGAAGTCGGTGCGAGCGGCAGCAGCAGGCTGGCGCCG
1216091	TGCAGGTAGCAAGTGGAGCAGAAGAATAAACACTAACATGTGCAGAAAAAAGCGTTATGTGGTTCCCGT	TGCAGGTAGCAAGTGGAGCAGAAGAATAAACACTAACATGTGCAGAAAAAAGCGTTATGTGGTTCCCGT
1218550	TGCAGGAGCCACAGCTAACTGCATGTAGCACATTTGATGTGTATGCGAAACCATTTTCGCTATGATACA	TGCAGGAGCCACAGCTAACTGCATGTAGCACATTTGATGTGTATGCGAAACCATTTTCGCTATGATACA
1220972	TGCAGCTAGCTACGTCAGGTCGCTCCTCCCTTGCTCGCTAGGCATTCCCAGCCAACTCGCTCCGTGCCG	TGCAGCTAGCTACGTCAGGTCGCTCCTCCCTTGCTCGCTAGGCATTCCCAGCCAACTCGCTCCGTGCCG
1228220	TGCAGCATGCATGCATGACCAATCCGAGAGGCCTATGCATTAGTAGCCATAGAAAAAGCAAATGATTTA	TGCAGCATGCATGCATGACCAATCCGAGAGGCCTATGCATTAGTAGCCATAGAAAAAGCAAATGATTTA
1229564	TGCAGCGGCGGGTCACAACATTGGAGGTTAAAACTGCACAACATGTGCTCCGAGATCGGAAGAGCGGTT	TGCAGCGGCGGGTCACAACATTGGAGGTTAAAACTGCACAACATGTGCTCCG
1233736	TGCAGTGCGAGCTGCATGTTTCCCGTGTATTTCATGAGTTACACGTGAAATAAGAGGTCTATTTCGCAC	TGCAGTGCGAGCTGCATGTTTCCCGTGTATTTCATGAGTTACACGTGAAATAAGAGGTCTATTTCGCAC
1235141	TGCAGGAGGTCACCATGGTGGGAGTGGTGCGCTGGGCATCTGTGCGTGGTTTCCGACGGTGGGTTGGAG	TGCAGGAGGTCACCATGGTGGGAGTGGTGCGCTGGGCATCTGTGCGTGGTTTCCGACGGTGGGTTGGAG
1241783	TGCAGGTGTGGGAGCTAGGGTGCATGGCGAGGATCCGAGGCAGCCCCACGGGGTAGCCTCCGAGATCGG	TGCAGGTGTGGGAGCTAGGGTGCATGGCGAGGATCCGAGGCAGCCCCACGGGGTAGCCTCCG
1242076	TGCAGTCGTGGATCGCGGCAGACCGGCAGTCCTCACAGCTGGGGACGTTGCAGTACCGAGATCGGAAGA	TGCAGTCGTGGATCGCGGCAGACCGGCAGTCCTCACAGCTGGGGACGTTGCAGTACCG
1249496	TGCAGCCGTGCAGCTTCCAGCCTTCCACCTGGGCAGCGGCCCGCCTGCCCGAGATCGGAAGAGCGGTTC	TGCAGCCGTGCAGCTTCCAGCCTTCCACCTGGGCAGCGGCCCGCCTGCCCG
1253163	TGCAGTGGTGACCGCAACTTAGAGACGGAGCGATGAGGCAGAGGGAAGCTCGCATCCGAGATCGGAAGA	TGCAGTGGTGACCGCAACTTAGAGACGGAGCGATGAGGCAGAGGGAAGCTCGCATCCG
1254549	TGCAGCTATATATCCATCCATTTACTAGAGGAACGAGCGATAATTGACGGACAGAGATTGGACAGATGC	TGCAGCTATATATCCATCCATTTACTAGAGGAACGAGCGATAATTGACGGACAGAGATTGGACAGATGC
1265528	TGCAGCCAGTCGGCAGCGACGCCGCCGCCACCCAGCTTCCCTACGCCCCATCCCCGCCTCCGAAGAAGA	TGCAGCCAGTCGGCAGCGACGCCGCCGCCACCCAGCTTCCCTACGCCCCATCCCCGCCTCCGAAGAAGA
1268082	TGCAGAGATGGGCCCGCCCTCGCCCTCGCCCTCTTCAATCGCGTCTGTCGTGATGAAGCCGAGATCGGA	TGCAGAGATGGGCCCGCCCTCGCCCTCGCCCTCTTCAATCGCGTCTGTCGTGATGAAGCCG
1319324	TGCAGCCTGGATGGAGGCGTCCCCCGAGCGGTCGTCCTTGACCATGACCTCCGCCTCTAGCCGTCGCGC	TGCAGCCTGGATGGAGGCGTCCCCCGAGCGGTCGTCCTTGACCATGACCTCCGCCTCTAGCCGTCGCGC
1322009	TGCAGGGATTTGAACTTCCGAAAGCCGTGCCCGCGGTTATGGGCAGATGGGAATTTGTTAATGTCCGAG	TGCAGGGATTTGAACTTCCGAAAGCCGTGCCCGCGGTTATGGGCAGATGGGAATTTGTTAATGTCCGAG	7AL_4449485_1133_17786_800124_940603_
1335656	TGCAGGGGCCACCGCAGCAACGACGACAAGCTCGGCCGTGGCCGCCAATACGATGTACTCAGCTGCCGT	TGCAGGGGCCACCGCAGCAACGACGACAAGCTCGGCCGTGGCCGCCAATACGATGTACTCAGCTGCCGT
1700101	TGCAGACTCCCGTCTGAGCAACAACGAAGGGCGTGTGGAGGAGTATGAAGATGATGAGGCCGAGATCGG	TGCAGACTCCCGTCTGAGCAACAACGAAGGGCGTGTGGAGGAGTATGAAGATGATGAGGCCG
1717891	TGCAGGGATGGAGAAGCAGAAGGGCGACGCTGGCGACGAGATGGGCAGGCTGGGCGGCTGCGCGGACTT	TGCAGGGATGGAGAAGCAGAAGGGCGACGCTGGCGACGAGATGGGCAGGCTGGGCGGCTGCGCGGACTT
1719681	TGCAGCATGTGCGGTATTTGCTTTCAATTTGTGCTCTGCCTCTCTGCTGCTGGCTATAAATACCGAGAT	TGCAGCATGTGCGGTATTTGCTTTCAATTTGTGCTCTGCCTCTCTGCTGCTGGCTATAAATACCGAGAT	7DS_3851982_24123_513187_218165_2373638_
1720009	TGCAGGAGAGGGTAACACGGTGGTACATGCAATCCCTGGCCTCGCGCGCGTCAAAGGGGATCGGCTCCG	TGCAGGAGAGGGTAACACGGTGGTACATGCAATCCCTGGCCTCGCGCGCGTCAAAGGGGATCGGCTCCG
1722412	TGCAGGCGAATTGTTTTTTTAGATATAACATTGCTGCGCTACTGAACAAGGGAACATGTGCGCTCGCTG	TGCAGGCGAATTGTTTTTTTAGATATAACATTGCTGCGCTACTGAACAAGGGAACATGTGCGCTCGCTG
2254661	TGCAGAGTTCACATGCATTTTCTTCCCAGAGAATGTTGGTCGAATTTGCAAGTGTTAAGCTCATCAAGG	TGCAGAGTTCACATGCATTTTCTTCCCAGAGAATGTTGGTCGAATTTGCAAGTGTTAAGCTCATCAAGG
2258791	TGCAGAACACGAAAGGAGTCGACAGGTCCCAAACCTTCCCCAGGACGCACCTGGCGATCCTCAGGACGC	TGCAGAACACGAAAGGAGTCGACAGGTCCCAAACCTTCCCCAGGACGCACCTGGCGATCCTCAGGACGC
2263752	TGCAGCCCTATCTTGTTCTTCGAAAAAGCAAACGAACAGAGCACGGCCGACCGAGATCGGAAGAGCGGT	TGCAGCCCTATCTTGTTCTTCGAAAAAGCAAACGAACAGAGCACGGCCGACCG
2264147	TGCAGGAGTCGGGATCGAGTACGAGGATGAGGCCTCTGCCTCCAACATCACCACGGATGCCGCGGAACT	TGCAGGAGTCGGGATCGAGTACGAGGATGAGGCCTCTGCCTCCAACATCACCACGGATGCCGCGGAACT
2275138	TGCAGTTTTCCTTATGGTTTGTATCTTTCGAAGGGCCTTTCCTTAGGCGCATGCTAGAAATCATCCGAG	TGCAGTTTTCCTTATGGTTTGTATCTTTCGAAGGGCCTTTCCTTAGGCGCATGCTAGAAATCATCCGAG
2275353	TGCAGACAACTCGAATCTGGACTGTGTTGTTGAGAGTAAGAATCTGGACACCGTGGACTGCACACACCG	TGCAGACAACTCGAATCTGGACTGTGTTGTTGAGAGTAAGAATCTGGACACCGTGGACTGCACACACCG	7DS_3938292_3494_133342_3018090_824119_
2275631	TGCAGATCGATTTCAGAACTTTGCCTTCGAAACCTCGTACGACAATCCCGAGATCGGAAGAGCGGTTCA	TGCAGATCGATTTCAGAACTTTGCCTTCGAAACCTCGTACGACAATCCCG
2275986	TGCAGCTGGGACTCCTTGCCAGGCAACATGGAGCACCTCACGTTGCTCGAGAATCTAAATATCGTGGGA	TGCAGCTGGGACTCCTTGCCAGGCAACATGGAGCACCTCACGTTGCTCGAGAATCTAAATATCGTGGGA
2276065	TGCAGGATCAGATTTGTTGGAACCATCAGAACAGACCGCTCGAGATCTCGGTTCCGAGATCGGAAGAGC	TGCAGGATCAGATTTGTTGGAACCATCAGAACAGACCGCTCGAGATCTCGGTTCCG
2276464	TGCAGGGTAAGAACAATGGTGGATCGAAAATAGATGTTCTCGGGCGCCCGCGGCTGGCACTCAATCGGA	TGCAGGGTAAGAACAATGGTGGATCGAAAATAGATGTTCTCGGGCGCCCGCGGCTGGCACTCAATCGGA
2276779	TGCAGCCCGCGTTCGATCACCCCAGGCTGAGAGGCCAGAAACCAGAGGTACGCGTAGTGTTGTTCTGAT	TGCAGCCCGCGTTCGATCACCCCAGGCTGAGAGGCCAGAAACCAGAGGTACGCGTAGTGTTGTTCTGAT
2276839	TGCAGCTACAGGAGCAGGAGGTCGATGGAGACCGTAGAGGAGTTGTGGGACAACAAATCAGTTTCCGAG	TGCAGCTACAGGAGCAGGAGGTCGATGGAGACCGTAGAGGAGTTGTGGGACAACAAATCAGTTTCCGAG
2282507	TGCAGGCTTCGGAGGCGTGCGCACGGGCGAGGGCGGCAAGGAAGCCGTCGAGGGAGCGCTTGGGGACCG	TGCAGGCTTCGGAGGCGTGCGCACGGGCGAGGGCGGCAAGGAAGCCGTCGAGGGAGCGCTTGGGGACCG
2289226	TGCAGTTCCGCAAAGGCCTCTGCGTGATCGACGCTCTCACCGTTGAGGTCGTCGAGATGGTGCTGGTCA	TGCAGTTCCGCAAAGGCCTCTGCGTGATCGACGCTCTCACCGTTGAGGTCGTCGAGATGGTGCTGGTCA
2293347	TGCAGATAGGACGGCCACAGTCGACCCGTTTATGCCACGGCTTTCCACCTCTGAACCGAGATCGGAAGA	TGCAGATAGGACGGCCACAGTCGACCCGTTTATGCCACGGCTTTCCACCTCTGAACCG
2295796	TGCAGATCCCCACGGCGGTCCCTCCCCGCGTCGACGAGCACCATGACTGCGAGATCTCGCCTGGCCCTC	TGCAGATCCCCACGGCGGTCCCTCCCCGCGTCGACGAGCACCATGACTGCGAGATCTCGCCTGGCCCTC
2300797	TGCAGCATGAGCCGTCTCGAGATGATCTTGCTAGTTATTCTCGTCCCGCTCTTCATGCCGAGATCGGAA	TGCAGCATGAGCCGTCTCGAGATGATCTTGCTAGTTATTCTCGTCCCGCTCTTCATGCCG
2324020	TGCAGGCGTCGATGATACGCAACCTTGTCCACCTCTCCTGTGTCGGCCTGCGCCCCGTGCTTGTGCACG	TGCAGGCGTCGATGATACGCAACCTTGTCCACCTCTCCTGTGTCGGCCTGCGCCCCGTGCTTGTGCACG
3021085	TGCAGCTGGAATCAAGAAATGTGATAGCCTTATCATGGCCGAGATCGGAAGAGCGGTTCAGCAGGAATG	TGCAGCTGGAATCAAGAAATGTGATAGCCTTATCATGGCCG
3021656	TGCAGACACTCAACCTGAGCTTTAACTCACTCCACGGGGACATTCCGAGATCGGAAGAGCGGTTCAGCA	TGCAGACACTCAACCTGAGCTTTAACTCACTCCACGGGGACATTCCG
3024800	TGCAGCCTCCTCACCACGGCGCACCCTTTCTTCTTCCTCCGAGATCGGAAGAGCGGTTCAGCAGGAATG	TGCAGCCTCCTCACCACGGCGCACCCTTTCTTCTTCCTCCG
3025692	TGCAGCTGGATACGGTTGCCATCTACACGGCGCTGCTCTCCGAGATCGGAAGAGCGGTTCAGCAGGAAT	TGCAGCTGGATACGGTTGCCATCTACACGGCGCTGCTCTCCG
3025717	TGCAGTATGCTATAGCCCGTGGAGCCTGGGGCGTTGGTTGTCCGAGATCGGAAGAGCGGTTCAGCAGGA	TGCAGTATGCTATAGCCCGTGGAGCCTGGGGCGTTGGTTGTCCG
3025870	TGCAGCTGCACATGACGTCGTGGAGTGCCAATTTGCCCCGAGATCGGAAGAGCGGTTCAGCAGGAATGC	TGCAGCTGCACATGACGTCGTGGAGTGCCAATTTGCCCCG
3026672	TGCAGGCCCATGTGAGGAAGGAAGACAACCACGCTACCTAGCCGAGATCGGAAGAGCGGTTCAGCAGGA	TGCAGGCCCATGTGAGGAAGGAAGACAACCACGCTACCTAGCCG
3026754	TGCAGCTCGACACCGATGTGCTACAGCTAGGAGTTGATCTCCGAGATCGGAAGAGCGGTTCAGCAGGAA	TGCAGCTCGACACCGATGTGCTACAGCTAGGAGTTGATCTCCG
3027139	TGCAGGTTGGATCCATCCGACGGTCAAGCGTCACCTGCACCGAGATCGGAAGAGCGGTTCAGCAGGAAT	TGCAGGTTGGATCCATCCGACGGTCAAGCGTCACCTGCACCG
3027734	TGCAGGCCCCCCTTACCTCTGGCTACTCTCTGTCCATTGGGGTGCCGAGATCGGAAGAGCGGTTCAGCA	TGCAGGCCCCCCTTACCTCTGGCTACTCTCTGTCCATTGGGGTGCCG
3028489	TGCAGCTAAGTTTGGTGTTTGATGTTTTGCGTGCACTACCGAGATCGGAAGAGCGGTTCAGCAGGAATG	TGCAGCTAAGTTTGGTGTTTGATGTTTTGCGTGCACTACCG
3029489	TGCAGCCATGAGTTGCGCTTCGACGCACGCATGGCCCCGAGATCGGAAGAGCGGTTCAGCAGGAATGCC	TGCAGCCATGAGTTGCGCTTCGACGCACGCATGGCCCCG
3222377	TGCAGGGACCCCATCCGTTGCGCCCGCTGTTGGCGCTCCGAGATCGGAAGAGCGGTTCAGCAGGAATGC	TGCAGGGACCCCATCCGTTGCGCCCGCTGTTGGCGCTCCG
3222496	TGCAGCTCACGTAGCGAGGCCGTGGAGGAATCCAAACCACCCCCGAGATCGGAAGAGCGGTTCAGCAGG	TGCAGCTCACGTAGCGAGGCCGTGGAGGAATCCAAACCACCCCCG
3532824	TGCAGAACACGGTGACTCGAAGCACCAGCAACCCATCATGTACATTATCCCCGAGGAACTTAAAAACTC	TGCAGAACACGGTGACTCGAAGCACCAGCAACCCATCATGTACATTATCCCCGAGGAACTTAAAAACTC
3534358	TGCAGAACACGGTGACTCGAAGCACCAGCAACCCATCATGTACATTGTCCCCGAGGAGCTTAAAAACTC	TGCAGAACACGGTGACTCGAAGCACCAGCAACCCATCATGTACATTGTCCCCGAGGAGCTTAAAAACTC
3941022	TGCAGCGCTTGCCTCGACGAGCCGCCTGCTCCGCTGTGCCGAGATCGGAAGAGCGGTTCAGCAGGAATG	TGCAGCGCTTGCCTCGACGAGCCGCCTGCTCCGCTGTGCCG	7BS_3115353_4334_95516_1577861_1600213_3032246_
3941967	TGCAGAATATCATACGGTGCTTTCTCCCGAGATCGGAAGAGCGGTTCAGCAGGAATGCCGAGACCGATC	TGCAGAATATCATACGGTGCTTTCTCCCG
3952914	TGCAGGGGCGGACCCAGGACAAAAATGACCCGAGATCGGAAGAGCGGTTCAGCAGGAATGCCGAGACCG	TGCAGGGGCGGACCCAGGACAAAAATGACCCG	7AS_4147159_4527_28405_3555264_3866456_
3954121	TGCAGAGATGGGCCCGCCCTCGCCCTCGCTCTCTTCAACCGCGTCTGCCGGGATGAATCCGAGATCGGA	TGCAGAGATGGGCCCGCCCTCGCCCTCGCTCTCTTCAACCGCGTCTGCCGGGATGAATCCG
3954539	TGCAGTGTCTGCGCGATGGAGAAGACGGTTCACTGAATGAACCTCTGCTCCTACTTCCCGAGATCGGAA	TGCAGTGTCTGCGCGATGGAGAAGACGGTTCACTGAATGAACCTCTGCTCCTACTTCCCG	7DS_3942216_4658_97416_3143148_2616855_
4002902	TGCAGTAGTATGGAGGATGAAGCGGCGACCAAGCGGAGGAGGACGGAGGGCCACAGCGGCCTCAGCGAC	TGCAGTAGTATGGAGGATGAAGCGGCGACCAAGCGGAGGAGGACGGAGGGCCACAGCGGCCTCAGCGAC
4003007	TGCAGCAGCACGTCCACCAAGTCCCTCGCCGCAGGGGAGCTGGCCCTCGCTGCCTTGTGCCGCTCCTGG	TGCAGCAGCACGTCCACCAAGTCCCTCGCCGCAGGGGAGCTGGCCCTCGCTGCCTTGTGCCGCTCCTGG
4003373	TGCAGCCGCGACCTACCCGCGTCACCGTCTGGCCGCCCAGTCCGCCTGCCGTATTCGACGCATAGCCGA	TGCAGCCGCGACCTACCCGCGTCACCGTCTGGCCGCCCAGTCCGCCTGCCGTATTCGACGCATAGCCGA
4003450	TGCAGTTCATTGCGCGTTACAGGTAGAGACCATTAGCGTGTAGTTGCATGTGGAGTTGGTCCAGTTGGC	TGCAGTTCATTGCGCGTTACAGGTAGAGACCATTAGCGTGTAGTTGCATGTGGAGTTGGTCCAGTTGGC
4003693	TGCAGAGCGCTCGAGTGGGGCTGCCAACATGGGGCTAGCAGCAACAGCCTCTGTGTGCCACGCTTGCGA	TGCAGAGCGCTCGAGTGGGGCTGCCAACATGGGGCTAGCAGCAACAGCCTCTGTGTGCCACGCTTGCGA
4003919	TGCAGAACACGGTGACTCGAAGCACCAGCAACCCATCATGTACGTTGTTCCCGAGGAACTTAAAAACAT	TGCAGAACACGGTGACTCGAAGCACCAGCAACCCATCATGTACGTTGTTCCCGAGGAACTTAAAAACAT
4005012	TGCAGCTCGGCCTCTGAGCGCGCTAGCCACTACGCCACAGTGAAGCTGTTGACTTGATACAGGCGAAAC	TGCAGCTCGGCCTCTGAGCGCGCTAGCCACTACGCCACAGTGAAGCTGTTGACTTGATACAGGCGAAAC
4005727	TGCAGGCTCAGCTCCGTGACGCCGCCGTCGGCATTGCACGACACGCCGAGATCGGAAGAGCGGTTCAGC	TGCAGGCTCAGCTCCGTGACGCCGCCGTCGGCATTGCACGACACGCCG
4009963	TGCAGGAGCTGCGCTGCACAACTGCTCCAACATTTTCATCAAATAGCCCGAGATCGGAAGAGCGGTTCA	TGCAGGAGCTGCGCTGCACAACTGCTCCAACATTTTCATCAAATAGCCCG
4394466	TGCAGCGCGGTCAGACCACCGAGCCACGAGGGCACGTCGCCGAGATCGGAAGAGCGGTTCAGCAGGAAT	TGCAGCGCGGTCAGACCACCGAGCCACGAGGGCACGTCGCCG
4405124	TGCAGGAGAAGAACCAGGATGCCCTCGAGGGCAACCTGCGCTTCGTGGAGGTGCCGAGATCGGAAGAGC	TGCAGGAGAAGAACCAGGATGCCCTCGAGGGCAACCTGCGCTTCGTGGAGGTGCCG
4407287	TGCAGGTCCCACGGCGTGAGGTGCACCGTCTCAGTCGACTTTGGTTTCGTCGCCGTCGTCTCCCCGTCG	TGCAGGTCCCACGGCGTGAGGTGCACCGTCTCAGTCGACTTTGGTTTCGTCGCCGTCGTCTCCCCGTCG
4408813	TGCAGGCTTCGGAGGCGAGCGCACGGGCGAGGGCGGCAAGGAAGCCGTCGAGGGAGGGCTTGGGGACCG	TGCAGGCTTCGGAGGCGAGCGCACGGGCGAGGGCGGCAAGGAAGCCGTCGAGGGAGGGCTTGGGGACCG
4539511	TGCAGGCGACCACGGGCCTCGCCACGCTCTTCGACGTGGTCACCCAGGGGTGGCTGGACGCCGACGTGC	TGCAGGCGACCACGGGCCTCGCCACGCTCTTCGACGTGGTCACCCAGGGGTGGCTGGACGCCGACGTGC
4991395	TGCAGTCCCTCCACTCCTCCGCCGCATCCTGCGTCGAGGTGCTCGCCGCCTCCGCCGCCCCCGCCTTCC	TGCAGTCCCTCCACTCCTCCGCCGCATCCTGCGTCGAGGTGCTCGCCGCCTCCGCCGCCCCCGCCTTCC
4999886	TGCAGTCCCTCCACTCCTCCGCCGCCTCCTGCGTCGAGGTTCTCGCCGCCTCCGCCGCCCCCGCCTTCC	TGCAGTCCCTCCACTCCTCCGCCGCCTCCTGCGTCGAGGTTCTCGCCGCCTCCGCCGCCCCCGCCTTCC
5325371	TGCAGCGAGCTCCTTGGCTCTCTAGGAACCCGCGATACTCACCAAACCATGTCCCCGTGCCCCGCAGCT	TGCAGCGAGCTCCTTGGCTCTCTAGGAACCCGCGATACTCACCAAACCATGTCCCCGTGCCCCGCAGCT
5411902	TGCAGCTTTGGAAGTGGGAGCTGCTCGCGCTCGCGCTCGTCTGCGGCCGTCTCGTCTCCGAGATCGGAA	TGCAGCTTTGGAAGTGGGAGCTGCTCGCGCTCGCGCTCGTCTGCGGCCGTCTCGTCTCCG
7866906	TGCAGCAAACCCAGCGAGTACAAGCTAGCGTGTGTGTTGTTTAGACCCGAGATCGGAAGAGCGGTTCAG	TGCAGCAAACCCAGCGAGTACAAGCTAGCGTGTGTGTTGTTTAGACCCG
7921120	TGCAGCCCGCCGTCGCTCCCAGCCACCGACCGAGATCGGAAGAGCGGTTCAGCAGGAATGCCGAGACCG	TGCAGCCCGCCGTCGCTCCCAGCCACCGACCG
10993154	TGCAGTCGTGGATCGCGGCGGACCGGCAGTCCTCACAGCTGGGGATGTCGCACTACCGAGATCGGAAGA	TGCAGTCGTGGATCGCGGCGGACCGGCAGTCCTCACAGCTGGGGATGTCGCACTACCG
10993261	TGCAGCGAGCTCCTTGGCTCTCTAGGAACCCGCGACACTCACCAAAGCATCTCCACGTGCCCCGCAGCT	TGCAGCGAGCTCCTTGGCTCTCTAGGAACCCGCGACACTCACCAAAGCATCTCCACGTGCCCCGCAGCT
100093800	TGCAGGACGGCGGCCATGGTGGCGTCCAGCGTCGGGTCCGCCGAGGACGTGGTGGACGTCAGGCGGTTG	TGCAGGACGGCGGCCATGGTGGCGTCCAGCGTCGGGTCCGCCGAGGACGTGGTGGACGTCAGGCGGTTG
100102584	TGCAGCATCGACGAGCACGTCGTCGTCGAGCCCTTGGCCAGCCAGAGCCCGAGATCGGAAGAGCGGTTC	TGCAGCATCGACGAGCACGTCGTCGTCGAGCCCTTGGCCAGCCAGAGCCCG
100223128	TGCAGCAAGAGCGGTACGCGGCGGAGGACACGCGGAGCGAGCACAGCGGCGTGGCGGCGTACTACAGCC	TGCAGCAAGAGCGGTACGCGGCGGAGGACACGCGGAGCGAGCACAGCGGCGTGGCGGCGTACTACAGCC
1673207	TGCAGCTCTGCGCCGCCCGCTAACTACTCCTCTTGGGAGCAGTTGGGTGCTAGTGCCAGCACCGACGAG	TGCAGCTCTGCGCCGCCCGCTAACTACTCCTCTTGGGAGCAGTTGGGTGCTAGTGCCAGCACCGACGAG
1672863	TGCAGCTACATACGCGACACCGCCGTGACCTGCCTCCACAAGGCTCTGCCGAGATCGGAAGAGCGGTTC	TGCAGCTACATACGCGACACCGCCGTGACCTGCCTCCACAAGGCTCTGCCG
100099215	TGCAGTGCGGCCACGAGTTCCACCTCGGTAAGCGGCGACGGCTTGATCTGTTGATGCGTTACCCTTGCG	TGCAGTGCGGCCACGAGTTCCACCTCGGTAAGCGGCGACGGCTTGATCTGTTGATGCGTTACCCTTGCG
1262427	TGCAGTGACTCAGCGGGGCTACGGCAGCAGGAGGCTATGGGAGGATGATTCTTTTAAACCGAGATCGGA	TGCAGTGACTCAGCGGGGCTACGGCAGCAGGAGGCTATGGGAGGATGATTCTTTTAAACCG
1069552	TGCAGTAGCACGAAGTAATAACTGTGCTAACAAAATGTTGACGATTCCAGGTGCGATCTGTGGGCCGAG	TGCAGTAGCACGAAGTAATAACTGTGCTAACAAAATGTTGACGATTCCAGGTGCGATCTGTGGGCCGAG
4008659	TGCAGTAGCACGAAGTAATAGCTGTGCTAACAAAATGTTGACGATTCCAGGTGCGATCTGCGGACCGAG	TGCAGTAGCACGAAGTAATAGCTGTGCTAACAAAATGTTGACGATTCCAGGTGCGATCTGCGGACCGAG
3034555	TGCAGGGTTCCCAATCCCAAATGAGCAACGGTGAGCAGAGTTCACCGAGATCGGAAGAGCGGTTCAGCA	TGCAGGGTTCCCAATCCCAAATGAGCAACGGTGAGCAGAGTTCACCG
1318930	TGCAGGCGGCACCGCGGGGCGCGCGCGCCCTCATGGTGTCCACAGAGGGCACCTCTCTCATCAACTATA	TGCAGGCGGCACCGCGGGGCGCGCGCGCCCTCATGGTGTCCACAGAGGGCACCTCTCTCATCAACTATA	7BS_3136001_2977_66924_2210159_2967687_
1273910	TGCAGTGCCTCGCACCTCTTTTTGCCGAACGCCAAGAGGCCATCCTGGACTCCCTTGCTACAACCCCTG	TGCAGTGCCTCGCACCTCTTTTTGCCGAACGCCAAGAGGCCATCCTGGACTCCCTTGCTACAACCCCTG	7DS_1391579_241_643
1128702	TGCAGATTGTGTTCCATGCAACAAGACACTGTCCACCGTTTGTCTTCCCTTTTCCGAGATCGGAAGAGC	TGCAGATTGTGTTCCATGCAACAAGACACTGTCCACCGTTTGTCTTCCCTTTTCCG
1134503	TGCAGCTGCTGACCCGTGAGAGGGTTGAAGCAGACCCACGGGCCAACAGATGATGCAGCGACGCCGAGA	TGCAGCTGCTGACCCGTGAGAGGGTTGAAGCAGACCCACGGGCCAACAGATGATGCAGCGACGCCGAGA
1716963	TGCAGCTGCTGACCCGTGAGAGGGTTGAAGCAGACCCACGGGCCAACAGAGGAGGGAGCGACGCCGAGA	TGCAGCTGCTGACCCGTGAGAGGGTTGAAGCAGACCCACGGGCCAACAGAGGAGGGAGCGACGCCGAGA
6047499	TGCAGCAGAAGCAGTGCAGCCAGCACCACCGCCTCCTGCTGCTGAACCGAGATCGGAAGAGCGGTTCAG	TGCAGCAGAAGCAGTGCAGCCAGCACCACCGCCTCCTGCTGCTGAACCG
1140356	TGCAGCCAAGCCCAGCATGTTTTCGGCCCGTTTTTCAGCCACCGAACTATCAGATATGCTCACGCGGTA	TGCAGCCAAGCCCAGCATGTTTTCGGCCCGTTTTTCAGCCACCGAACTATCAGATATGCTCACGCGGTA
1205563	TGCAGCCAAGCCCAGCATGTTTTCGGCCCTTTTTCAGCCACCGAACTATCAGATATGCTCACGCGGTAA	TGCAGCCAAGCCCAGCATGTTTTCGGCCCTTTTTCAGCCACCGAACTATCAGATATGCTCACGCGGTAA
1275909	TGCAGAGCTGCCCGTCCTCGCCAACCCATTTGCGCCTCGCCTCCTTAACCCGAGATCGGAAGAGCGGTT	TGCAGAGCTGCCCGTCCTCGCCAACCCATTTGCGCCTCGCCTCCTTAACCCG
1048131	TGCAGGTGTATGATCAATGTTTCGTATTTTGGTGTTTTATGTACATGCTAGCAAGGATGTGGCGAGTCA	TGCAGGTGTATGATCAATGTTTCGTATTTTGGTGTTTTATGTACATGCTAGCAAGGATGTGGCGAGTCA
1068335	TGCAGTTTTTTTAGCAGAATTTCAGAGTTGATATTGTTATCAATTGACCGAGATCGGAAGAGCGGTTCA	TGCAGTTTTTTTAGCAGAATTTCAGAGTTGATATTGTTATCAATTGACCG
1075108	TGCAGGTCACTTTTCTGTTGTGCTCACTGATTTCATTAAGGGAACAATGGATGTTAACTTGCCAAAAAA	TGCAGGTCACTTTTCTGTTGTGCTCACTGATTTCATTAAGGGAACAATGGATGTTAACTTGCCAAAAAA
1077756	TGCAGGAATAAAGAACACTCCTAATTGCATAATATATATGGTAAAGTTAGACAACCAGGTTGAAATCCA	TGCAGGAATAAAGAACACTCCTAATTGCATAATATATATGGTAAAGTTAGACAACCAGGTTGAAATCCA
1081403	TGCAGTTACGAGAAACAGGAAAAAACTGGGGGTTCTAAGGGAATTATTTTCCTTATGTGAGGGGCAAAC	TGCAGTTACGAGAAACAGGAAAAAACTGGGGGTTCTAAGGGAATTATTTTCCTTATGTGAGGGGCAAAC
1123955	TGCAGCTGCAAGAAAGTGTCGTCCACCAGACCCTAGATCAATCACGTACGCCAAGGCAAAGTCAGATCA	TGCAGCTGCAAGAAAGTGTCGTCCACCAGACCCTAGATCAATCACGTACGCCAAGGCAAAGTCAGATCA
1221114	TGCAGGGGTGGCCCTCTAGTCGTGCATGTAGTTGGCTAGTGAGTTGTTGGTGCATGCCTTGGTTGTTAG	TGCAGGGGTGGCCCTCTAGTCGTGCATGTAGTTGGCTAGTGAGTTGTTGGTGCATGCCTTGGTTGTTAG
1282186	TGCAGCGCCGAATAGGAACTGCCGCGATTTTGTGAAGCTTGCAGGCGCCAGTTGATGCCACCGAGATCG	TGCAGCGCCGAATAGGAACTGCCGCGATTTTGTGAAGCTTGCAGGCGCCAGTTGATGCCACCG	7BS_3130358_11617_218266_2037401_1808767_
1765909	TGCAGAAATGGGCGAACTAGCTGCTCCCGCCCACGGCAGGGCACCACCTGCTCGGCAATGTGCGGCTCG	TGCAGAAATGGGCGAACTAGCTGCTCCCGCCCACGGCAGGGCACCACCTGCTCGGCAATGTGCGGCTCG
1859974	TGCAGCGTCGAATAGGAAATGCCACGATTTTGTGAAGCTTGCAGGCGCCAGTTGATGCCACAGGCGCTC	TGCAGCGTCGAATAGGAAATGCCACGATTTTGTGAAGCTTGCAGGCGCCAGTTGATGCCACAGGCGCTC	7BS_3130358_11617_218266_2037401_1808767_
2308806	TGCAGTTTTCGACATGCCTAGCGGGGCGACTGAGGCGACTGGGGCGACGGCCTGCGGGGCGACCGCGGG	TGCAGTTTTCGACATGCCTAGCGGGGCGACTGAGGCGACTGGGGCGACGGCCTGCGGGGCGACCGCGGG
3024381	TGCAGCAGCGATCTGTCTTCAGATTTGAGGATCACAGAGATGCCTCCGAGATCGGAAGAGCGGTTCAGC	TGCAGCAGCGATCTGTCTTCAGATTTGAGGATCACAGAGATGCCTCCG
5970430	TGCAGGGGTGGCCCTCTTGTCGTGCATTTAGTTGGCTAGTGAGTTGTTGGTGCATGCCTTGGTTGTTAG	TGCAGGGGTGGCCCTCTTGTCGTGCATTTAGTTGGCTAGTGAGTTGTTGGTGCATGCCTTGGTTGTTAG
1722347	TGCAGAGTTAGTATATCCCACGCCCGCACAAGTAGTAGAATAGGAAACAAACATCTCCCCGCATCCCAC	TGCAGAGTTAGTATATCCCACGCCCGCACAAGTAGTAGAATAGGAAACAAACATCTCCCCGCATCCCAC
1130437	TGCAGAGGATGACGGCGGTGACGAAGAAGCACATCGCGGTCGCATCTGAGCAAACGGAAAGCCGAGATC	TGCAGAGGATGACGGCGGTGACGAAGAAGCACATCGCGGTCGCATCTGAGCAAACGGAAAGCCG
1166057	TGCAGCCGCGACCGCCTCCGCCTCTGGAGGAGGTGGCGGGGGCGACCGCGCGCCGTTCAACCCGAGATC	TGCAGCCGCGACCGCCTCCGCCTCTGGAGGAGGTGGCGGGGGCGACCGCGCGCCGTTCAACCCG
1265765	TGCAGGTGCTGACTGCTATGCCCCAGCAGGTTCGTATGACGTCAACCCTCCGAGATCGGAAGAGCGGTT	TGCAGGTGCTGACTGCTATGCCCCAGCAGGTTCGTATGACGTCAACCCTCCG
1378565	TGCAGGCGGCGCCGCGGGGCGCACACGCCCTGGTGGTGTCCATGGAGGTCACCTCCTTCATATACTACA	TGCAGGCGGCGCCGCGGGGCGCACACGCCCTGGTGGTGTCCATGGAGGTCACCTCCTTCATATACTACA
4007904	TGCAGAGGATGACGACGGTGACGAAGAAGCACATCGCGGTCACATCTGAGCAAACGGAAAGCCGAGATC	TGCAGAGGATGACGACGGTGACGAAGAAGCACATCGCGGTCACATCTGAGCAAACGGAAAGCCG
100081806	TGCAGGCGGCGCCCCAGCGCGCGCACGCCCTGGTGGTGTCCATGGAGATCACCTCGTTCATCTACTACA	TGCAGGCGGCGCCCCAGCGCGCGCACGCCCTGGTGGTGTCCATGGAGATCACCTCGTTCATCTACTACA	7AS_4218447_11003_132319_2621533_200137_
4537379	TGCAGCTGCAAGTATTACTGATCCACCGTACCCTAGACCCACCACGGCAAAGCAAAGGTCAGTTCGCCA	TGCAGCTGCAAGTATTACTGATCCACCGTACCCTAGACCCACCACGGCAAAGCAAAGGTCAGTTCGCCA
3020865	TGCAGCACCTACCTCGTTCATGAATCATGATCACCACCGAGATCGGAAGAGCGGTTCAGCAGGAATGCC	TGCAGCACCTACCTCGTTCATGAATCATGATCACCACCG
3022615	TGCAGCTCTTCATGCCAGGTGCAGTGCAATTGTAGCCGCCGAGATCGGAAGAGCGGTTCAGCAGGAATG	TGCAGCTCTTCATGCCAGGTGCAGTGCAATTGTAGCCGCCG
3023388	TGCAGTAGCATTTACTATATATTTTCAAGCTATGAACTCTAACCGAGATCGGAAGAGCGGTTCAGCAGG	TGCAGTAGCATTTACTATATATTTTCAAGCTATGAACTCTAACCG
3029820	TGCAGGAGGATTTCGTTGGGCATGTGACAAACGGGTCATGCACCGAGATCGGAAGAGCGGTTCAGCAGG	TGCAGGAGGATTTCGTTGGGCATGTGACAAACGGGTCATGCACCG
5975060	TGCAGAGCGCCTCCTGTGGCGGCCTTGAGCGCCGCCGTGACGGCCTCGGCTCTGCGGCCAGCCGAGATC	TGCAGAGCGCCTCCTGTGGCGGCCTTGAGCGCCGCCGTGACGGCCTCGGCTCTGCGGCCAGCCG
6027080	TGCAGGCTAGCTCCTCAAGTGCTGATTGCTCAGTGAGACCATTGCCAACTAGGACAGAGCCGAGATCGG	TGCAGGCTAGCTCCTCAAGTGCTGATTGCTCAGTGAGACCATTGCCAACTAGGACAGAGCCG
1266624	TGCAGTTGAGGAAGAACCAGCACAGGAATATCACATCCGAGAAAAGGAAGAACCATCAGCAACACGCTC	TGCAGTTGAGGAAGAACCAGCACAGGAATATCACATCCGAGAAAAGGAAGAACCATCAGCAACACGCTC
1269027	TGCAGTTGAGGAAGAACCAGCACATGAATATCACATCCGTGAAAAGGAAGAACCACCAGCAACACGCCC	TGCAGTTGAGGAAGAACCAGCACATGAATATCACATCCGTGAAAAGGAAGAACCACCAGCAACACGCCC
1122586	TGCAGCAAAGATTTTCAAATAGGCTATAAAACAGTAGGAGATGAAATGCTTTAATTTGCTACCGAGATC	TGCAGCAAAGATTTTCAAATAGGCTATAAAACAGTAGGAGATGAAATGCTTTAATTTGCTACCG
3939959	TGCAGGAGCCAGGATCGAGTACGAGGATGATGCCTCTGCCTCCAACATCACCACGGATGCCGCGGAACT	TGCAGGAGCCAGGATCGAGTACGAGGATGATGCCTCTGCCTCCAACATCACCACGGATGCCGCGGAACT
1095770	TGCAGACCTTGCTCTTCACCCTGCCACAGAGACAGAGTTGCTGCTGCGGCGAGTAGCAGGAACTTCAGA	TGCAGACCTTGCTCTTCACCCTGCCACAGAGACAGAGTTGCTGCTGCGGCGAGTAGCAGGAACTTCAGA
989222	TGCAGTCCAGGCAAAAGGTAAACGAGGTCCTTCTCTGAATTCATCTCGCAGACGCCATCTATTGTTTGA	TGCAGTCCAGGCAAAAGGTAAACGAGGTCCTTCTCTGAATTCATCTCGCAGACGCCATCTATTGTTTGA
1163780	TGCAGGGGGAACTGGTGATCGCGCGCTAGCACTCTAGCAACCATGTCCGAGATCGGAAGAGCGGTTCAG	TGCAGGGGGAACTGGTGATCGCGCGCTAGCACTCTAGCAACCATGTCCG
1122393	TGCAGTGCTGGAAGCGGCATGCGGTGATGCTACAATCGGTGTGCAGCGGTGCTGCGACCGAGATCGGAA	TGCAGTGCTGGAAGCGGCATGCGGTGATGCTACAATCGGTGTGCAGCGGTGCTGCGACCG
2276427	TGCAGTGAAGTTCGTGTCCTGGTAGATCTTTGCTTCTTCTGGTTTTTGATTGGCCGCTGTTCGCCCAGA	TGCAGTGAAGTTCGTGTCCTGGTAGATCTTTGCTTCTTCTGGTTTTTGATTGGCCGCTGTTCGCCCAGA
1105032	TGCAGCAGCCACGAGCCACTTCATCGCGCGCATGACATGGGTCAACACGTCTTAGTGATGCACCGAGAT	TGCAGCAGCCACGAGCCACTTCATCGCGCGCATGACATGGGTCAACACGTCTTAGTGATGCACCGAGAT
1122498	TGCAGCTCCAAGGCAAGGACAAGGCTCATGTTGTGCAGGTCTAGTGGTGAATGTTCTAAAGAAAGTGAT	TGCAGCTCCAAGGCAAGGACAAGGCTCATGTTGTGCAGGTCTAGTGGTGAATGTTCTAAAGAAAGTGAT
1121887	TGCAGGTCAGGAAATAACAATGTATATCTCCATTAAACGATACAGGCGAACGGCAACGCACATCAGTTG	TGCAGGTCAGGAAATAACAATGTATATCTCCATTAAACGATACAGGCGAACGGCAACGCACATCAGTTG
1113076	TGCAGCCGCACTGCCTGCGGCGAAAGGCGGCGCGACCATATCCATCACCATCGTCCTCCTCGTCCTCCT	TGCAGCCGCACTGCCTGCGGCGAAAGGCGGCGCGACCATATCCATCACCATCGTCCTCCTCGTCCTCCT
2260646	TGCAGCTCCAGGCATCCGAGATAAGAACAACGTTTGACCCAGCAAGCAAATCCCAAGGAGATCCTAGCA	TGCAGCTCCAGGCATCCGAGATAAGAACAACGTTTGACCCAGCAAGCAAATCCCAAGGAGATCCTAGCA
3945683	TGCAGCTCCTGACGTCCCAGATAAGAACAACGTTTGACCCAGCAAGCCAATCCCAAAGAGATCCTAGCA	TGCAGCTCCTGACGTCCCAGATAAGAACAACGTTTGACCCAGCAAGCCAATCCCAAAGAGATCCTAGCA
4407893	TGCAGCTCGTGGCATCCGAGATAAGAACAACGTTTGACCCAGCAAGCAAATCCCAAGGAGATCCTAGCA	TGCAGCTCGTGGCATCCGAGATAAGAACAACGTTTGACCCAGCAAGCAAATCCCAAGGAGATCCTAGCA
1864032	TGCAGCTGACTACGTAGTCTGTAGTCAGGGGTTCGAATCCTCAGATCGCTCAGTTTTTTAGTATTTTTT	TGCAGCTGACTACGTAGTCTGTAGTCAGGGGTTCGAATCCTCAGATCGCTCAGTTTTTTAGTATTTTTT
1123895	TGCAGCACGCTGACCGTGCTCCGTCGCAACCTTGAAGCACCAGGCGGTCCCAGCGAGGGGCCATCGCCG	TGCAGCACGCTGACCGTGCTCCGTCGCAACCTTGAAGCACCAGGCGGTCCCAGCGAGGGGCCATCGCCG
1090465	TGCAGGACAGGAGGCCAAGGGTACGCTGGACTTGCTGATCCACCTCTTCCGAGATCGGAAGAGCGGTTC	TGCAGGACAGGAGGCCAAGGGTACGCTGGACTTGCTGATCCACCTCTTCCG
1236554	TGCAGAAGTGGAGCTAGTGCAGCACAGTCCTAGGTGGGTCGGCCGACTTGTCGTGCTGCTGTCCGAGAT	TGCAGAAGTGGAGCTAGTGCAGCACAGTCCTAGGTGGGTCGGCCGACTTGTCGTGCTGCTGTCCGAGAT
1256326	TGCAGAAGTGGAGCTAGTGCAGCACGTCCTAGGTGGGTCGGCCGACTTGTCGTGCTGCTGTCCGAGATC	TGCAGAAGTGGAGCTAGTGCAGCACGTCCTAGGTGGGTCGGCCGACTTGTCGTGCTGCTGTCCG
1718382	TGCAGGAACGCGGGTGCTCCTGTCTAGTCGCTCGCCTTGTGGTGTCATGGACAGAAGGTGTCCTCGAGG	TGCAGGAACGCGGGTGCTCCTGTCTAGTCGCTCGCCTTGTGGTGTCATGGACAGAAGGTGTCCTCGAGG
1724416	TGCAGCTTGTCGCCGTCTTGGTTGGTCTCCAGTATCGCATATCTTCATCCTTGTCACCCTTGGAGGTTG	TGCAGCTTGTCGCCGTCTTGGTTGGTCTCCAGTATCGCATATCTTCATCCTTGTCACCCTTGGAGGTTG
3064462	TGCAGCGATCCTTTTTTGGATAGCTTCGCGGGTCTCCTGCTCCTTCCGAGATCGGAAGAGCGGTTCAGC	TGCAGCGATCCTTTTTTGGATAGCTTCGCGGGTCTCCTGCTCCTTCCG
1018249	TGCAGGTTGGGTCACCGTGGTTCACCATCCTGTTCGCCCGCAAGACCGAGGAGAAGATGGAGGCGGCAG	TGCAGGTTGGGTCACCGTGGTTCACCATCCTGTTCGCCCGCAAGACCGAGGAGAAGATGGAGGCGGCAG
3937163	TGCAGCCCGTCAGCTGGGAGCGCTTGCATCGTGCTGCTGGTGCACATGCCGAGATCGGAAGAGCGGTTC	TGCAGCCCGTCAGCTGGGAGCGCTTGCATCGTGCTGCTGGTGCACATGCCG
1027290	TGCAGCAAGTAAAAATGTGCATTGATATTGGCCTACACTGCGTCCAGTCAAAGCCTGAAAAGAGGCCTA	TGCAGCAAGTAAAAATGTGCATTGATATTGGCCTACACTGCGTCCAGTCAAAGCCTGAAAAGAGGCCTA
1040604	TGCAGCTCCAAGGCAAGGACATAACATACAAGGACATGGGTAAATAGTCCGTTGATGCAGTTGATTGTT	TGCAGCTCCAAGGCAAGGACATAACATACAAGGACATGGGTAAATAGTCCGTTGATGCAGTTGATTGTT
1038736	TGCAGCCTGCTGCCGACATTGGGGAACTTGCACCTCTGTCTGTCTATAGCATGTGGTCGTACTCGTACC	TGCAGCCTGCTGCCGACATTGGGGAACTTGCACCTCTGTCTGTCTATAGCATGTGGTCGTACTCGTACC
1140915	TGCAGCCACACCTCCACGCCGGAGTGGCGCACGCACCCGCTTCTGAGAAGGATCATCCCGTCCATCGTC	TGCAGCCACACCTCCACGCCGGAGTGGCGCACGCACCCGCTTCTGAGAAGGATCATCCCGTCCATCGTC
1273573	TGCAGCTCCGCAACTCGTGCCCCGTGTGCCGCCACGAGATGCCCACCGACAGTGCCGCCGCCGCGCGGT	TGCAGCTCCGCAACTCGTGCCCCGTGTGCCGCCACGAGATGCCCACCGACAGTGCCGCCGCCGCGCGGT
1091673	TGCAGTCCAGACCCAACACCACAAGCACACTACATACTGATTTGCGACCGCGCCGAGATCGGAAGAGCG	TGCAGTCCAGACCCAACACCACAAGCACACTACATACTGATTTGCGACCGCGCCG	7BL_6732101_2507_71869_6155055_2382555_
1095631	TGCAGTCGTAGGCGACTCAAGACTGAAGCGAGACACGACAGGGAACTGATGGTCATGACGGAGGTGGCG	TGCAGTCGTAGGCGACTCAAGACTGAAGCGAGACACGACAGGGAACTGATGGTCATGACGGAGGTGGCG
1135339	TGCAGCAGAAAGATGCCAGCGAGGTACAGCGGCGACTCAAGGCGCGGCAGTAGGCTAAGGCCACTCCTC	TGCAGCAGAAAGATGCCAGCGAGGTACAGCGGCGACTCAAGGCGCGGCAGTAGGCTAAGGCCACTCCTC
2294426	TGCAGGAGGTCTCGACCTACCGCTGGTCGCGTGCCCCGCTGCGACGCACTGCCACCAATTACAGCCGAG	TGCAGGAGGTCTCGACCTACCGCTGGTCGCGTGCCCCGCTGCGACGCACTGCCACCAATTACAGCCGAG
3024477	TGCAGAATTATCTGGACGACAAGGTTTATCTGGAGGAGCCGAGATCGGAAGAGCGGTTCAGCAGGAATG	TGCAGAATTATCTGGACGACAAGGTTTATCTGGAGGAGCCG
1235415	TGCAGATGGTGTAGGGATAGAAAGAACTTCAGGTCTAGGCAAAGAAACGAGGAAAGGGAGAAGAGCTCG	TGCAGATGGTGTAGGGATAGAAAGAACTTCAGGTCTAGGCAAAGAAACGAGGAAAGGGAGAAGAGCTCG
4407289	TGCAGATGGTGGAGGGATAGAAAGAACCTCAGGTCTAGGCAAAGAAACGAGGAAAGGGAGAAGAGCTCG	TGCAGATGGTGGAGGGATAGAAAGAACCTCAGGTCTAGGCAAAGAAACGAGGAAAGGGAGAAGAGCTCG
1217383	TGCAGGTCACTATATATCATTCCTTCTGGAATATGTTAATCTAGACAATCCAAGAGAAGAAACATATGC	TGCAGGTCACTATATATCATTCCTTCTGGAATATGTTAATCTAGACAATCCAAGAGAAGAAACATATGC
100083198	TGCAGCACGGCCTGGTAGGGGTACTTGACGAGCGAGATGTAGTGGAACCATATCCAGTAGACGGGGATC	TGCAGCACGGCCTGGTAGGGGTACTTGACGAGCGAGATGTAGTGGAACCATATCCAGTAGACGGGGATC
1064565	TGCAGCACTGTCGCCCCTTGGAAATGTCAAGGGCCAGAGACAGGGACAGGGGGGCCGCATCCGAGATCG	TGCAGCACTGTCGCCCCTTGGAAATGTCAAGGGCCAGAGACAGGGACAGGGGGGCCGCATCCG
1089943	TGCAGACGCGATTCCTTGGTGCGCGGTGATTGCCGAGGGGAGCGAGATGGTAGAGAAGCGCCAGGCCTC	TGCAGACGCGATTCCTTGGTGCGCGGTGATTGCCGAGGGGAGCGAGATGGTAGAGAAGCGCCAGGCCTC
1107824	TGCAGTTTGGCAAGCATGCATGCAGACGGTAGGATTGAGTGGTGGAGATGGAGGGCTGGGCGGCAAGCC	TGCAGTTTGGCAAGCATGCATGCAGACGGTAGGATTGAGTGGTGGAGATGGAGGGCTGGGCGGCAAGCC
3026556	TGCAGAACTGGGGTTGCTTCTCGCCTTCTAGATCATGAGCCGAGATCGGAAGAGCGGTTCAGCAGGAAT	TGCAGAACTGGGGTTGCTTCTCGCCTTCTAGATCATGAGCCG
1167152	TGCAGCTCCAGCCTCACCGTCCCACTGCTCCACCAGCGATGGAAAGGAGCCGCCGCCGAGATCGGAAGA	TGCAGCTCCAGCCTCACCGTCCCACTGCTCCACCAGCGATGGAAAGGAGCCGCCGCCG	7AL_4534546_4461_65779_3771111_2900645_
10992648	TGCAGCGCCGGACTCGGCCGCGCCGTTTTGGCCCGTCGGCAGCTATCCACTGTCCGAGATCGGAAGAGC	TGCAGCGCCGGACTCGGCCGCGCCGTTTTGGCCCGTCGGCAGCTATCCACTGTCCG
1056315	TGCAGATTGCCCATGCATGTGCGTGCACCATCAAACGGGGCTAGCTGGCACATGCCTGGAACATGTTTT	TGCAGATTGCCCATGCATGTGCGTGCACCATCAAACGGGGCTAGCTGGCACATGCCTGGAACATGTTTT	7AL_4504456_2830_22791_2714124_3867997_
1064172	TGCAGCTGCTACGACTGCCTGACATGCACAAAGAAGAATAAAGGAGAAAGCGTGTCATCATCCGTAGGT	TGCAGCTGCTACGACTGCCTGACATGCACAAAGAAGAATAAAGGAGAAAGCGTGTCATCATCCGTAGGT
1090180	TGCAGAATTTAGGCGGCGATTCGGCCGTGGAGTTGGTCAGCGGCACGAGGCCGAGATCGGAAGAGCGGT	TGCAGAATTTAGGCGGCGATTCGGCCGTGGAGTTGGTCAGCGGCACGAGGCCG
1103716	TGCAGGACGATGCCTCCCCATCCTCCATCAGCCACCGCTGTGGGCTGTGGTTCTGGACCGAGATCGGAA	TGCAGGACGATGCCTCCCCATCCTCCATCAGCCACCGCTGTGGGCTGTGGTTCTGGACCG
1129724	TGCAGGCTTCTAAGGGGTTAGATTTTCCTGGCTGAAGGCACATCTAGATGTGTTAATTTAACAAAACTG	TGCAGGCTTCTAAGGGGTTAGATTTTCCTGGCTGAAGGCACATCTAGATGTGTTAATTTAACAAAACTG
1206211	TGCAGCTGAAGAACATGCCAAATGAGGACCAGATCAAGGGAAGTAGGAAAACATGGGAGATGAATAGAT	TGCAGCTGAAGAACATGCCAAATGAGGACCAGATCAAGGGAAGTAGGAAAACATGGGAGATGAATAGAT
1258503	TGCAGTTCTTTGCCCAAGCTGGATTCCCGTGCCCACCGCTGCGCAACCCGTCGGATCATTTCCTCCGAG	TGCAGTTCTTTGCCCAAGCTGGATTCCCGTGCCCACCGCTGCGCAACCCGTCGGATCATTTCCTCCGAG
3020677	TGCAGGATAATTAATTAGCCACGTAATCTCCTCAGCTCCACCGAGATCGGAAGAGCGGTTCAGCAGGAA	TGCAGGATAATTAATTAGCCACGTAATCTCCTCAGCTCCACCG
7921032	TGCAGAATTTAGGCGACGATTCGGCCGTGGAGCTGGTCAGCGGCACGAGGCCGAGATCGGAAGAGCGGT	TGCAGAATTTAGGCGACGATTCGGCCGTGGAGCTGGTCAGCGGCACGAGGCCG
10991501	TGCAGGTGAGGCCCAGTTCAGTTTCAGCTGATGTGCTTCAGGATGATGTTCGCAGGTCTTCGTCAGATC	TGCAGGTGAGGCCCAGTTCAGTTTCAGCTGATGTGCTTCAGGATGATGTTCGCAGGTCTTCGTCAGATC	7DS_3348237_258_611
100099955	TGCAGTTCTTTGCCCAAGCTGGCTTCCCATGCCCACCGCTACGCAATCCATCAGATCATTTCCTCCGAG	TGCAGTTCTTTGCCCAAGCTGGCTTCCCATGCCCACCGCTACGCAATCCATCAGATCATTTCCTCCGAG
1088593	TGCAGTGCATTAGAGTTGTTGGCTCTGACGGCAGCCTTGTGCAGTCCTACCAAGACTATCTCCGAGATC	TGCAGTGCATTAGAGTTGTTGGCTCTGACGGCAGCCTTGTGCAGTCCTACCAAGACTATCTCCG
1401028	TGCAGCAAGAAACTGGAGGGCTGTCAGGGAGATGGTGTGCCCAGTAAGACGGCCGAGATCGGAAGAGCG	TGCAGCAAGAAACTGGAGGGCTGTCAGGGAGATGGTGTGCCCAGTAAGACGGCCG
1665701	TGCAGGGCAGTTCTGCACGTCGTGCCCAGCGGAGCCACAAGTACTGCATACATATCGTTCTGCTGATGG	TGCAGGGCAGTTCTGCACGTCGTGCCCAGCGGAGCCACAAGTACTGCATACATATCGTTCTGCTGATGG
2275581	TGCAGATTTCTGCCTTGAAATATAAGAACGTCAATTCTACACTTTCGATAAGAACGTCAATTCTACACT	TGCAGATTTCTGCCTTGAAATATAAGAACGTCAATTCTACACTTTCGATAAGAACGTCAATTCTACACT
5579740	TGCAGTAGATTCTTACCAAGCCGAGCGAGCTGTTTCGTGTAAAATCCTAGCGTCCGTCACCAGCCGTCT	TGCAGTAGATTCTTACCAAGCCGAGCGAGCTGTTTCGTGTAAAATCCTAGCGTCCGTCACCAGCCGTCT
1207137	TGCAGCCCCACCTCACCCTCGCCGTCAGCTCTGGTGTTGGGTGCCGTGGCCGAGATCGGAAGAGCGGTT	TGCAGCCCCACCTCACCCTCGCCGTCAGCTCTGGTGTTGGGTGCCGTGGCCG
1088967	TGCAGCAACCCAAAGGCTGAGGATATCTTCTGGGCTACGGCGTAGAGACCCGCTCCGAGATCGGAAGAG	TGCAGCAACCCAAAGGCTGAGGATATCTTCTGGGCTACGGCGTAGAGACCCGCTCCG
1089522	TGCAGTGTTCAAGTACGACGCGACGACACATGACATGGTGGTGGTGGGCGCAGTGGAATCCCGAGATCG	TGCAGTGTTCAAGTACGACGCGACGACACATGACATGGTGGTGGTGGGCGCAGTGGAATCCCG
5369326	TGCAGCAACCCAAAGGCTGAGGACATCTTCCGAGATCGGAAGAGCGGTTCAGCAGGAATGCCGAGACCG	TGCAGCAACCCAAAGGCTGAGGACATCTTCCG	7BL_2378700_317_752
1127010	TGCAGGACGCAGAGGAACTAGCACGGGTGAGATCGGCAAGGAAGCCGTCCGAGATCGGAAGAGCGGTTC	TGCAGGACGCAGAGGAACTAGCACGGGTGAGATCGGCAAGGAAGCCGTCCG
1107013	TGCAGGACGCAGAGGAACTAGCACGGGTGAGAGCGGCAAGGAAGCCGTCCAGGGAGCGCTCGGGGACCG	TGCAGGACGCAGAGGAACTAGCACGGGTGAGAGCGGCAAGGAAGCCGTCCAGGGAGCGCTCGGGGACCG
1086381	TGCAGGCACACTCACGCACGTGCAGCACAGATGCACGCAGGGCACACACCGAGATCGGAAGAGCGGTTC	TGCAGGCACACTCACGCACGTGCAGCACAGATGCACGCAGGGCACACACCG	7DS_3963383_3394_31331_3808883_1274310_2927933_
1261119	TGCAGCCACAACAACAATGCCCTTTGCTACCGCACTGAGTGCCCCAATGACGACCGAGATCGGAAGAGC	TGCAGCCACAACAACAATGCCCTTTGCTACCGCACTGAGTGCCCCAATGACGACCG
1109517	TGCAGACAAAATACACGACGGCAGTATGAGACAGACGCAGCAACAACACTACTACGAGGCTACATGATG	TGCAGACAAAATACACGACGGCAGTATGAGACAGACGCAGCAACAACACTACTACGAGGCTACATGATG
1225216	TGCAGAGCGAGTAAAGCTCGGTTTCATATCCCCAGCACGTCTCTTCAGCAGCCGCAGGGGTCAGATCTC	TGCAGAGCGAGTAAAGCTCGGTTTCATATCCCCAGCACGTCTCTTCAGCAGCCGCAGGGGTCAGATCTC
2330248	TGCAGCCCTCGAACCCCCCTCGCTCCACCACGCCAGTGACCCCATCGGGGCAGCCAACTCCGCCGAGAT	TGCAGCCCTCGAACCCCCCTCGCTCCACCACGCCAGTGACCCCATCGGGGCAGCCAACTCCGCCGAGAT	7BS_1568625_283_1458
1086771	TGCAGTAGCATCAATAAGCAAGAAGTCGGCAGGAAAAAAAATTGTTGCTTCCTCTATCTCCGAGATCGG	TGCAGTAGCATCAATAAGCAAGAAGTCGGCAGGAAAAAAAATTGTTGCTTCCTCTATCTCCG
3022990	TGCAGCACCCATTACATGGGCCAGGCCCAAGATATGACCGAGATCGGAAGAGCGGTTCAGCAGGAATGC	TGCAGCACCCATTACATGGGCCAGGCCCAAGATATGACCG
1265787	TGCAGAGGTGGCAGCGGCGGAGGCACCACCTCAACCCTCGTGCGCTCCCCGCCTCTCCCGAGGCCTGCA	TGCAGAGGTGGCAGCGGCGGAGGCACCACCTCAACCCTCGTGCGCTCCCCGCCTCTCCCGAGGCCTGCA
1279964	TGCAGTCTCCCCCTGCTGCCACTGCCACCGCGCCTCCTCCTCGTCGTCCTCGTCGCCATGCTCACCGAG	TGCAGTCTCCCCCTGCTGCCACTGCCACCGCGCCTCCTCCTCGTCGTCCTCGTCGCCATGCTCACCGAG
1025403	TGCAGTTGGGATTTTTAATCACTGATGATGCCATACGGCAGGGTGTCATCAAGCTAGCGGGAAGAGAAG	TGCAGTTGGGATTTTTAATCACTGATGATGCCATACGGCAGGGTGTCATCAAGCTAGCGGGAAGAGAAG
1128044	TGCAGCTGGACATTGGGGACAATGCATGATTGCGTGAACGTCTCACTACCGAGATCGGAAGAGCGGTTC	TGCAGCTGGACATTGGGGACAATGCATGATTGCGTGAACGTCTCACTACCG
1230389	TGCAGCTGTCTGTCGCTCGCGAGCTGGTCGCACGCTTTGACGAGGCACAGGACCGAGATCGGAAGAGCG	TGCAGCTGTCTGTCGCTCGCGAGCTGGTCGCACGCTTTGACGAGGCACAGGACCG
1071498	TGCAGTGCAGCTGAATCTCTGTCTCCAGCAGTGCTAGCTAGTCTTGGTGCTGCTTGGCCGAGATCGGAA	TGCAGTGCAGCTGAATCTCTGTCTCCAGCAGTGCTAGCTAGTCTTGGTGCTGCTTGGCCG
1237796	TGCAGCCTTGAACGTTGTCGCCACATTAATTCCTCTCTGTGCTATAACTCCACTAGTCTTTCATTGATC	TGCAGCCTTGAACGTTGTCGCCACATTAATTCCTCTCTGTGCTATAACTCCACTAGTCTTTCATTGATC
1371076	TGCAGTACTATCAAAAAACACATCTACATTTGTTAATATTTTATTTCACAAATTGACTTGTACCGAGAT	TGCAGTACTATCAAAAAACACATCTACATTTGTTAATATTTTATTTCACAAATTGACTTGTACCGAGAT
3023738	TGCAGGGGTGATCTACAACAACAGAAGATGCAGAGTACCGAGATCGGAAGAGCGGTTCAGCAGGAATGC	TGCAGGGGTGATCTACAACAACAGAAGATGCAGAGTACCG
1128523	TGCAGGTCGACGGCCGCGTCCAAGGACGCGCACGACACGTTACCGCTGAGAACCGCGAGAAGGGCTACC	TGCAGGTCGACGGCCGCGTCCAAGGACGCGCACGACACGTTACCGCTGAGAACCGCGAGAAGGGCTACC	7AS_4250432_5619_59491_4093156_4145535_
2318542	TGCAGGCGAGGAAGAGCAGGAAATCGCCGTCGACGTGTGGCCGCGGAAGGACTCACAACGGCCGAGATC	TGCAGGCGAGGAAGAGCAGGAAATCGCCGTCGACGTGTGGCCGCGGAAGGACTCACAACGGCCG
1023420	TGCAGAAGAGAAGATGTGGAGGGAGGATAGGAGGAGGTAGGCGCGCTGGGGTGGGATGGTCTTGCCGAG	TGCAGAAGAGAAGATGTGGAGGGAGGATAGGAGGAGGTAGGCGCGCTGGGGTGGGATGGTCTTGCCGAG	7AL_4555216_4302_52284_4384545_4384025_
1093203	TGCAGAAGAGAAGATGCGGAGGGAGGATAGGAGGAGGTAGGCGCCCTGGGGTGGGGTGGTCTCGCCGAG	TGCAGAAGAGAAGATGCGGAGGGAGGATAGGAGGAGGTAGGCGCCCTGGGGTGGGGTGGTCTCGCCGAG	7DS_3862802_9941_292377_575741_3821480_
1126918	TGCAGGCGCAATGCACAACGACGGGAACGGGGGGGTGCCACCAGGGGACGGCCGATGCGGCCGAGATCG	TGCAGGCGCAATGCACAACGACGGGAACGGGGGGGTGCCACCAGGGGACGGCCGATGCGGCCG
1241392	TGCAGAGCTTTCATATTAAGCTGAACAATTTTGACAATAGCTGCATTATTCAATTCAACCGAGATCGGA	TGCAGAGCTTTCATATTAAGCTGAACAATTTTGACAATAGCTGCATTATTCAATTCAACCG
2282441	TGCAGTTCTCATCATCGTTTGAGTCGTGCATCCGACATGTCGCCTCCTATCGACATCCATGTCCTTGTG	TGCAGTTCTCATCATCGTTTGAGTCGTGCATCCGACATGTCGCCTCCTATCGACATCCATGTCCTTGTG	7AL_4555580_4437_44229_4386935_2852854_
3064752	TGCAGCAAAAGTGAAACCCCACACCCAGCCGTAGGGGCAGGACCCGAGATCGGAAGAGCGGTTCAGCAG	TGCAGCAAAAGTGAAACCCCACACCCAGCCGTAGGGGCAGGACCCG
4405736	TGCAGTGCCTCCTCCTTCCTCCAGCTCCATCGGGGCCCTGCCCCACCCCGCCTCCTTCCTCCAACATGG	TGCAGTGCCTCCTCCTTCCTCCAGCTCCATCGGGGCCCTGCCCCACCCCGCCTCCTTCCTCCAACATGG
3020368	TGCAGTGCCAGTGTCACGCACTCATGTTAAGGTTCTAAATCCGAGATCGGAAGAGCGGTTCAGCAGGAA	TGCAGTGCCAGTGTCACGCACTCATGTTAAGGTTCTAAATCCG
1024648	TGCAGCAGCAGCAGCAGCAGGTCCACGTCGTCGGAGGCGGCCGCGTGCTCCTCCTCGGGTCAGCACCGT	TGCAGCAGCAGCAGCAGCAGGTCCACGTCGTCGGAGGCGGCCGCGTGCTCCTCCTCGGGTCAGCACCGT
1036303	TGCAGTTTCAGCGGAAGCAGCAGCACGCGGACAACAGCACGAAGTGAGCGGGGTGCGGGGTGGTGCACG	TGCAGTTTCAGCGGAAGCAGCAGCACGCGGACAACAGCACGAAGTGAGCGGGGTGCGGGGTGGTGCACG	7DS_3267744_434_1287
1113082	TGCAGCCACAAGAGGATCCACAACTCCGTCCAGCCCAATCTCGCCAGCAACGCCCCTGCCGCGCCGAGA	TGCAGCCACAAGAGGATCCACAACTCCGTCCAGCCCAATCTCGCCAGCAACGCCCCTGCCGCGCCGAGA
1133867	TGCAGGCGCGAAGCAGGGGAGCAGCAGAGGGACTTGGCGCGGGGATGACCGAGATCGGAAGAGCGGTTC	TGCAGGCGCGAAGCAGGGGAGCAGCAGAGGGACTTGGCGCGGGGATGACCG
1266282	TGCAGGTTCAGCGGAAGCAGCAGCACGCGGACAACAGCAGGAAGCGAGCGGGGTGCGGGGTGGTGCACG	TGCAGGTTCAGCGGAAGCAGCAGCACGCGGACAACAGCAGGAAGCGAGCGGGGTGCGGGGTGGTGCACG	7DS_3267744_434_1287
1297131	TGCAGGCGCTGGGCCCACCTCCCTCGCGAGCTCCCCGCCCTGGATCTCAAGGTCACCGACGCACTCCCG	TGCAGGCGCTGGGCCCACCTCCCTCGCGAGCTCCCCGCCCTGGATCTCAAGGTCACCGACGCACTCCCG
1372395	TGCAGGATGAGCGCGCGCTGCGCCGAGTCGCGGTGAGCAAGTATGTTGGTCACCGTCAGCTGTCGCAAC	TGCAGGATGAGCGCGCGCTGCGCCGAGTCGCGGTGAGCAAGTATGTTGGTCACCGTCAGCTGTCGCAAC
2326413	TGCAGGTCGCCTCGGTCAAGGTCGACCGCACCGCCGCCCCAAGTCGACCGAGATCGGAAGAGCGGTTCA	TGCAGGTCGCCTCGGTCAAGGTCGACCGCACCGCCGCCCCAAGTCGACCG
100082897	TGCAGATCTCCACCATGTTCACGCACCACCAGAAGATCGTCGTGGTGGACCACGACATGCCGCAGCCCC	TGCAGATCTCCACCATGTTCACGCACCACCAGAAGATCGTCGTGGTGGACCACGACATGCCGCAGCCCC
2295277	TGCAGCTTGGCCTGCTAACCGACCCATGGACAATTTCTTTCGACCAGCAGTCCGAGATCGGAAGAGCGG	TGCAGCTTGGCCTGCTAACCGACCCATGGACAATTTCTTTCGACCAGCAGTCCG
2326828	TGCAGCCCCCAATCGAAGCAGCAGCAGCAGCTCCTTTCCGAGCCGCAATCCGCAATCGAAGCAGCGGCT	TGCAGCCCCCAATCGAAGCAGCAGCAGCAGCTCCTTTCCGAGCCGCAATCCGCAATCGAAGCAGCGGCT
1234586	TGCAGCCCCCAATCCAAGCAGCAGCAGCAGCAGCAGCAGCTCCTTTCCGAGCAGCGACCGAGATCGGAA	TGCAGCCCCCAATCCAAGCAGCAGCAGCAGCAGCAGCAGCTCCTTTCCGAGCAGCGACCG
4005167	TGCAGCGCTAAATAGGATTCATCGACGCAGAGAGCTTCAAATAGACAACACCACACACAGGAGACCGCT	TGCAGCGCTAAATAGGATTCATCGACGCAGAGAGCTTCAAATAGACAACACCACACACAGGAGACCGCT
1063043	TGCAGTTTAATTACTAGTAACTATAGAGGGTTTTCTACAAAATTATGTGACGGACGACCAGGACGACGA	TGCAGTTTAATTACTAGTAACTATAGAGGGTTTTCTACAAAATTATGTGACGGACGACCAGGACGACGA
1102532	TGCAGGAAGTATATTTTCGTACGCCCTGCTACAACTGTGCTCGGTGATGGCCCCGACCGCCCTCGCTGG	TGCAGGAAGTATATTTTCGTACGCCCTGCTACAACTGTGCTCGGTGATGGCCCCGACCGCCCTCGCTGG
1671330	TGCAGCTGCTCTTCCTGCGCATTGCCTTCCTCGCTGAGCCCCGTGGCGTGGCCCTTCTCCGAGATCGGA	TGCAGCTGCTCTTCCTGCGCATTGCCTTCCTCGCTGAGCCCCGTGGCGTGGCCCTTCTCCG	7BS_1861542_238_645
1671362	TGCAGCTGCTGTTCCTGTGCGCTGCCTTCCTCGCTGAGCCCCGTGGCGTGGCCCTTCTCCGAGATCGGA	TGCAGCTGCTGTTCCTGTGCGCTGCCTTCCTCGCTGAGCCCCGTGGCGTGGCCCTTCTCCG
2306242	TGCAGTGCGCGATCGTGGTGGCTGGCCAGAGCCAGGGCACCGACCACGCGCAACGATGGCGCCTTCGAG	TGCAGTGCGCGATCGTGGTGGCTGGCCAGAGCCAGGGCACCGACCACGCGCAACGATGGCGCCTTCGAG
1063426	TGCAGTAGAGCTTTGTATCATTGTATTCGGACCGAACAGAGAAATTTCTCAATTTATCATGCTTCCAGG	TGCAGTAGAGCTTTGTATCATTGTATTCGGACCGAACAGAGAAATTTCTCAATTTATCATGCTTCCAGG
1090566	TGCAGGCGTGCCAGCGTGTGTGTGCGTGGGCGCGGGTGAATGATTGTTTTTGCTTCTGGGCGCGGTGGA	TGCAGGCGTGCCAGCGTGTGTGTGCGTGGGCGCGGGTGAATGATTGTTTTTGCTTCTGGGCGCGGTGGA
1719920	TGCAGGCGTGCCAGCGCGTGTGTGCGTGGGCGCGGGTGAATGATTGTTTTGCTTCTGGGCGCGGTGGAT	TGCAGGCGTGCCAGCGCGTGTGTGCGTGGGCGCGGGTGAATGATTGTTTTGCTTCTGGGCGCGGTGGAT
1054850	TGCAGTTCATATGTAAGCACACAAGATTCCCCCTTCCACATCTGTAGTAATTTATTAATTCTGAATTTT	TGCAGTTCATATGTAAGCACACAAGATTCCCCCTTCCACATCTGTAGTAATTTATTAATTCTGAATTTT	7BS_3124298_8886_131977_1851865_1410348_
1080714	TGCAGCCGCTTAATAATCTGCTCATGGATTTGGTTATGATGATGGCCCGCGGTAGCGCCACCACTTATA	TGCAGCCGCTTAATAATCTGCTCATGGATTTGGTTATGATGATGGCCCGCGGTAGCGCCACCACTTATA
1684009	TGCAGACCTTGGTCAAACACGCAAGAACGTCAAAGTTGTCATTTCCATTGCCAGCTACGCTGGATTTCG	TGCAGACCTTGGTCAAACACGCAAGAACGTCAAAGTTGTCATTTCCATTGCCAGCTACGCTGGATTTCG
2257832	TGCAGTTTTGAAATCTTGCAGAAACAAAAGATCAATTCGAAATTGTAGACAGTTAGGTGTACGGGAAAA	TGCAGTTTTGAAATCTTGCAGAAACAAAAGATCAATTCGAAATTGTAGACAGTTAGGTGTACGGGAAAA
10984530	TGCAGGTCGCGACTTCGACCTTTGCACGCACATATTTTTTTTCAGAAATTGTGCATTCTTCAAAAATCA	TGCAGGTCGCGACTTCGACCTTTGCACGCACATATTTTTTTTCAGAAATTGTGCATTCTTCAAAAATCA
1288470	TGCAGCTCCCCTTCCACGTGATGCCGCGCGCGGCCGACTCCTCGGCACGCTCCTGTGCCCGCGCCGCCC	TGCAGCTCCCCTTCCACGTGATGCCGCGCGCGGCCGACTCCTCGGCACGCTCCTGTGCCCGCGCCGCCC
1110373	TGCAGAAGGAAAAGGAGGGTTCGCGCTTGCCGAAGGAAAAGAAGCGAAGCGAAGCGAACCGAGATCGGA	TGCAGAAGGAAAAGGAGGGTTCGCGCTTGCCGAAGGAAAAGAAGCGAAGCGAAGCGAACCG
2289061	TGCAGGTTACTTGTCGTACTCGATTTTTTCGTGGCCGAGGGACCTGTGCTTTGCCTCTGCTGCCGAGAT	TGCAGGTTACTTGTCGTACTCGATTTTTTCGTGGCCGAGGGACCTGTGCTTTGCCTCTGCTGCCGAGAT
2255150	TGCAGACTGCTGTTGGGCTGTGAAAATATGAGAATCGAAGGCCCAATTGATTTTTGACCGAGATCGGAA	TGCAGACTGCTGTTGGGCTGTGAAAATATGAGAATCGAAGGCCCAATTGATTTTTGACCG	7AS_2257113_224_1034
3533013	TGCAGACTGCTGTTGGGCCGTGAAAAATATGAGAATCGAAGGCCCAATTGATTTTTGCCCGAGATCGGA	TGCAGACTGCTGTTGGGCCGTGAAAAATATGAGAATCGAAGGCCCAATTGATTTTTGCCCG	7AS_2257113_224_1034
4408064	TGCAGCACAATCAGGTTGCACCTGGAGTGGTGCCGTGGAATGCGTCAATGCTGCCCGAGATCGGAAGAG	TGCAGCACAATCAGGTTGCACCTGGAGTGGTGCCGTGGAATGCGTCAATGCTGCCCG	7BL_6525862_2669_21390_1873552_4008302_3704687_
2322899	TGCAGGAGTATCTACCATTCGGTTCCCAGGCCCAGCTAATCTCATCGATGGCCTCCGAGATCGGAAGAG	TGCAGGAGTATCTACCATTCGGTTCCCAGGCCCAGCTAATCTCATCGATGGCCTCCG	7AS_4216961_5283_36325_2538047_4129391_
5970048	TGCAGGCCCTTGCTAACTGCCGCTGCTACTGCTCTGGTCGCCTAGCACCACATCACCGAGATCGGAAGA	TGCAGGCCCTTGCTAACTGCCGCTGCTACTGCTCTGGTCGCCTAGCACCACATCACCG
1075048	TGCAGGTTGCGTGGGAATCTTCTGCAACACCGTCTACATGAGGAGATCAAGGACTCATGTCATGGCAGG	TGCAGGTTGCGTGGGAATCTTCTGCAACACCGTCTACATGAGGAGATCAAGGACTCATGTCATGGCAGG
1252682	TGCAGAGGAGAAGTGATAGCGGGATCCTTTGAGATGTTTGATCACGCACATAATGCACAGGCTGCTGAG	TGCAGAGGAGAAGTGATAGCGGGATCCTTTGAGATGTTTGATCACGCACATAATGCACAGGCTGCTGAG	7BL_6496762_888_4206_932016_4859717_4647736_
1264803	TGCAGCCGAGTGGTGAGACCCCAACAGAAGATCTTGACGTCGGCGTTCTGAAGAAAGACTGGGCGGAAA	TGCAGCCGAGTGGTGAGACCCCAACAGAAGATCTTGACGTCGGCGTTCTGAAGAAAGACTGGGCGGAAA
1265536	TGCAGGCTGTTGAGGCAGGATGCGCTGCAAGCGAGCCGATAGGGGACGAGGCCGAGATCGGAAGAGCGG	TGCAGGCTGTTGAGGCAGGATGCGCTGCAAGCGAGCCGATAGGGGACGAGGCCG
1167425	TGCAGGAAATGTCAATGCAACTTCTTGCTCATCTGGCCGCTGCTTTCCTTGTTCTGGCAGTTCGTTCGG	TGCAGGAAATGTCAATGCAACTTCTTGCTCATCTGGCCGCTGCTTTCCTTGTTCTGGCAGTTCGTTCGG
4989261	TGCAGGCCACGACCGCAATTGGGACGAGCACCGAGATCGGAAGAGCGGTTCAGCAGGAATGCCGAGACC	TGCAGGCCACGACCGCAATTGGGACGAGCACCG
1049867	TGCAGTTTTCAAAAAAAAATTGCATATGCGAAAGGATGTTCCTGTCTACAATTGTTTTCAGATATTCAA	TGCAGTTTTCAAAAAAAAATTGCATATGCGAAAGGATGTTCCTGTCTACAATTGTTTTCAGATATTCAA
3938801	TGCAGTCCGCTGTCGAGCGGCAGGCACAAAACGATGCCAGCATGCAGTTCGGTACCAAACGCGATGCAC	TGCAGTCCGCTGTCGAGCGGCAGGCACAAAACGATGCCAGCATGCAGTTCGGTACCAAACGCGATGCAC
1069988	TGCAGCCAACCATTTCGCCGAGCGGATGGCCGTTCGCAAGTCATGGATGATTGCCACAAGGAGATCGTC	TGCAGCCAACCATTTCGCCGAGCGGATGGCCGTTCGCAAGTCATGGATGATTGCCACAAGGAGATCGTC	7AL_4477069_1440_4889_1749083_4417229_4058569_
1079387	TGCAGCCAACCATTTCGCCGAGCGGATGGCTGTCCGCAAGTCATGGATGATTGCTACAAGGAAATCATC	TGCAGCCAACCATTTCGCCGAGCGGATGGCTGTCCGCAAGTCATGGATGATTGCTACAAGGAAATCATC	7AL_4477069_1440_4889_1749083_4417229_4058569_
1268299	TGCAGTCAATGTTGACGCCTCTGAAGCCATGACACCCATCTCCAGCCTAGTCATATTGCAGGAGAGAAG	TGCAGTCAATGTTGACGCCTCTGAAGCCATGACACCCATCTCCAGCCTAGTCATATTGCAGGAGAGAAG
2303610	TGCAGCCCCGCCATCACCGCTTCGTTGTTCCCTTCGAAGACCAGCGTCGCCTCGCCCTTTTGCTACCGC	TGCAGCCCCGCCATCACCGCTTCGTTGTTCCCTTCGAAGACCAGCGTCGCCTCGCCCTTTTGCTACCGC
1088521	TGCAGAAAAACACGACGTTTCCGAAAGAGGAGAGCAATTCGCGCTCCATTTACACGTACTCGGTACGAA	TGCAGAAAAACACGACGTTTCCGAAAGAGGAGAGCAATTCGCGCTCCATTTACACGTACTCGGTACGAA
1078069	TGCAGTGTGAACAACGCAAGCACCCAAATCATCTTCTGCAATCCCATCCGAGATCGGAAGAGCGGTTCA	TGCAGTGTGAACAACGCAAGCACCCAAATCATCTTCTGCAATCCCATCCG
1082571	TGCAGGGGATGTGCGTGAGGAGCGTTACACCAGCCTCCCCAACCTCTTTCATCCACGGGATCCGAGATC	TGCAGGGGATGTGCGTGAGGAGCGTTACACCAGCCTCCCCAACCTCTTTCATCCACGGGATCCG
3028283	TGCAGGGACCCCGTCCGTTGCGCCCGCTGCTGGCCCTCCGAGATCGGAAGAGCGGTTCAGCAGGAATGC	TGCAGGGACCCCGTCCGTTGCGCCCGCTGCTGGCCCTCCG
4405767	TGCAGTGTGAACAACGCAAGCACCAAAATCATCTTCTGCAACCCCATCCGAGATCGGAAGAGCGGTTCA	TGCAGTGTGAACAACGCAAGCACCAAAATCATCTTCTGCAACCCCATCCG
1175610	TGCAGGGCCTAAATGGTTTTGCAGCTGGCGACGAGATCAAGAAAGTAGTTCTTTTAGGAGGGGAAGAAA	TGCAGGGCCTAAATGGTTTTGCAGCTGGCGACGAGATCAAGAAAGTAGTTCTTTTAGGAGGGGAAGAAA
3570071	TGCAGTTCAAAACGACGGAGCTGCTGTTTCCCGCTCCATAGATTCCGAGATCGGAAGAGCGGTTCAGCA	TGCAGTTCAAAACGACGGAGCTGCTGTTTCCCGCTCCATAGATTCCG
1694841	TGCAGGTAATTTGGTTCCTGTGCAAGTCCTCGAACGGAAGATGGTGAAGAAAGGCAACGCCGCGCACGT	TGCAGGTAATTTGGTTCCTGTGCAAGTCCTCGAACGGAAGATGGTGAAGAAAGGCAACGCCGCGCACGT
3064540	TGCAGGTAATTTGGTTCCAGTGCAAGTCCTCGAACGAAAGATGGTGAAGAAAGGCAACGCCGCGCACGT	TGCAGGTAATTTGGTTCCAGTGCAAGTCCTCGAACGAAAGATGGTGAAGAAAGGCAACGCCGCGCACGT
2276819	TGCAGGAGATGCGAGATGTTTGTCCCGTCCCTGAGCCTGAGCATGTCGAGCCTGGAGCGTGCGTGCGCC	TGCAGGAGATGCGAGATGTTTGTCCCGTCCCTGAGCCTGAGCATGTCGAGCCTGGAGCGTGCGTGCGCC
3027182	TGCAGCCGCCTCCCTCCCTCCCTCACTGGCTCCTAATCCGAGATCGGAAGAGCGGTTCAGCAGGAATGC	TGCAGCCGCCTCCCTCCCTCCCTCACTGGCTCCTAATCCG
1150714	TGCAGTGGCCGCCCTTTGCGCGCCCTAGTCTCGCGCCACGCCCGCTCCCGCATCTGCCAGCCGAGATCG	TGCAGTGGCCGCCCTTTGCGCGCCCTAGTCTCGCGCCACGCCCGCTCCCGCATCTGCCAGCCG
3939028	TGCAGTGCCTTTTTTTGAGAAGGCTGGTTGTTACAGTGCGGGCCGCTACAGTGTCGATCGCTACAGGCG	TGCAGTGCCTTTTTTTGAGAAGGCTGGTTGTTACAGTGCGGGCCGCTACAGTGTCGATCGCTACAGGCG	7AS_4246054_1405_4405_4055087_3570745_
1024654	TGCAGTCAAAGGGCAAGCGTAGGGAGAGAGATTACATTCCTATATGGCCAGGGTCTGGAACGCCACGAA	TGCAGTCAAAGGGCAAGCGTAGGGAGAGAGATTACATTCCTATATGGCCAGGGTCTGGAACGCCACGAA
4411313	TGCAGTCAAAGGGCAAGCGTAGGGAGAGAGATTACAGTCCTACATGGCCAGGGTCTGGAACGCCACGAA	TGCAGTCAAAGGGCAAGCGTAGGGAGAGAGATTACAGTCCTACATGGCCAGGGTCTGGAACGCCACGAA
100082741	TGCAGGTGCTAAGGATGGTCGGCTTCGCGCGGGAGTTCGGCAGGTTCGCCGACGTCGCCGTCGTGCTCG	TGCAGGTGCTAAGGATGGTCGGCTTCGCGCGGGAGTTCGGCAGGTTCGCCGACGTCGCCGTCGTGCTCG
1044672	TGCAGAGTTCTCTTATAGCCTCCAAAATTACTGGCGAAAAACTCCCTAGGACTAATTTCAGGAGTGCTA	TGCAGAGTTCTCTTATAGCCTCCAAAATTACTGGCGAAAAACTCCCTAGGACTAATTTCAGGAGTGCTA
3064366	TGCAGACTGTTTTCACCAATAAGACGCAACAACTGATTTCTGTATCCGAGATCGGAAGAGCGGTTCAGC	TGCAGACTGTTTTCACCAATAAGACGCAACAACTGATTTCTGTATCCG
3949813	TGCAGACTGTTTTCACCAATAAGACGCGTCAAATGATTTCTGTATCCGAGATCGGAAGAGCGGTTCAGC	TGCAGACTGTTTTCACCAATAAGACGCGTCAAATGATTTCTGTATCCG
3028534	TGCAGCCACGTGGCCAGCTGGCACCAGAGCAGGAACCGAGATCGGAAGAGCGGTTCAGCAGGAATGCCG	TGCAGCCACGTGGCCAGCTGGCACCAGAGCAGGAACCG
1003227	TGCAGTCGGTCTCCTGGCGAGGGACAAACGAGGGCGACGGACATGGCGGATCGGTTCCCTGTTGCAACC	TGCAGTCGGTCTCCTGGCGAGGGACAAACGAGGGCGACGGACATGGCGGATCGGTTCCCTGTTGCAACC
1259612	TGCAGGAAGAAGGAGGAGCGCGGGCGCTCAGTAAGGCACTGAAGGTGAAGCCGTCGCCGAGATCGGAAG	TGCAGGAAGAAGGAGGAGCGCGGGCGCTCAGTAAGGCACTGAAGGTGAAGCCGTCGCCG
1217883	TGCAGCAATGGAAGCAGCTTCCACGGGTCAGGGGTAATGAGCTGGTGTTTCAAGTGTTTGTCAAGCTCT	TGCAGCAATGGAAGCAGCTTCCACGGGTCAGGGGTAATGAGCTGGTGTTTCAAGTGTTTGTCAAGCTCT
1120369	TGCAGGCATCGCACTGACCCTGTTCCTTTGCTCCAGCCTCGCAAAGACGACTATGTAGCCCTCCGAGAT	TGCAGGCATCGCACTGACCCTGTTCCTTTGCTCCAGCCTCGCAAAGACGACTATGTAGCCCTCCGAGAT
1129495	TGCAGTCCATGGTGTGACTCATCCAGGTCCGCCCGACGCGGGTTGGCTCCCCTGCTTCGGCCGCCAAGA	TGCAGTCCATGGTGTGACTCATCCAGGTCCGCCCGACGCGGGTTGGCTCCCCTGCTTCGGCCGCCAAGA
1160538	TGCAGTCGCGCCTGCCTGCATCACCCCCGCCGCTCGTCGGGCCTCGCCCCGCTCCAGCCGAGATCGGAA	TGCAGTCGCGCCTGCCTGCATCACCCCCGCCGCTCGTCGGGCCTCGCCCCGCTCCAGCCG
1319388	TGCAGCAATGCCAGTTTTTTGCTTGGTCTGCAATGAATAACCGTTGTTGGACATCAGACCGAGATCGGA	TGCAGCAATGCCAGTTTTTTGCTTGGTCTGCAATGAATAACCGTTGTTGGACATCAGACCG
1694766	TGCAGTTTCAAGCGCTCATGGTGGCCATTATGGTGTTCTTTGAGGCGCACCAAGGGATGGTAGGGGTCG	TGCAGTTTCAAGCGCTCATGGTGGCCATTATGGTGTTCTTTGAGGCGCACCAAGGGATGGTAGGGGTCG	7BL_6741274_1321_7575_6498647_2906509_
1212076	TGCAGCTGGAGTCCGTCCACGGCCAGGGCTTCCCGAGCCAGAGCACGCTGGAGCTAGAGGCCGCCGAGG	TGCAGCTGGAGTCCGTCCACGGCCAGGGCTTCCCGAGCCAGAGCACGCTGGAGCTAGAGGCCGCCGAGG
1401687	TGCAGATCAACATTCAGTGCGGAAGTGATTTGGACTCGCTCGCCTGCACGTGGACTTGATGCGTGGCGA	TGCAGATCAACATTCAGTGCGGAAGTGATTTGGACTCGCTCGCCTGCACGTGGACTTGATGCGTGGCGA	7BS_873533_445_1430
1140248	TGCAGTTACGCAAAGTCGCTGCTACTGCACCCTCACCTTTGTTGAAAAAACATGCATTTGTATTCATCT	TGCAGTTACGCAAAGTCGCTGCTACTGCACCCTCACCTTTGTTGAAAAAACATGCATTTGTATTCATCT
2291099	TGCAGTTACGCAGTCGCTGCTACTGCACCCCCACCGTCGTCGAAAAAACATGCATTTGTATTCATCTTA	TGCAGTTACGCAGTCGCTGCTACTGCACCCCCACCGTCGTCGAAAAAACATGCATTTGTATTCATCTTA
3034455	TGCAGTCCTCGAGAACAATTTGATCTGTATATGAAACAACACCGAGATCGGAAGAGCGGTTCAGCAGGA	TGCAGTCCTCGAGAACAATTTGATCTGTATATGAAACAACACCG
1206025	TGCAGAAGACAGCTGCCACATGCGCGGGGAGCGCCGCGCAGGCACCATGCTTGAGGTCAGTGGCAACCA	TGCAGAAGACAGCTGCCACATGCGCGGGGAGCGCCGCGCAGGCACCATGCTTGAGGTCAGTGGCAACCA
3938046	TGCAGAAACTTACTGTGAATTTGGATGTCCGAGATCGGAAGAGCGGTTCAGCAGGAATGCCGAGACCGA	TGCAGAAACTTACTGTGAATTTGGATGTCCG
1164118	TGCAGGGTGCGGGCGTCGGGTCGCACGCGTGAGGCGGAGCGACGGGGAGCCGAGATCGGAAGAGCGGTT	TGCAGGGTGCGGGCGTCGGGTCGCACGCGTGAGGCGGAGCGACGGGGAGCCG
1236111	TGCAGCCGATTCATGACACAGTTGTATGTAATTGTTGATTCAATTGTTGATGTTCAATTGTTTTCTTAC	TGCAGCCGATTCATGACACAGTTGTATGTAATTGTTGATTCAATTGTTGATGTTCAATTGTTTTCTTAC
2252712	TGCAGGAGCTCGCGACCCTTGAAAGCTAATCAGTCGATCCGATTAGTGTATTTAGTTTCCGAGATCGGA	TGCAGGAGCTCGCGACCCTTGAAAGCTAATCAGTCGATCCGATTAGTGTATTTAGTTTCCG
994873	TGCAGGGTGGGATGGGCGCGGCCCTGGCTGAAGGAAGGAGGTGGAGGGGAGAGGTCGTGGGTGGAGGAA	TGCAGGGTGGGATGGGCGCGGCCCTGGCTGAAGGAAGGAGGTGGAGGGGAGAGGTCGTGGGTGGAGGAA
978610	TGCAGGTAGGATGACGTTGTTGATTTGTTGTACTGATGCGTGATCGGGCATCTCCGAGATCGGAAGAGC	TGCAGGTAGGATGACGTTGTTGATTTGTTGTACTGATGCGTGATCGGGCATCTCCG	7BL_6652616_3444_28350_1340540_2636662_
1137277	TGCAGGATGGAATCCTCCAATTCAAAGGGCGGGTTTGGATTGGGGGTGACGAGCAGATTTAGCACAACC	TGCAGGATGGAATCCTCCAATTCAAAGGGCGGGTTTGGATTGGGGGTGACGAGCAGATTTAGCACAACC
1018896	TGCAGGAATTGAACTATCAACTGGTACTGTGAGTTTTACAGTTGCTGCACCAATTGAACTATCAACCGA	TGCAGGAATTGAACTATCAACTGGTACTGTGAGTTTTACAGTTGCTGCACCAATTGAACTATCAACCGA
1185112	TGCAGGAATTGAACTATCAACTAGTGCTGTGAGTTTTACAGTTGCTGCACCAATTGAACTATCAACCGA	TGCAGGAATTGAACTATCAACTAGTGCTGTGAGTTTTACAGTTGCTGCACCAATTGAACTATCAACCGA
1204061	TGCAGGCGCCAGCTCGTTAACGAGCGCCTACAGCGCTGACTAGGAGCTCCCAAGAGGACGAGCCTTCGC	TGCAGGCGCCAGCTCGTTAACGAGCGCCTACAGCGCTGACTAGGAGCTCCCAAGAGGACGAGCCTTCGC	7BL_6728739_2337_21657_5956308_6575877_
1110104	TGCAGCGTTGCACTTCTAGCCACTCAGCCACCATTTAGTTTGTGTTTAATTAGTAGGTCAACACCTTGT	TGCAGCGTTGCACTTCTAGCCACTCAGCCACCATTTAGTTTGTGTTTAATTAGTAGGTCAACACCTTGT
1211680	TGCAGCACGGCCTGACAGTGCAACATCAAACCTTGACGCAGCCACAATGGCCGCGCAAGAGCTTGACCG	TGCAGCACGGCCTGACAGTGCAACATCAAACCTTGACGCAGCCACAATGGCCGCGCAAGAGCTTGACCG
1211750	TGCAGCCTCTCGTTGCCCGCGTCCCCGTTTGCCTCCCGTGCTGGAGCGCGCCGCAATCAGCTCGCCGAG	TGCAGCCTCTCGTTGCCCGCGTCCCCGTTTGCCTCCCGTGCTGGAGCGCGCCGCAATCAGCTCGCCGAG	7BS_2054677_211_803
1240338	TGCAGTGCCAAACCGTTTTTCCGACTTTGGGAACCGACGCCCAACGTTAGAGTACCGAGATCGGAAGAG	TGCAGTGCCAAACCGTTTTTCCGACTTTGGGAACCGACGCCCAACGTTAGAGTACCG
1370512	TGCAGTGTTGCACTTCTAGCCACTCACCCACCATTCAGTTTGTGTTTAATTAGTAGGTCACAACCTTGT	TGCAGTGTTGCACTTCTAGCCACTCACCCACCATTCAGTTTGTGTTTAATTAGTAGGTCACAACCTTGT
1381864	TGCAGCGTTGCACTTCTAGCCACTTAGCCACCATTTAGTTTGTGTTTAATTAGTAGGTCACGACCTTGT	TGCAGCGTTGCACTTCTAGCCACTTAGCCACCATTTAGTTTGTGTTTAATTAGTAGGTCACGACCTTGT
7488487	TGCAGCCTCGTCGCCTGCGTCCCCGTTTGCCTCCCGTGCTGGAGCACACCGCAAACAGCTCACCGAGAT	TGCAGCCTCGTCGCCTGCGTCCCCGTTTGCCTCCCGTGCTGGAGCACACCGCAAACAGCTCACCGAGAT	7BS_3137113_5994_366481_2243573_2930918_
997681	TGCAGCATTCCGCTCCCTTTCGCGGCTGGGCGCGGCGGGATGGTGCGAGGATCTTAGGAGCGACCAGCG	TGCAGCATTCCGCTCCCTTTCGCGGCTGGGCGCGGCGGGATGGTGCGAGGATCTTAGGAGCGACCAGCG
1104975	TGCAGGGGGACACATGCAGCAGCCTCGTGTGGATGGGTGATCAACTTTAATCATGCGGTCAGCGTGCAT	TGCAGGGGGACACATGCAGCAGCCTCGTGTGGATGGGTGATCAACTTTAATCATGCGGTCAGCGTGCAT
1073712	TGCAGGCCTTGGGCTTCACGAATGACGTCGTCTCCTTCACAGGGTACCCGATTGTGGGGTACCAGCATC	TGCAGGCCTTGGGCTTCACGAATGACGTCGTCTCCTTCACAGGGTACCCGATTGTGGGGTACCAGCATC
7900816	TGCAGGCCTTGGGCTTCACGAACGACGGCGTCTCCTTCACAGGGTACCCGATTGTGGGGTACCAGCATC	TGCAGGCCTTGGGCTTCACGAACGACGGCGTCTCCTTCACAGGGTACCCGATTGTGGGGTACCAGCATC
1109416	TGCAGAAGGAAAAGGAGGGTTCGCGCTTGCCGAAGGAAAAGGAGCGAACCGAGATCGGAAGAGCGGTTC	TGCAGAAGGAAAAGGAGGGTTCGCGCTTGCCGAAGGAAAAGGAGCGAACCG
1092704	TGCAGCAACGGGGTGACCTATGTCTCGCATTAAGCCAGACAGCGGCGAACCCTCGCTGATGGTAACCGC	TGCAGCAACGGGGTGACCTATGTCTCGCATTAAGCCAGACAGCGGCGAACCCTCGCTGATGGTAACCGC
2249853	TGCAGTACGAGTACTTTAATCATCGATCAGAGCAGCCCCATGTTCAATGCGTGGAGAACAGGAGCCAAC	TGCAGTACGAGTACTTTAATCATCGATCAGAGCAGCCCCATGTTCAATGCGTGGAGAACAGGAGCCAAC
1255448	TGCAGCAGCAGCCTGCTCCGCTCTGGGAGCTCAGTCGCGGGAGCGGAGAGGAACCGAACATGCACTTAA	TGCAGCAGCAGCCTGCTCCGCTCTGGGAGCTCAGTCGCGGGAGCGGAGAGGAACCGAACATGCACTTAA
1113706	TGCAGTAAACGCAAAACATTGCATGCATCACAGTGGTAAGAATCCGCAAACCGCTGGATTGGAAATTAC	TGCAGTAAACGCAAAACATTGCATGCATCACAGTGGTAAGAATCCGCAAACCGCTGGATTGGAAATTAC
1717789	TGCAGATTGTCATGGCAATGGCGGCACGGCCGTTCACCGCATCGACCCCTTACCGAGATCGGAAGAGCG	TGCAGATTGTCATGGCAATGGCGGCACGGCCGTTCACCGCATCGACCCCTTACCG
1270682	TGCAGACGACCAATGTGCTGACACACAAGCTCTCTTTCTCTCATCAACTCCTTGGTCTCATTAACAAGA	TGCAGACGACCAATGTGCTGACACACAAGCTCTCTTTCTCTCATCAACTCCTTGGTCTCATTAACAAGA	7DS_3850138_5734_46364_159293_3298658_
1267478	TGCAGTAGAGCTTTGTATCATTGTATGCGGACCGAACAGAGAAATTTCTCAAAATCATGCTTCCAGGCC	TGCAGTAGAGCTTTGTATCATTGTATGCGGACCGAACAGAGAAATTTCTCAAAATCATGCTTCCAGGCC
1105208	TGCAGGACGGACAGGAGGAGGTGAGTTTCCAGGGCGCGGTGGACTTCAGGTTCGTCCCGTTCAGCGCCG	TGCAGGACGGACAGGAGGAGGTGAGTTTCCAGGGCGCGGTGGACTTCAGGTTCGTCCCGTTCAGCGCCG
1105781	TGCAGAAGGCCAGGCCACTACGGCAGAGAGTGCCCCCAAAACATTAGGAACCGAGATCGGAAGAGCGGT	TGCAGAAGGCCAGGCCACTACGGCAGAGAGTGCCCCCAAAACATTAGGAACCG	7DL_3352365_1075_5867_1673636_2061104_
5567131	TGCAGCACAGGCAGGAGGAGGTGAGTTTCCAGGGCGCGGTGGACTTCCGAGATCGGAAGAGCGGTTCAG	TGCAGCACAGGCAGGAGGAGGTGAGTTTCCAGGGCGCGGTGGACTTCCG
1098895	TGCAGCCACTGCCGCGCGGCCAAGAGGCGGACCTCGGCAGGGTAGGTCAAATGGCGGAGCCTACACCGT	TGCAGCCACTGCCGCGCGGCCAAGAGGCGGACCTCGGCAGGGTAGGTCAAATGGCGGAGCCTACACCGT
1150435	TGCAGCTACGGTAGCAGGTTGGAGAGGCACCAACACAGCGGGACCGCGGTCGGCGACTCGCCAATGCAG	TGCAGCTACGGTAGCAGGTTGGAGAGGCACCAACACAGCGGGACCGCGGTCGGCGACTCGCCAATGCAG
5411641	TGCAGCTACGGTAGCAGGTTGGAGAGGAACCAACACAGCGGGACCGCGGTCGGCGACTCGCCAATGTAG	TGCAGCTACGGTAGCAGGTTGGAGAGGAACCAACACAGCGGGACCGCGGTCGGCGACTCGCCAATGTAG
2280958	TGCAGCTTACACTGGCATCTGAATGCGGCTACATAAGGAAGCTGGTGTTAGGGGCCAATGGGTCCAGGG	TGCAGCTTACACTGGCATCTGAATGCGGCTACATAAGGAAGCTGGTGTTAGGGGCCAATGGGTCCAGGG	7BL_6683240_5910_39618_3182712_6155567_
1088562	TGCAGAGATGAACGACCTCTTGCAGAGGAGACAGGTGCTTCGTCCAAAAAGTGAAAGAAAGGAAGAGAA	TGCAGAGATGAACGACCTCTTGCAGAGGAGACAGGTGCTTCGTCCAAAAAGTGAAAGAAAGGAAGAGAA	7DS_3871841_1346_9562_867868_1457962_
1025313	TGCAGAGACATACCTTGGTCGTCGGCTGCGGTTGGGTGTTGAGGAGGACCTGGAGGGGAACAGTGGAAC	TGCAGAGACATACCTTGGTCGTCGGCTGCGGTTGGGTGTTGAGGAGGACCTGGAGGGGAACAGTGGAAC
1087821	TGCAGCCGTAAGGAGAGGAGAGCAGGTCGTGAGGTTGAATTTTTTTACCGAGATCGGAAGAGCGGTTCA	TGCAGCCGTAAGGAGAGGAGAGCAGGTCGTGAGGTTGAATTTTTTTACCG	7BL_6743874_1035_8765_6520266_4753876_5978099_
1092345	TGCAGCCGTCAGGAGAGGAGAGCAGGTCGTGAGGTTGAATTTATTTTACCGAGATCGGAAGAGCGGTTC	TGCAGCCGTCAGGAGAGGAGAGCAGGTCGTGAGGTTGAATTTATTTTACCG	7BL_6743874_1035_8765_6520266_4753876_5978099_
1120734	TGCAGCAGGCAGCAGCGAGAAGCACCCAGTGACAAGTCAACAAGCATGCAGCGTCAAGCACAGACAGCA	TGCAGCAGGCAGCAGCGAGAAGCACCCAGTGACAAGTCAACAAGCATGCAGCGTCAAGCACAGACAGCA
1073101	TGCAGTGTCTCGTCTCGTGAGGCTACACATCCACGGACGGAGTTTTTTCTTTGACATGAAGCATTCAAA	TGCAGTGTCTCGTCTCGTGAGGCTACACATCCACGGACGGAGTTTTTTCTTTGACATGAAGCATTCAAA
1241039	TGCAGGTGCTCACCCTCGGGAGCTGCATTCTCACGCGACTCTCCTCCTGCGCGGCGGTGCGTCCTGCGG	TGCAGGTGCTCACCCTCGGGAGCTGCATTCTCACGCGACTCTCCTCCTGCGCGGCGGTGCGTCCTGCGG
1256031	TGCAGCTGAGTGCAAGGGAAGAGCACCCTCACCATGGCCCGCCATGGCCCTGAAAACAAAGGCAGAGGA	TGCAGCTGAGTGCAAGGGAAGAGCACCCTCACCATGGCCCGCCATGGCCCTGAAAACAAAGGCAGAGGA
1275751	TGCAGCCCACACAACGCCCTCATCGGCGCGCTCTTCGCCAAAGCGGCCCGAGATCGGAAGAGCGGTTCA	TGCAGCCCACACAACGCCCTCATCGGCGCGCTCTTCGCCAAAGCGGCCCG	7BS_3108693_1416_35322_1368918_2507935_1284379_
1123024	TGCAGATCAAATCATCTTCACAGTGTTAGTTTCCATATCAAATGTGTACCTCTTATTCAACCATTCAGA	TGCAGATCAAATCATCTTCACAGTGTTAGTTTCCATATCAAATGTGTACCTCTTATTCAACCATTCAGA
3026146	TGCAGTTCCTCCCCGCCTCGGAGCTCCCTTGCACCGCCGAGATCGGAAGAGCGGTTCAGCAGGAATGCC	TGCAGTTCCTCCCCGCCTCGGAGCTCCCTTGCACCGCCG
1091942	TGCAGAACAAAAATAGGGGAAGATGAGGTAGGAGGTAGCACGAACTAAGAGGGAGCAGTGACCGAGATC	TGCAGAACAAAAATAGGGGAAGATGAGGTAGGAGGTAGCACGAACTAAGAGGGAGCAGTGACCG
4404492	TGCAGAACAAAAACAGGGGAAGATGAGGTAGGAGGTAGCACGAACTAAGAGGGAGCAGTGGCCGAGATC	TGCAGAACAAAAACAGGGGAAGATGAGGTAGGAGGTAGCACGAACTAAGAGGGAGCAGTGGCCG
1075055	TGCAGGTTCCCTTGCCCTCTGCCGACCACTATGGCAGTGTGATGGTGAGGGAACCCTGGATATGTGTGT	TGCAGGTTCCCTTGCCCTCTGCCGACCACTATGGCAGTGTGATGGTGAGGGAACCCTGGATATGTGTGT
1093962	TGCAGTTAACCGAGCGCAGAGGGGGCAGATTGTCCCACGAGAACACAGCCCGATTCTTTAACCACGCCC	TGCAGTTAACCGAGCGCAGAGGGGGCAGATTGTCCCACGAGAACACAGCCCGATTCTTTAACCACGCCC
2275580	TGCAGCACCTCTATGATCATCTCGTCAGGAAGCGACGCCGCCTTGTTCATCGACCTCCTCTCGTCCGAG	TGCAGCACCTCTATGATCATCTCGTCAGGAAGCGACGCCGCCTTGTTCATCGACCTCCTCTCGTCCGAG
1104436	TGCAGCCCACGATCTGCGCGGCCTCGTCGCTCGGGGTTCGGGCACAGATCTTCCTGCAATGGAAAGGGG	TGCAGCCCACGATCTGCGCGGCCTCGTCGCTCGGGGTTCGGGCACAGATCTTCCTGCAATGGAAAGGGG
1109738	TGCAGACACAATTGGGTTGTGGGCGGACGTGTGTGCGGGCGGCCATGAGATCGTTGGGCTCCGAGATCG	TGCAGACACAATTGGGTTGTGGGCGGACGTGTGTGCGGGCGGCCATGAGATCGTTGGGCTCCG
1097146	TGCAGGGAAAATCAACGCTGGCAAGCACGGTTGGTTCACGACTCACGAGAGATGGAGCCCTGTGACGAG	TGCAGGGAAAATCAACGCTGGCAAGCACGGTTGGTTCACGACTCACGAGAGATGGAGCCCTGTGACGAG
1252529	TGCAGCTTACCGAAAGGCAGGGGGATCGGCACGGGGCTGGCATCAGTGAACCACCTCCGAGATCGGAAG	TGCAGCTTACCGAAAGGCAGGGGGATCGGCACGGGGCTGGCATCAGTGAACCACCTCCG
4404841	TGCAGCTTGCCGAAAGGCAGGGGGGTCGGCACGGGGCTGGCATCAGTGAACCACCTCCGAGATCGGAAG	TGCAGCTTGCCGAAAGGCAGGGGGGTCGGCACGGGGCTGGCATCAGTGAACCACCTCCG
1103954	TGCAGTAGAAATCAGTGAGCCGTCACGGTCACATGCATCTCTCGGACAAAATAGTCAAGGGGCGCACTG	TGCAGTAGAAATCAGTGAGCCGTCACGGTCACATGCATCTCTCGGACAAAATAGTCAAGGGGCGCACTG
1119123	TGCAGTTAAACCGAGCGCAGAGGGGACAGATTGTCCCACGAGAACACAGCCCGATTCTTTAACCACGCC	TGCAGTTAAACCGAGCGCAGAGGGGACAGATTGTCCCACGAGAACACAGCCCGATTCTTTAACCACGCC
3946834	TGCAGTAGAAATCAGTGAGCCGTCACGGTCACATGCATCTCTCGGACAAAATAGTCAAGGGGCAGCACT	TGCAGTAGAAATCAGTGAGCCGTCACGGTCACATGCATCTCTCGGACAAAATAGTCAAGGGGCAGCACT
976859	TGCAGTGCAGCTCATCCTACTCATCATGTCCATGAAGATCATCAGTATTCTGCTAGCCTCGCAGAACAA	TGCAGTGCAGCTCATCCTACTCATCATGTCCATGAAGATCATCAGTATTCTGCTAGCCTCGCAGAACAA
1161223	TGCAGGGTCGACAGCCTGCGGGAGAGGTCGCCTCCCCGCAGGGTTTCTTGACTGATTTGGTCCCCGAGA	TGCAGGGTCGACAGCCTGCGGGAGAGGTCGCCTCCCCGCAGGGTTTCTTGACTGATTTGGTCCCCGAGA
1229218	TGCAGGAACTGGCGGGACGCCATAGACGGCCGCGGGTTGGTGCTGGAGCACCTCGCGCCGAGATCGGAA	TGCAGGAACTGGCGGGACGCCATAGACGGCCGCGGGTTGGTGCTGGAGCACCTCGCGCCG
10992835	TGCAGGAGAGGTCGCCTCCCCGCAGGGTTTCTTGACTGATTTGGTCCCCGAGATCGGAAGAGCGGTTCA	TGCAGGAGAGGTCGCCTCCCCGCAGGGTTTCTTGACTGATTTGGTCCCCG
1267870	TGCAGTCACCGTCGTCCCCCGCAGATGCGGTGCGGGAAGGGAAGAGGGCCGAGATCGGAAGAGCGGTTC	TGCAGTCACCGTCGTCCCCCGCAGATGCGGTGCGGGAAGGGAAGAGGGCCG
983995	TGCAGCCCTGCCAACGCAGATCCAGGCACAGAAGGCCCTATCTCCACCGCCACAGACCACCGAGATCGG	TGCAGCCCTGCCAACGCAGATCCAGGCACAGAAGGCCCTATCTCCACCGCCACAGACCACCG
990880	TGCAGTCACCGTCGTCCCCGCAGATGCGGTGCGGGAAGGGAAGAGGGCCGAGATCGGAAGAGCGGTTCA	TGCAGTCACCGTCGTCCCCGCAGATGCGGTGCGGGAAGGGAAGAGGGCCG
980712	TGCAGCCCCGAGCCAGAGCAGTGCACATGAACAGGCAGAACCGCATGAGCCCACGAGTGCGATCAGCAG	TGCAGCCCCGAGCCAGAGCAGTGCACATGAACAGGCAGAACCGCATGAGCCCACGAGTGCGATCAGCAG	7DS_3916226_5321_52866_2300296_2610500_
1101205	TGCAGTCGCCACCCGTCGTTGCTCCTCCTCAGCGTATTCGCCGCTGACAACAAAGCCGAGATCGGAAGA	TGCAGTCGCCACCCGTCGTTGCTCCTCCTCAGCGTATTCGCCGCTGACAACAAAGCCG
1163534	TGCAGTCCGCCACCACCGATGCCGCTCGGTTACCGTCCAGAACTTGCCACTTGCGATGATCCGAGGCCG	TGCAGTCCGCCACCACCGATGCCGCTCGGTTACCGTCCAGAACTTGCCACTTGCGATGATCCGAGGCCG
4992492	TGCAGTACACCACCACCGATGCCGCTCGGTTACCGTCCAGAACTTGCCACTTGCGATGATCCGAGGCCG	TGCAGTACACCACCACCGATGCCGCTCGGTTACCGTCCAGAACTTGCCACTTGCGATGATCCGAGGCCG
1122914	TGCAGGAGGACGCGCCCGAGCACGCGACGCACGCACAAGGTGAGGCCGCGGCCGAGATCGGAAGAGCGG	TGCAGGAGGACGCGCCCGAGCACGCGACGCACGCACAAGGTGAGGCCGCGGCCG
996630	TGCAGCTAACGGCGTCTTTCTCCCGAAAAAAAAAACTAACGGCGTCTTCTTTGTGCAAACAGGTCGGAG	TGCAGCTAACGGCGTCTTTCTCCCGAAAAAAAAAACTAACGGCGTCTTCTTTGTGCAAACAGGTCGGAG
1105438	TGCAGCCGTAACATCAACTTTGATCACAGCCCAAGTCTTTTAACAGTCTTGCAATGTTATACAACCTAA	TGCAGCCGTAACATCAACTTTGATCACAGCCCAAGTCTTTTAACAGTCTTGCAATGTTATACAACCTAA
1130378	TGCAGGCCGAAATCTGTTACGTGTGTTACAGCGCTGTGATGTGTGTTGCTTGCTTTTCCGTTGCTGATA	TGCAGGCCGAAATCTGTTACGTGTGTTACAGCGCTGTGATGTGTGTTGCTTGCTTTTCCGTTGCTGATA
3024524	TGCAGACATACAGTTCACAGGATGGGATTGGCGATCCGAGATCGGAAGAGCGGTTCAGCAGGAATGCCG	TGCAGACATACAGTTCACAGGATGGGATTGGCGATCCG
1107569	TGCAGCCATCAGGCGCTGCGCATCGTTAACTGGCCCGTAACACGTGGCTTTCACATCACAGTTAGAAGT	TGCAGCCATCAGGCGCTGCGCATCGTTAACTGGCCCGTAACACGTGGCTTTCACATCACAGTTAGAAGT
3025657	TGCAGCCCATCGCCCTCGACCGAGTTTATTATTTCTCGCCGTGCCGAGATCGGAAGAGCGGTTCAGCAG	TGCAGCCCATCGCCCTCGACCGAGTTTATTATTTCTCGCCGTGCCG
1081812	TGCAGCGCATCGTTAACTGGCCTGTAACGCGTCGCGTTGGCATCACAGGTAGAACTACTACTGTTTTAC	TGCAGCGCATCGTTAACTGGCCTGTAACGCGTCGCGTTGGCATCACAGGTAGAACTACTACTGTTTTAC
4405751	TGCAGGTGTCCGTTTGCAAATTGCACTGTAACAGGCGCCAAATAGAGATTGTCTGTGTAGGTTGCAAAA	TGCAGGTGTCCGTTTGCAAATTGCACTGTAACAGGCGCCAAATAGAGATTGTCTGTGTAGGTTGCAAAA
1062007	TGCAGCTTGCACGTACGGACGCATTCTGTTGCACCAAACAATGTTTGGATTTGGCCGAGATCGGAAGAG	TGCAGCTTGCACGTACGGACGCATTCTGTTGCACCAAACAATGTTTGGATTTGGCCG
1125940	TGCAGCTTGCACGTACGGACGGACGCATGTTGTTGCGCCAAACAATGTGTTGGATTTGGCCGAGATCGG	TGCAGCTTGCACGTACGGACGGACGCATGTTGTTGCGCCAAACAATGTGTTGGATTTGGCCG
1209565	TGCAGCTCCCAAACGCTGCGCCCAGCCCAGCCCCCCGCAGCTCTCTTCTACAGAACCCGAGATCGGAAG	TGCAGCTCCCAAACGCTGCGCCCAGCCCAGCCCCCCGCAGCTCTCTTCTACAGAACCCG
2276196	TGCAGGTCGAATCGATCGAGATCACAGGCCATACGCAAATACCAGCGCCAGCACAGAATTCCAACCCAG	TGCAGGTCGAATCGATCGAGATCACAGGCCATACGCAAATACCAGCGCCAGCACAGAATTCCAACCCAG
2323710	TGCAGCCAGCGTGGCCATGAACAGGGGAGCTCCTGTATGACGCCCGCGAGCGTCAAGCTGTCGACCCTT	TGCAGCCAGCGTGGCCATGAACAGGGGAGCTCCTGTATGACGCCCGCGAGCGTCAAGCTGTCGACCCTT
983716	TGCAGGAAAACCATTCGCAGAAGAAAGGAAATGCCGTGCCTGATAAGTAAGTTACTTTAACAATAGTCA	TGCAGGAAAACCATTCGCAGAAGAAAGGAAATGCCGTGCCTGATAAGTAAGTTACTTTAACAATAGTCA
1102682	TGCAGGAAAACCATTCGCAGAAGAAAGGAAATGCCGTGCCTGATAAGTTACTTTAACAATAGTCATCTC	TGCAGGAAAACCATTCGCAGAAGAAAGGAAATGCCGTGCCTGATAAGTTACTTTAACAATAGTCATCTC
3022431	TGCAGCAACATCTACAGTAGTGCGCAAAGCTTGACTGCCGAGATCGGAAGAGCGGTTCAGCAGGAATGC	TGCAGCAACATCTACAGTAGTGCGCAAAGCTTGACTGCCG
1161137	TGCAGGGATTTCTCAAACAACAACTTCTGCGGCCCGATCCCAACCTCCGAGATCGGAAGAGCGGTTCAG	TGCAGGGATTTCTCAAACAACAACTTCTGCGGCCCGATCCCAACCTCCG
3533523	TGCAGGGATTTCTCAAACAACGACTTCTGGCGCCCGATTCCAACCTCCGAGATCGGAAGAGCGGTTCAG	TGCAGGGATTTCTCAAACAACGACTTCTGGCGCCCGATTCCAACCTCCG
2278693	TGCAGGTCGAATCGATCGAGATCACAGGCCATACGCAAATGCCAGCGCCAGCACAGAATTCCAACCCGA	TGCAGGTCGAATCGATCGAGATCACAGGCCATACGCAAATGCCAGCGCCAGCACAGAATTCCAACCCGA
1091605	TGCAGTTCGGTCCATGTGTGCGCCACAGCCCTCCATCGGGCACGCGTGCAATCCGAGATCGGAAGAGCG	TGCAGTTCGGTCCATGTGTGCGCCACAGCCCTCCATCGGGCACGCGTGCAATCCG
2277204	TGCAGATGGCGGATTTGCTCGTTGAAGGCGAGTTGCACTTCCAGGTGCTTGTCGTTGGTGGCTTTACTC	TGCAGATGGCGGATTTGCTCGTTGAAGGCGAGTTGCACTTCCAGGTGCTTGTCGTTGGTGGCTTTACTC
1007881	TGCAGTTATGACACGAGAACTCATGTGTCTAAGTGGCTAATGGATTGCATACTGCGTGCAACCAACCTT	TGCAGTTATGACACGAGAACTCATGTGTCTAAGTGGCTAATGGATTGCATACTGCGTGCAACCAACCTT	7BS_3139627_8066_84639_2320365_1091131_
2285096	TGCAGGATGGATGGTGTTGTGAGATCATTGATATTAATGAGTTGACATATATAGACGATGTGCAGGGTG	TGCAGGATGGATGGTGTTGTGAGATCATTGATATTAATGAGTTGACATATATAGACGATGTGCAGGGTG
1082089	TGCAGTGTACTGGATGGAATCTTCGGTGGTGGGGAAGCACCATCCGCTTCCTCTTGCGCATTCTGCAAC	TGCAGTGTACTGGATGGAATCTTCGGTGGTGGGGAAGCACCATCCGCTTCCTCTTGCGCATTCTGCAAC
1381932	TGCAGAGAGGGCACGTCTCGCTCCCCGTTAGGGTGAGCTTCAGGCAGGCGCCATGGAAGACGTGGGGCA	TGCAGAGAGGGCACGTCTCGCTCCCCGTTAGGGTGAGCTTCAGGCAGGCGCCATGGAAGACGTGGGGCA	7DS_3963479_7298_123072_3809373_686794_
7924293	TGCAGAGAGGGCACGTCTCGCTCCCCGTCAGGGTGAGCTTCAGGCAGGCGCCATAGAAGACGTGGGGCA	TGCAGAGAGGGCACGTCTCGCTCCCCGTCAGGGTGAGCTTCAGGCAGGCGCCATAGAAGACGTGGGGCA
1276568	TGCAGGTACACAGGCTGGCGAGGTGAGGGCGATTAGAAAAACAGGCGCGAACGACGTGCATGCTACAGC	TGCAGGTACACAGGCTGGCGAGGTGAGGGCGATTAGAAAAACAGGCGCGAACGACGTGCATGCTACAGC
1722301	TGCAGGTAAACAGGGTGGCGAGGTGAGGGCGATTAGAAAAACAGGCGCGAACGACGTGCATGCTACAGC	TGCAGGTAAACAGGGTGGCGAGGTGAGGGCGATTAGAAAAACAGGCGCGAACGACGTGCATGCTACAGC
1004052	TGCAGAGAGGGCACATCTCGCTCGCCTGGAGGGCGAGCACGAGGCACTCGCCATGGAAGACGTGGGGCA	TGCAGAGAGGGCACATCTCGCTCGCCTGGAGGGCGAGCACGAGGCACTCGCCATGGAAGACGTGGGGCA	7DS_3963479_7298_123072_3809373_686794_
1120035	TGCAGAGAGGGCACATCTCGCTCTCCTTGAGGGCGAGCACGAGGCATTCGCCATGGAAGACGTGGGGCA	TGCAGAGAGGGCACATCTCGCTCTCCTTGAGGGCGAGCACGAGGCATTCGCCATGGAAGACGTGGGGCA	7DS_3963479_7298_123072_3809373_686794_
1769184	TGCAGCGCGGTGTACACGTCGCTCATGCGTTTCTGCGTGTAGTCCTCACGCCGAGATCGGAAGAGCGGT	TGCAGCGCGGTGTACACGTCGCTCATGCGTTTCTGCGTGTAGTCCTCACGCCG
1084862	TGCAGTGCACCCCTCCATCGCACGCAAACTCTACGCCATAGAGACCGCACAGCATACGCGTACATACGG	TGCAGTGCACCCCTCCATCGCACGCAAACTCTACGCCATAGAGACCGCACAGCATACGCGTACATACGG
1377448	TGCAGTTTGTGGCGTGCTCGGATGCAGTGCAGCAGGCACATGCGTGTAGTCCGCCAGCGTGGCCGAGAT	TGCAGTTTGTGGCGTGCTCGGATGCAGTGCAGCAGGCACATGCGTGTAGTCCGCCAGCGTGGCCGAGAT	7DL_3392956_4229_26217_3291223_3306534_1589300_
1379608	TGCAGCCACCTCCGCCTTGCCCTGAAGGTTTCGCTGCCGCCGCCAGGGCCCCGCCCCACCCCGAGATCG	TGCAGCCACCTCCGCCTTGCCCTGAAGGTTTCGCTGCCGCCGCCAGGGCCCCGCCCCACCCCG	7AS_4219155_2425_15924_2659926_4161051_4085543_
3954767	TGCAGCGAGTCGAGGGTGACTGTGCAGTTGTATACCAGCCGATCATAGGGGTTGCCGAGATCGGAAGAG	TGCAGCGAGTCGAGGGTGACTGTGCAGTTGTATACCAGCCGATCATAGGGGTTGCCG	7DS_3922577_1950_10068_2504409_1249547_
1030268	TGCAGGCGGCTGGGGTTCTGGGTGAGGCTAGATGGTGATTCGGTTGCAGCCGAGATCGGAAGAGCGGTT	TGCAGGCGGCTGGGGTTCTGGGTGAGGCTAGATGGTGATTCGGTTGCAGCCG
1089763	TGCAGTTCTGTGGCTTATAGTACATCCTGCCAACATGGAACTCTACAAGTGGCAACACTCATGCACCGA	TGCAGTTCTGTGGCTTATAGTACATCCTGCCAACATGGAACTCTACAAGTGGCAACACTCATGCACCGA
1090804	TGCAGGCGAAAAAGAGTGCTAACTAACCAGGAATCCGACAGAGCAGAGGGCAGGAGGCTGGTGGTGTTT	TGCAGGCGAAAAAGAGTGCTAACTAACCAGGAATCCGACAGAGCAGAGGGCAGGAGGCTGGTGGTGTTT
2331017	TGCAGTCTGTGCGTCGTCGACGCCGCCACCGCCGCTCAAACTGGGGGCGGGCCAGATGGAGGGAAGCTG	TGCAGTCTGTGCGTCGTCGACGCCGCCACCGCCGCTCAAACTGGGGGCGGGCCAGATGGAGGGAAGCTG
2331017	TGCAGTCTGTGCATCGTCGACGCCGCCACCGCCGCTCAAACTGGGGGCGGGCCTGATGGAGGGAAGCTG	TGCAGTCTGTGCATCGTCGACGCCGCCACCGCCGCTCAAACTGGGGGCGGGCCTGATGGAGGGAAGCTG
4990963	TGCAGTCTGTGCGTCATCGACGCCGCCACCGCTGCTCAAACTGGGGGTGGGCCTGATGGAGGGAAGCTG	TGCAGTCTGTGCGTCATCGACGCCGCCACCGCTGCTCAAACTGGGGGTGGGCCTGATGGAGGGAAGCTG
1124017	TGCAGTAAAAGAACTGAGAGGAAAGAACATGCGTTACTAAGGCCACAATCGCCGCCCAAAGAAGGCCAC	TGCAGTAAAAGAACTGAGAGGAAAGAACATGCGTTACTAAGGCCACAATCGCCGCCCAAAGAAGGCCAC
987187	TGCAGCATTGATCCATCCATCTCAACTTCTGAAGAAGAGGGTCCATATCTTCTGGCGGATGTCTGCCGT	TGCAGCATTGATCCATCCATCTCAACTTCTGAAGAAGAGGGTCCATATCTTCTGGCGGATGTCTGCCGT
1118942	TGCAGTAGCAGGTGAACTCGTGAGCCGATTCGTCTCCTTCCTCGCCGACAGGTACCTCCACTCTAGCCA	TGCAGTAGCAGGTGAACTCGTGAGCCGATTCGTCTCCTTCCTCGCCGACAGGTACCTCCACTCTAGCCA
1283601	TGCAGCATTTGCGACCACCGCTTCCTAGCCATCGCGCAACTAGCAAGCAGCCACCGAGATCGGAAGAGC	TGCAGCATTTGCGACCACCGCTTCCTAGCCATCGCGCAACTAGCAAGCAGCCACCG
1390023	TGCAGCATTGATCCACCATCTCAACTTGTGAAGAAGAGGGTCCATATCTTCTGGCGGATGTCTGCCGTG	TGCAGCATTGATCCACCATCTCAACTTGTGAAGAAGAGGGTCCATATCTTCTGGCGGATGTCTGCCGTG
2323501	TGCAGAAGCAAATCGATCCCATCCAGTCGGATGTGGACGATGTCTCCAAGGCGCGCGACACCTCGATGG	TGCAGAAGCAAATCGATCCCATCCAGTCGGATGTGGACGATGTCTCCAAGGCGCGCGACACCTCGATGG
979952	TGCAGTCTGGCAGAGCCGTCACTGCATGCATGGACATAGAGAAATTATGATGTAAACACAATGGAGCCA	TGCAGTCTGGCAGAGCCGTCACTGCATGCATGGACATAGAGAAATTATGATGTAAACACAATGGAGCCA	7DS_3906205_10058_192663_1976810_3841517_3814351_
1094239	TGCAGTGCAGGGTTTAGTTCGCACTCTCCAATGAGCCGCTCTCTGTCGTGCTCCCAGGCGCCGAGATCG	TGCAGTGCAGGGTTTAGTTCGCACTCTCCAATGAGCCGCTCTCTGTCGTGCTCCCAGGCGCCG
1117119	TGCAGCGCACATTCGCTGAGATGAGTGACCCTCCCAACACCATGGCGAACCCTTCCACCATCGCTGCTA	TGCAGCGCACATTCGCTGAGATGAGTGACCCTCCCAACACCATGGCGAACCCTTCCACCATCGCTGCTA
3064717	TGCAGCTCGCCGCTGGTGCTCGTCCATGTCTGCATGGACCGAGATCGGAAGAGCGGTTCAGCAGGAATG	TGCAGCTCGCCGCTGGTGCTCGTCCATGTCTGCATGGACCG	7DS_3912231_11368_201270_2173842_1420045_
1107995	TGCAGAACAAGGGTGCACGAACGAGATATCTCTTCAGCCAGGGGGGCGCCGCCCTGGTCAGAGAGATGC	TGCAGAACAAGGGTGCACGAACGAGATATCTCTTCAGCCAGGGGGGCGCCGCCCTGGTCAGAGAGATGC
1110494	TGCAGGTCACACGACCATTGGCCTCAAGTGGGTGTTTAAACTGAAGAACGATGCCGCCGAGATCGGAAG	TGCAGGTCACACGACCATTGGCCTCAAGTGGGTGTTTAAACTGAAGAACGATGCCGCCG
1712578	TGCAGAAAAACTTGAGTGCTCATTTCTGGCTGTACAGGTTGAAGGGTGCCAGAGACTCTGTCAATAAGA	TGCAGAAAAACTTGAGTGCTCATTTCTGGCTGTACAGGTTGAAGGGTGCCAGAGACTCTGTCAATAAGA
1041537	TGCAGCTACTCATTGTTCCCCATTCGTGGTCACATGTCTAGACTAGACACTAGGCAACCGTGCACATCT	TGCAGCTACTCATTGTTCCCCATTCGTGGTCACATGTCTAGACTAGACACTAGGCAACCGTGCACATCT
1068903	TGCAGCTACTCATTGTCCCCCATTCGTGGTCACATGTCTAGATAGACACTAGGCAACCGTGCACATCTA	TGCAGCTACTCATTGTCCCCCATTCGTGGTCACATGTCTAGATAGACACTAGGCAACCGTGCACATCTA
2277115	TGCAGGAGGTTCTAGTGGACCAGGGACGCGAGGAGCATTACATCGACGAGCTCGAGGATTATCTCAGAC	TGCAGGAGGTTCTAGTGGACCAGGGACGCGAGGAGCATTACATCGACGAGCTCGAGGATTATCTCAGAC
1095264	TGCAGTGGCTCAATAGCGAGCAAGAAAAGGAAAGGCGACAGGGGATCGCCTTGGCGCAAGCCACAACGG	TGCAGTGGCTCAATAGCGAGCAAGAAAAGGAAAGGCGACAGGGGATCGCCTTGGCGCAAGCCACAACGG
1109614	TGCAGCAGCAGCAGGCAAATCATCATCAAATCGCTGAAGACACTCACCCGAGATCGGAAGAGCGGTTCA	TGCAGCAGCAGCAGGCAAATCATCATCAAATCGCTGAAGACACTCACCCG
7910393	TGCAGCAGCTGGGGACCCCAGATCCAGCTCCTAGAAAGGGCGCACTGCTGGTCCGAGATCGGAAGAGCG	TGCAGCAGCTGGGGACCCCAGATCCAGCTCCTAGAAAGGGCGCACTGCTGGTCCG
1140889	TGCAGCGCCTCCATCTTTAGCATGGCGCCCTTTAACAGATCCATGGACCGAGATCGGAAGAGCGGTTCA	TGCAGCGCCTCCATCTTTAGCATGGCGCCCTTTAACAGATCCATGGACCG
1039694	TGCAGATGCAGCCGACTGACGTGTGAGCATGTGCAACTGAAAAATGAAAAATGAAAAAACAAAGATGCG	TGCAGATGCAGCCGACTGACGTGTGAGCATGTGCAACTGAAAAATGAAAAATGAAAAAACAAAGATGCG
1137780	TGCAGATTATTTGTGCGGTTCATCATTCAAAACCGTATTTGGATGGCGTACCGTCTGGCCTAGCGAAGG	TGCAGATTATTTGTGCGGTTCATCATTCAAAACCGTATTTGGATGGCGTACCGTCTGGCCTAGCGAAGG
1094227	TGCAGATCATCTAGACTCAGTCTATCACTGTTGGTTATTCATGGATCCGAACAATCATAGGATTTTATG	TGCAGATCATCTAGACTCAGTCTATCACTGTTGGTTATTCATGGATCCGAACAATCATAGGATTTTATG
1392580	TGCAGATTGGAGGGCTGCTTGGTCAATATTTTTGCGTGGCTGTCGTCAGGATGTAGGCACCGAGATCGG	TGCAGATTGGAGGGCTGCTTGGTCAATATTTTTGCGTGGCTGTCGTCAGGATGTAGGCACCG	7BS_3116769_2540_60617_1623069_2471894_
1048122	TGCAGGTTTTGGAAAATCCATCAGCTGGAAGAGACGTGACTGCTCAGGTTAGTCTGGACAGGTGGATTG	TGCAGGTTTTGGAAAATCCATCAGCTGGAAGAGACGTGACTGCTCAGGTTAGTCTGGACAGGTGGATTG
3024702	TGCAGATCTAGCCGCGGTGCACACACCCTCATGCCCTTCCCGAGATCGGAAGAGCGGTTCAGCAGGAAT	TGCAGATCTAGCCGCGGTGCACACACCCTCATGCCCTTCCCG
1092885	TGCAGCGCCTCCCTGCTCCTTCCTCGGGCGCGGCGACGCCGCCTGCCTGCATTGCTGCGGGTTCGCCGA	TGCAGCGCCTCCCTGCTCCTTCCTCGGGCGCGGCGACGCCGCCTGCCTGCATTGCTGCGGGTTCGCCGA
1111254	TGCAGTGGTGGCCTAATAGCAAAGGACTCCTCATTGACATCACCGTGTAGCAGGACCGAGATCGGAAGA	TGCAGTGGTGGCCTAATAGCAAAGGACTCCTCATTGACATCACCGTGTAGCAGGACCG
1667871	TGCAGAGTGACATCGAGAATTCAATTCCACAATAAAATCTGATGAGAGTATGAGGTATGGGAAATTTGA	TGCAGAGTGACATCGAGAATTCAATTCCACAATAAAATCTGATGAGAGTATGAGGTATGGGAAATTTGA
1282302	TGCAGACCGACACAGCTTGGGCTATCGTACCGCTCAAATTCTTGATGCATCCTATTCCCTACTGATCTT	TGCAGACCGACACAGCTTGGGCTATCGTACCGCTCAAATTCTTGATGCATCCTATTCCCTACTGATCTT
1126382	TGCAGATCACCTTGGACGGAGTTAATTGCATAAAACCACCACATTTAGGGTTAGGTTTGCAGAAAAATA	TGCAGATCACCTTGGACGGAGTTAATTGCATAAAACCACCACATTTAGGGTTAGGTTTGCAGAAAAATA
1026129	TGCAGAGAGGAGTTCCACCGACGAAAGGATGGCGTCGCGCGTGTAAGGCGGGCCGAGATCGGAAGAGCG	TGCAGAGAGGAGTTCCACCGACGAAAGGATGGCGTCGCGCGTGTAAGGCGGGCCG	7AL_4556746_4719_72150_4394505_2580344_
1106013	TGCAGAAGACGTTGTCCTGGGTCCTCAGCACCGCCTCGGCGAGCGAGGCCGAGGAGACCACGATGGCCC	TGCAGAAGACGTTGTCCTGGGTCCTCAGCACCGCCTCGGCGAGCGAGGCCGAGGAGACCACGATGGCCC
1203688	TGCAGTTAAGTAACAAGATAACGTTGGTTGAGCTTAATCATCAGCACGGTCACGTATGTAAAGTATATT	TGCAGTTAAGTAACAAGATAACGTTGGTTGAGCTTAATCATCAGCACGGTCACGTATGTAAAGTATATT
1231437	TGCAGCTACGGAGCGATGTTTTATCCGCCGATGCCGACCCTGCCCGCGCCCCGAGATCGGAAGAGCGGT	TGCAGCTACGGAGCGATGTTTTATCCGCCGATGCCGACCCTGCCCGCGCCCCG
3961298	TGCAGAGTCACAGGCTCATAACCCAGTGTAGGCACTCCAGTCGATCAAGTTCTAGCTCTTGCCCCCTGC	TGCAGAGTCACAGGCTCATAACCCAGTGTAGGCACTCCAGTCGATCAAGTTCTAGCTCTTGCCCCCTGC
1109268	TGCAGCCTTCCACACGCTATTCACGTCGTAGTCACCTTGCATGCGTGCATCCACCACACCCTGGATGTT	TGCAGCCTTCCACACGCTATTCACGTCGTAGTCACCTTGCATGCGTGCATCCACCACACCCTGGATGTT
4406599	TGCAGCCTTCCACACGCTATTCACGTCGTAGTCACCTTGCATGCGTGCATCCACCACACCCTCCATGTT	TGCAGCCTTCCACACGCTATTCACGTCGTAGTCACCTTGCATGCGTGCATCCACCACACCCTCCATGTT
3029482	TGCAGCTGCACCTCAGCCCCTCCGACGAGCTTGCTTACCTAGAGCCGAGATCGGAAGAGCGGTTCAGCA	TGCAGCTGCACCTCAGCCCCTCCGACGAGCTTGCTTACCTAGAGCCG
1220003	TGCAGTTGACTAGCTGCACTCATCCATCACGGGTTAGACGGTCTTGTTCGCACGGTCCGAGATCGGAAG	TGCAGTTGACTAGCTGCACTCATCCATCACGGGTTAGACGGTCTTGTTCGCACGGTCCG
1393538	TGCAGATGTAATATAATGCCAAGATAAGCTAATAAGCATGCATGTCCTCTGGCTGCTCCTACTCCTAGA	TGCAGATGTAATATAATGCCAAGATAAGCTAATAAGCATGCATGTCCTCTGGCTGCTCCTACTCCTAGA
1111997	TGCAGCCAGCGGGGCATGGTGATGCTGCATTGAGCGTGCTACGACGGAGCCGAGATCGGAAGAGCGGTT	TGCAGCCAGCGGGGCATGGTGATGCTGCATTGAGCGTGCTACGACGGAGCCG
1125393	TGCAGCCAGCGGGGCATGGTGATGCTACAATGAGCGTGCTACGACCGAGCCGAGATCGGAAGAGCGGTT	TGCAGCCAGCGGGGCATGGTGATGCTACAATGAGCGTGCTACGACCGAGCCG
996292	TGCAGTCTGCACGCTCATTTGCTCTGCTCCCCCCTAGCAACTAGCAATACATTTCCGAGATCGGAAGAG	TGCAGTCTGCACGCTCATTTGCTCTGCTCCCCCCTAGCAACTAGCAATACATTTCCG
7924241	TGCAGATCGATGTCGGCGGCCAACGATCAGGCGGCTTGCTTGGGGGTTCCCGTTCCGAGATCGGAAGAG	TGCAGATCGATGTCGGCGGCCAACGATCAGGCGGCTTGCTTGGGGGTTCCCGTTCCG
1092776	TGCAGGATAGCACCGCTGAGGCAACGCATGAATACTGATTACTGAGCATGTGAGGTGACGCAGCCTGCG	TGCAGGATAGCACCGCTGAGGCAACGCATGAATACTGATTACTGAGCATGTGAGGTGACGCAGCCTGCG
1101882	TGCAGGCATGGCAGTATGCCCCCCGTGGATCGGTCCAATGATCCATCAATCCATCCATGCCTTCCAGCG	TGCAGGCATGGCAGTATGCCCCCCGTGGATCGGTCCAATGATCCATCAATCCATCCATGCCTTCCAGCG
1716422	TGCAGGATAGCACCGCTGAGGCAACACATGAATACTGATTACTAAGCATGTGAGGTGATGCAGCCTGCG	TGCAGGATAGCACCGCTGAGGCAACACATGAATACTGATTACTAAGCATGTGAGGTGATGCAGCCTGCG
1721442	TGCAGGCTTTGGCCTTAATACTTGGCTGATCAATGTTACGTGTTCCAATTAGAACATAAGTCGCCGAGA	TGCAGGCTTTGGCCTTAATACTTGGCTGATCAATGTTACGTGTTCCAATTAGAACATAAGTCGCCGAGA	7AS_4042692_757_4162_2661_2010922_
1107069	TGCAGGTTCCCTCTTTGCCGTCGCCTACCATTCCAAATGCGCATGGACAGTCATAGCCTCCTAGCCTGT	TGCAGGTTCCCTCTTTGCCGTCGCCTACCATTCCAAATGCGCATGGACAGTCATAGCCTCCTAGCCTGT	7AS_4247264_2499_12740_4065670_4132855_
2271792	TGCAGAACTCGACTATGTAGCTCATCTTCTCTTTCTGCTGCTTGAACACGAGCGTGGAGTCATCGCTAC	TGCAGAACTCGACTATGTAGCTCATCTTCTCTTTCTGCTGCTTGAACACGAGCGTGGAGTCATCGCTAC
1126270	TGCAGCATTAGAGAGATGGCGAAGTACCAACAAGTACCTTTAGCACCTTGACCCCGAGATCGGAAGAGC	TGCAGCATTAGAGAGATGGCGAAGTACCAACAAGTACCTTTAGCACCTTGACCCCG
1003008	TGCAGACACGGTCCAGAATGGCGACGAAGTCCCTCGCCAGAATGAATATCCTCAGAGGGCGCGCCTCCT	TGCAGACACGGTCCAGAATGGCGACGAAGTCCCTCGCCAGAATGAATATCCTCAGAGGGCGCGCCTCCT
1372456	TGCAGATAGTGATTTCCATTTTGGGCATGCCCGACTACTTCTGAAACGCAACAATCATCCTCCACCGAG	TGCAGATAGTGATTTCCATTTTGGGCATGCCCGACTACTTCTGAAACGCAACAATCATCCTCCACCGAG
1066256	TGCAGCACGAGCGTGACGGCGATGATGACGAGGAACATCCTGTTCTTGAGCACCCCGAGATCGGAAGAG	TGCAGCACGAGCGTGACGGCGATGATGACGAGGAACATCCTGTTCTTGAGCACCCCG
1112546	TGCAGCGCAAATAAGAAATGCCTTTCTCTCCTTTCCCTTCTCCATTTTGTTTTAACTGAGTGTGAATGG	TGCAGCGCAAATAAGAAATGCCTTTCTCTCCTTTCCCTTCTCCATTTTGTTTTAACTGAGTGTGAATGG
3026386	TGCAGGTCTGCACCGCGCTAGGTACCAACGGATATCCATGGTCCGAGATCGGAAGAGCGGTTCAGCAGG	TGCAGGTCTGCACCGCGCTAGGTACCAACGGATATCCATGGTCCG
1219853	TGCAGTCTCTTGGATATGCCAGCTAGTTTGAAGGTAACTTCATTGCAAACCTCTCCAGTGGAATTCCCT	TGCAGTCTCTTGGATATGCCAGCTAGTTTGAAGGTAACTTCATTGCAAACCTCTCCAGTGGAATTCCCT
10984176	TGCAGGAGGAGAGCGGCATGGGCTTCCAAGGCAGTGGAGGTCGCGGCCAAGCCGAGATCGGAAGAGCGG	TGCAGGAGGAGAGCGGCATGGGCTTCCAAGGCAGTGGAGGTCGCGGCCAAGCCG
1090302	TGCAGGATAGCACCACTGAGGCAACGCATGAATACTGATTACTGAGCATGTGAGGTGACGCAGTTTGCG	TGCAGGATAGCACCACTGAGGCAACGCATGAATACTGATTACTGAGCATGTGAGGTGACGCAGTTTGCG
3570011	TGCAGAATTTGCATGTACGGACTCATTTTCCAGCCAGGAATTCTGCCGAGATCGGAAGAGCGGTTCAGC	TGCAGAATTTGCATGTACGGACTCATTTTCCAGCCAGGAATTCTGCCG
2275207	TGCAGTGATTTGAACAGATCCATTCGACTATTCGTTGGAGCCACTCCAGCTAGCTAGCTATCATGTGGT	TGCAGTGATTTGAACAGATCCATTCGACTATTCGTTGGAGCCACTCCAGCTAGCTAGCTATCATGTGGT
977442	TGCAGCTGCACCACATGAGCGTTGCCGCGCTTCATCATCCGTCTGTCTAGGATAGCTGTTGGAGTTGCT	TGCAGCTGCACCACATGAGCGTTGCCGCGCTTCATCATCCGTCTGTCTAGGATAGCTGTTGGAGTTGCT
1266026	TGCAGGGCACGGGGCCGCCACGGAGCGCGGGCGGGCACGGCCAGAGGCTGCGCGGCGTGGAGGCCGAGA	TGCAGGGCACGGGGCCGCCACGGAGCGCGGGCGGGCACGGCCAGAGGCTGCGCGGCGTGGAGGCCGAGA
1101304	TGCAGAATCCTTCGTTAATCTTGACTGATGAATTTATGCCTGATGTGAATTTTCCACGCCGAGATCGGA	TGCAGAATCCTTCGTTAATCTTGACTGATGAATTTATGCCTGATGTGAATTTTCCACGCCG	7DL_3389087_2502_11351_3186515_2680799_
1126449	TGCAGCTTGCACGTACGGCCGCATGTTGTCGCGCCGAACAATGTTTGGATTTGGCCGAGATCGGAAGAG	TGCAGCTTGCACGTACGGCCGCATGTTGTCGCGCCGAACAATGTTTGGATTTGGCCG
1129099	TGCAGCGCACGGCACCGTGCGGCTACATACGGCGCATGCACTCATTCGGCCGAGATCGGAAGAGCGGTT	TGCAGCGCACGGCACCGTGCGGCTACATACGGCGCATGCACTCATTCGGCCG
1247936	TGCAGCGCACGGCACCGTGCGGCTACATACGGTGCATGCACTGATGCGGCCGAGATCGGAAGAGCGGTT	TGCAGCGCACGGCACCGTGCGGCTACATACGGTGCATGCACTGATGCGGCCG
3940519	TGCAGCGCACGGCACCGTGCGGCTACATACGGTGCATGCACTCATCCGAGATCGGAAGAGCGGTTCAGC	TGCAGCGCACGGCACCGTGCGGCTACATACGGTGCATGCACTCATCCG
1345698	TGCAGCCCGAGCTCGTCCATCCCCGCAAACAAAAGCATCTCACGCGTCTCCGAGATCGGAAGAGCGGTT	TGCAGCCCGAGCTCGTCCATCCCCGCAAACAAAAGCATCTCACGCGTCTCCG
1076608	TGCAGCTCATCAACATCCTGAATTTTTGCCTCAGACAAAGAGGCGATCCGAGATCGGAAGAGCGGTTCA	TGCAGCTCATCAACATCCTGAATTTTTGCCTCAGACAAAGAGGCGATCCG
2323788	TGCAGCCGAGTTGGAGTTGGCGCCACCACCGATAGCAGAGTCCCGATCGATCGATCAAGAAGAAGAGTT	TGCAGCCGAGTTGGAGTTGGCGCCACCACCGATAGCAGAGTCCCGATCGATCGATCAAGAAGAAGAGTT
978671	TGCAGGGATGGCGAATCTAGCACCCCCCAAACTTGTCGTTCCTACTTCTACTGGATCACCCGAGATCGG	TGCAGGGATGGCGAATCTAGCACCCCCCAAACTTGTCGTTCCTACTTCTACTGGATCACCCG
1238842	TGCAGAGCTTTACTTGTCAACGCACCATCCACTCTTATCGCCTAAGAGGAAGTGGCTCCGAGATCGGAA	TGCAGAGCTTTACTTGTCAACGCACCATCCACTCTTATCGCCTAAGAGGAAGTGGCTCCG	7DL_3341926_11690_184778_1241428_424684_
1205633	TGCAGAGTAACTCCGACAGTGGCTGGAACTGGTGGGACCTCCCTTGCCGCGTTTGTCGCTTCTCGCACG	TGCAGAGTAACTCCGACAGTGGCTGGAACTGGTGGGACCTCCCTTGCCGCGTTTGTCGCTTCTCGCACG
1716343	TGCAGCCGAATCAAAAGTTACTCTGCTGCTAGTCAGTAACTTGCGGATCCGAGATCGGAAGAGCGGTTC	TGCAGCCGAATCAAAAGTTACTCTGCTGCTAGTCAGTAACTTGCGGATCCG
997875	TGCAGAGGAGCCGAACCCGTCTCGGCCTAGCACCCTATGTGCAGTAGCGCATTTGGCTCGGTCCGAGAT	TGCAGAGGAGCCGAACCCGTCTCGGCCTAGCACCCTATGTGCAGTAGCGCATTTGGCTCGGTCCGAGAT
1696675	TGCAGCACGTCTGTCAGCTCCTTCACCGCCACCACGGTGGTCTTGTCAAGCACGCCGCGGTACACCACG	TGCAGCACGTCTGTCAGCTCCTTCACCGCCACCACGGTGGTCTTGTCAAGCACGCCGCGGTACACCACG
1218849	TGCAGCCCCCTGCGTACAAGCTCTCCTTCCCTGGGGAGACTCGCCGCGCGCCATCTCCGTTACTAATCA	TGCAGCCCCCTGCGTACAAGCTCTCCTTCCCTGGGGAGACTCGCCGCGCGCCATCTCCGTTACTAATCA
1219891	TGCAGGAGTACAAGTCCCACGCCGACAGCTTCATATGCTCCATGGTGCCCGAGATCGGAAGAGCGGTTC	TGCAGGAGTACAAGTCCCACGCCGACAGCTTCATATGCTCCATGGTGCCCG
1139478	TGCAGAGAGAGAGCCGCAACGGACGAGTTCATAACTTCATATCGAATGAGATGCCGAGATCGGAAGAGC	TGCAGAGAGAGAGCCGCAACGGACGAGTTCATAACTTCATATCGAATGAGATGCCG
1153255	TGCAGCTGTCGAGGGCCGTGACCGTGGACGAGTCGGCCGACGCGTTCCCGAACCCGAGATCGGAAGAGC	TGCAGCTGTCGAGGGCCGTGACCGTGGACGAGTCGGCCGACGCGTTCCCGAACCCG
3222477	TGCAGGCGTGCATGAGCTGCTTGGATTCCCCCCTGGTGCTGGCCGAGATCGGAAGAGCGGTTCAGCAGG	TGCAGGCGTGCATGAGCTGCTTGGATTCCCCCCTGGTGCTGGCCG
10984340	TGCAGGCGTGCATGAGCTGCTTGGATTCCCCACTGATGCTGGCCGAGATCGGAAGAGCGGTTCAGCAGG	TGCAGGCGTGCATGAGCTGCTTGGATTCCCCACTGATGCTGGCCG
1010881	TGCAGGCCCAGATCTAGGCCCAAAGTCAAGGCTGGTCTGCCCCGTTGCCTCCGAGATCGGAAGAGCGGT	TGCAGGCCCAGATCTAGGCCCAAAGTCAAGGCTGGTCTGCCCCGTTGCCTCCG
1067034	TGCAGCAGCAAGTCTCAGGTCTGAAATACAGCGACTTGATGGATAGGAGCATGTGGACAAGTCATCATA	TGCAGCAGCAAGTCTCAGGTCTGAAATACAGCGACTTGATGGATAGGAGCATGTGGACAAGTCATCATA
1167568	TGCAGATCCTCCCCAGCAGCGCCGTGCGCCAGTTCTACGTCCGCATCAACGGCATGGAGTTGAACATGA	TGCAGATCCTCCCCAGCAGCGCCGTGCGCCAGTTCTACGTCCGCATCAACGGCATGGAGTTGAACATGA
1167568	TGCAGATCCTCCCCAGCAGCGCCGTGCGCCAGTTCTATGTCAGCATCAACGGCATGGAGTTGAACATGA	TGCAGATCCTCCCCAGCAGCGCCGTGCGCCAGTTCTATGTCAGCATCAACGGCATGGAGTTGAACATGA
1203543	TGCAGCTATCAAGGCGCTACCACGACGTGCGCAGCTTCCCTGATGGCACGCGCAACTGCTACACACTCC	TGCAGCTATCAAGGCGCTACCACGACGTGCGCAGCTTCCCTGATGGCACGCGCAACTGCTACACACTCC
1209208	TGCAGATCCTCCCCAGCAGCGCCGTGCGCCAGTTCTACGTCAGCATCAACGGCGTGAAGTTAAACATGA	TGCAGATCCTCCCCAGCAGCGCCGTGCGCCAGTTCTACGTCAGCATCAACGGCGTGAAGTTAAACATGA
1212844	TGCAGAGGACGCCGTGCGCGGGTTCTACATCACCACCAACGGCGAGCTCTCGTACCCGCACGTCATGAC	TGCAGAGGACGCCGTGCGCGGGTTCTACATCACCACCAACGGCGAGCTCTCGTACCCGCACGTCATGAC
2336561	TGCAGGTGAAAAGGGAGCTGCGGCGTGGGAGAGAGGACTCGGTGCAGAGCCGTGTTCGAAGCGAGACCG	TGCAGGTGAAAAGGGAGCTGCGGCGTGGGAGAGAGGACTCGGTGCAGAGCCGTGTTCGAAGCGAGACCG
1766767	TGCAGCTCAGAGAAGTGCAAGATGGCGATGTACCCTGGTGACGGGTCGTTGGGTTGGGGCTCCGAGATC	TGCAGCTCAGAGAAGTGCAAGATGGCGATGTACCCTGGTGACGGGTCGTTGGGTTGGGGCTCCG
2278315	TGCAGCCCGCCACACATCCCACCCAAACTAGACCTCCCCGCACGCTCGAACCAGCGGCACCCATGGCAC	TGCAGCCCGCCACACATCCCACCCAAACTAGACCTCCCCGCACGCTCGAACCAGCGGCACCCATGGCAC
3944440	TGCAGCATTTGCAGCTGAATCCATGACGAGCACGTACGCCTGTCTCCGAGATCGGAAGAGCGGTTCAGC	TGCAGCATTTGCAGCTGAATCCATGACGAGCACGTACGCCTGTCTCCG
7160311	TGCAGACGTGCTTGGCGCGTCGACGAGGCTGGGCCGAGATCGGAAGAGCGGTTCAGCAGGAATGCCGAG	TGCAGACGTGCTTGGCGCGTCGACGAGGCTGGGCCG	7BL_6584062_395_1175_5126084_5508317_
3021884	TGCAGTAGAAGCATCTGATAGAGCTGATGTTGCTGCACCGAGATCGGAAGAGCGGTTCAGCAGGAATGC	TGCAGTAGAAGCATCTGATAGAGCTGATGTTGCTGCACCG
1244270	TGCAGCTGCTCCTACCCACTTACGCGCTAGCTCAGACACAAACCATATAATGCCCAGACAATGGCGTTT	TGCAGCTGCTCCTACCCACTTACGCGCTAGCTCAGACACAAACCATATAATGCCCAGACAATGGCGTTT
1162726	TGCAGACCAGCCAGCGGTGCAGGGGAGCGGGACGGCGACGGGCCTGGCCGATCCGAGATCGGAAGAGCG	TGCAGACCAGCCAGCGGTGCAGGGGAGCGGGACGGCGACGGGCCTGGCCGATCCG
1092534	TGCAGAGTGGTATTTCTCCTTCCACTTCTCCCTACACCTCCCAAAATCTGCTAGTAATATCCGAGATCG	TGCAGAGTGGTATTTCTCCTTCCACTTCTCCCTACACCTCCCAAAATCTGCTAGTAATATCCG	7AS_4255316_7949_79270_4135088_4048854_
1161327	TGCAGGTCGAGGCCGACGAAGTGGGGCTGCCCTGGCTCCTGGAGGTCGGCGTCCCTCAGGCTGCTGCTG	TGCAGGTCGAGGCCGACGAAGTGGGGCTGCCCTGGCTCCTGGAGGTCGGCGTCCCTCAGGCTGCTGCTG
7352434	TGCAGGTCGAGGCCGACGGAGTGGGGCTGCACTGGCTCCTGGAGGTCGGCGTACCTCAGGCTGCTGCTG	TGCAGGTCGAGGCCGACGGAGTGGGGCTGCACTGGCTCCTGGAGGTCGGCGTACCTCAGGCTGCTGCTG	7DL_3356923_7353_134777_1859218_136580_
1140807	TGCAGTGAACGGGATAGTGTCTGAGGTTAACCTTTTTGGCCTTGTCTTGGCCGACGACGTACTGGTCCA	TGCAGTGAACGGGATAGTGTCTGAGGTTAACCTTTTTGGCCTTGTCTTGGCCGACGACGTACTGGTCCA
1382807	TGCAGTAGCTCACTGTCGCTGCTGCATTTAATCGCCTCTCCACCCTGCCGAGATCGGAAGAGCGGTTCA	TGCAGTAGCTCACTGTCGCTGCTGCATTTAATCGCCTCTCCACCCTGCCG
1399704	TGCAGTCCCACTCATGGTGTCCAAGAGATTACTCTGCTGTCCATCCATGCAAGAAAGTCTCCGAGATCG	TGCAGTCCCACTCATGGTGTCCAAGAGATTACTCTGCTGTCCATCCATGCAAGAAAGTCTCCG
1112283	TGCAGCAACTGCACCCCTCCAGAATATCACGTGGATGGGAAGATATCAACCGAGATCGGAAGAGCGGTT	TGCAGCAACTGCACCCCTCCAGAATATCACGTGGATGGGAAGATATCAACCG
1117479	TGCAGGGAAGGAGGAGGAGGAGGTGGTGCTCTGCTCGTCCTTGACGCCGCCGTTGATCTCGCCCGAGAT	TGCAGGGAAGGAGGAGGAGGAGGTGGTGCTCTGCTCGTCCTTGACGCCGCCGTTGATCTCGCCCGAGAT
1242275	TGCAGCTCCCGCAGCTCCCTCTTGACGCGGTCCAGCTCGCGCATCACCTCGGCGTACGTCGCGCCGCCG	TGCAGCTCCCGCAGCTCCCTCTTGACGCGGTCCAGCTCGCGCATCACCTCGGCGTACGTCGCGCCGCCG
1075810	TGCAGACGCTGAGGAGCGTGTGGATGTGGATCCGTCAGATGACGGTTGTGCGCAGGTCAACATGAGGCG	TGCAGACGCTGAGGAGCGTGTGGATGTGGATCCGTCAGATGACGGTTGTGCGCAGGTCAACATGAGGCG
1113979	TGCAGCCCCATGGTCGGTGGCGTCCACCTCGTCACCTCTTCCTCTGTATCTCTCGCAGACGACCGAGAT	TGCAGCCCCATGGTCGGTGGCGTCCACCTCGTCACCTCTTCCTCTGTATCTCTCGCAGACGACCGAGAT
4404253	TGCAGCCTACCAGTACCTCAATGAGGCATGTGGTTTGGGTACGATGACCTGAGCAACATGCGATGGGAG	TGCAGCCTACCAGTACCTCAATGAGGCATGTGGTTTGGGTACGATGACCTGAGCAACATGCGATGGGAG	7DS_3944350_5007_55211_3209871_1191620_
3020858	TGCAGTCCCACTCGCTGTCCAAACATGCAAGAAAGTCTCCGAGATCGGAAGAGCGGTTCAGCAGGAATG	TGCAGTCCCACTCGCTGTCCAAACATGCAAGAAAGTCTCCG
1054439	TGCAGGTCATGATAATCAGTTGGTTTTCATGATCACCAGAGCAAAGCATAGCGTAATCTTCACTTTTTT	TGCAGGTCATGATAATCAGTTGGTTTTCATGATCACCAGAGCAAAGCATAGCGTAATCTTCACTTTTTT
1112822	TGCAGCAGCGAGCCGTTGATGCACGCGACGATTTTTCTATGCACCAATGGTGCTACGACGGATGTTGAA	TGCAGCAGCGAGCCGTTGATGCACGCGACGATTTTTCTATGCACCAATGGTGCTACGACGGATGTTGAA
10993007	TGCAGCGGCGAGCCGTTGATGCACGTGACGATTTTTCTATGCACCAATGGTGCTACGACGGATGTTGAA	TGCAGCGGCGAGCCGTTGATGCACGTGACGATTTTTCTATGCACCAATGGTGCTACGACGGATGTTGAA	7AL_4539426_9407_114054_3939825_3550168_
1202107	TGCAGCTTATCTGAGACTTATTTTCACCGCAGCTTATGCATAATTAAGCCACAGTTCAAAAGATGGCCC	TGCAGCTTATCTGAGACTTATTTTCACCGCAGCTTATGCATAATTAAGCCACAGTTCAAAAGATGGCCC
1167674	TGCAGAACGGGCCGCAGTTCCACCTGTCCTTCACGCGGTGCACGGACGTGAAGGCCAACTTCCTCCGGG	TGCAGAACGGGCCGCAGTTCCACCTGTCCTTCACGCGGTGCACGGACGTGAAGGCCAACTTCCTCCGGG
2261292	TGCAGCGTCACCCCCTGCACGCTCACCCCCCTGCACTCCTCGAAATGCAACGCCTACAAGATCCCAAAT	TGCAGCGTCACCCCCTGCACGCTCACCCCCCTGCACTCCTCGAAATGCAACGCCTACAAGATCCCAAAT
2261292	TGCAGCGTCACGCCCTGCACGCTCACCCCCCTGCACTCCTCGAAATGCAACGCCTACAACATCCCAAAT	TGCAGCGTCACGCCCTGCACGCTCACCCCCCTGCACTCCTCGAAATGCAACGCCTACAACATCCCAAAT
2277094	TGCAGCTGCTAAAGCAGCCAATGCCCATGAGTTCATATCGAGCATGCCACAGGGGTACAACACGTCAGT	TGCAGCTGCTAAAGCAGCCAATGCCCATGAGTTCATATCGAGCATGCCACAGGGGTACAACACGTCAGT
5573775	TGCAGAACGGGCCGCAGTTCCACCTGTCGTTCACGCGGTGCACCGAGATCGGAAGAGCGGTTCAGCAGG	TGCAGAACGGGCCGCAGTTCCACCTGTCGTTCACGCGGTGCACCG
1074158	TGCAGCTGTAATAAACTAATAACAAATCTTGGTATTTTTGACATATGAAATGAAACTCAACTTGGTGAG	TGCAGCTGTAATAAACTAATAACAAATCTTGGTATTTTTGACATATGAAATGAAACTCAACTTGGTGAG
1117717	TGCAGCGGCGAGCCGTTGATGCACGCGACGATTTTTCTATGCACCAATGGTGCTACGATGGATGTTGAA	TGCAGCGGCGAGCCGTTGATGCACGCGACGATTTTTCTATGCACCAATGGTGCTACGATGGATGTTGAA	7AL_4539426_9407_114054_3939825_3550168_
2289733	TGCAGGCCGCCCGTTGTCCAGCTCGAAAATTTACCCGTGTTCAAGCCCAACATCTGAACTATATATACA	TGCAGGCCGCCCGTTGTCCAGCTCGAAAATTTACCCGTGTTCAAGCCCAACATCTGAACTATATATACA
982117	TGCAGCTCTCAGTTGTTTGGTCGGCTTCCTTCCTGGACGTGTTGTCGCAAACGAGCCTGGACGTGACGA	TGCAGCTCTCAGTTGTTTGGTCGGCTTCCTTCCTGGACGTGTTGTCGCAAACGAGCCTGGACGTGACGA
1113320	TGCAGGTATCCGCGTTGCCGATTCAGCGGCCTCGCTGGTATTCCGTGCGGTATTCTCCTCCACCTCCTC	TGCAGGTATCCGCGTTGCCGATTCAGCGGCCTCGCTGGTATTCCGTGCGGTATTCTCCTCCACCTCCTC
1228103	TGCAGAATTTGCGTGTACGGACTCATTTTCCAGCTAGGAAATAATTCAGCCGAGATCGGAAGAGCGGTT	TGCAGAATTTGCGTGTACGGACTCATTTTCCAGCTAGGAAATAATTCAGCCG
1077553	TGCAGGTCAGCATAGCAATCTTGGTGCGAAGACGAAGGGCAACAGGTGTGCCGAGATCGGAAGAGCGGT	TGCAGGTCAGCATAGCAATCTTGGTGCGAAGACGAAGGGCAACAGGTGTGCCG
1204064	TGCAGGCCGTCCCAGAGCTGATCCCCTGTTTCCTGCCCGCCGTTCTGCTGCCACGCCTGCGGGACCCGA	TGCAGGCCGTCCCAGAGCTGATCCCCTGTTTCCTGCCCGCCGTTCTGCTGCCACGCCTGCGGGACCCGA
1309878	TGCAGGCCGTCCCAGAGCTGATCCCCTGTTTCCTGCCCGCCGTTCTGCTGCCACGTCTGCGGAACCCGA	TGCAGGCCGTCCCAGAGCTGATCCCCTGTTTCCTGCCCGCCGTTCTGCTGCCACGTCTGCGGAACCCGA
3064440	TGCAGGGTGAGGCTGGTTACCCAGCTGAAAACCACAGGACAAGCACCAAGGAATGACATGAAGCGTCGA	TGCAGGGTGAGGCTGGTTACCCAGCTGAAAACCACAGGACAAGCACCAAGGAATGACATGAAGCGTCGA
1108997	TGCAGGAACTGTGCAGACCTGTCAGTGTACTACTGCTTCTTTCTGGTCTCCGAGATCGGAAGAGCGGTT	TGCAGGAACTGTGCAGACCTGTCAGTGTACTACTGCTTCTTTCTGGTCTCCG
2288936	TGCAGTACGTACTAGCTGTTGTTTCCCAACATTTTTCTGCTGGATTGAGCACCCGAACAGATCGACCGA	TGCAGTACGTACTAGCTGTTGTTTCCCAACATTTTTCTGCTGGATTGAGCACCCGAACAGATCGACCGA
1282626	TGCAGCTTCCGCCTCACCGCCCGAGCTCGCGGTCGCACCAACCTCGGCACCACGTCGCCGCCGAGATCG	TGCAGCTTCCGCCTCACCGCCCGAGCTCGCGGTCGCACCAACCTCGGCACCACGTCGCCGCCG
1023003	TGCAGGTAGATGAAACTGTGGACGTGCGGATGGTGGGACGAGACGGGGCCGCGGTGCGTGTGACCACCA	TGCAGGTAGATGAAACTGTGGACGTGCGGATGGTGGGACGAGACGGGGCCGCGGTGCGTGTGACCACCA
1297956	TGCAGGTAGATGAAACGGTGGACGTGCGGATGGTGGGACGAGACGGGGCCGCCGTGCGTGTGACCACCA	TGCAGGTAGATGAAACGGTGGACGTGCGGATGGTGGGACGAGACGGGGCCGCCGTGCGTGTGACCACCA
1237680	TGCAGTAGATAGCTGGAGGGATTGTTCACTAGAACGCCCCCTCGCTCGCTGTACATGGGGACAAGTGGA	TGCAGTAGATAGCTGGAGGGATTGTTCACTAGAACGCCCCCTCGCTCGCTGTACATGGGGACAAGTGGA
2321283	TGCAGCTCGGACTGGCTGTATTTTTCGTCGGGCTAGGACCGAGTCTCCTGGATCGAGCGGGCTACGAGC	TGCAGCTCGGACTGGCTGTATTTTTCGTCGGGCTAGGACCGAGTCTCCTGGATCGAGCGGGCTACGAGC
1056260	TGCAGCATTGTTGCTGCAAATGACCTGCCTCTGGCTCTTGATCTTGGACTAGAATTTTCTAGAAGCACG	TGCAGCATTGTTGCTGCAAATGACCTGCCTCTGGCTCTTGATCTTGGACTAGAATTTTCTAGAAGCACG
1118180	TGCAGCAGCACCCATGAGACGCTGGCGATGTGCGCTCCCATGGCCCCGTTATGCCGAGATCGGAAGAGC	TGCAGCAGCACCCATGAGACGCTGGCGATGTGCGCTCCCATGGCCCCGTTATGCCG
1279347	TGCAGCTCTCAGTTGTTTGATCGGCTTCCTTCCTCACAAACCATGCACATGTTGGGCACTCAGCCTGGA	TGCAGCTCTCAGTTGTTTGATCGGCTTCCTTCCTCACAAACCATGCACATGTTGGGCACTCAGCCTGGA
3944931	TGCAGCAGCACCCATGAGACGCCGACGATGTGCGCTCCCATGGCCCCGAGATCGGAAGAGCGGTTCAGC	TGCAGCAGCACCCATGAGACGCCGACGATGTGCGCTCCCATGGCCCCG
1760149	TGCAGGAGGCGGTTTATCTACCGTGTTCTCTGAGGCCGACGGAAGTTCACGCGATCTGTCCGACCGCAG	TGCAGGAGGCGGTTTATCTACCGTGTTCTCTGAGGCCGACGGAAGTTCACGCGATCTGTCCGACCGCAG	7BL_6727610_3084_15521_5882560_3170479_
5568069	TGCAGGAGGCGGTTTATCTACCACGTTCTCTGAGGCCGAGATCGGAAGAGCGGTTCAGCAGGAATGCCG	TGCAGGAGGCGGTTTATCTACCACGTTCTCTGAGGCCG	7BL_6727610_3084_15521_5882560_3170479_
1210133	TGCAGCAGGTTCGTAGTTCGGTGCAGCTTGGATTGAACGTCCGCGCAATCAACGCGATCATCAACGCAT	TGCAGCAGGTTCGTAGTTCGGTGCAGCTTGGATTGAACGTCCGCGCAATCAACGCGATCATCAACGCAT
997660	TGCAGCCAGAGCCGACGCCTCATGCCGTCATGCGTCGCCTCTGTAGTTTGGTAGTTGCCGCCGAGATCG	TGCAGCCAGAGCCGACGCCTCATGCCGTCATGCGTCGCCTCTGTAGTTTGGTAGTTGCCGCCG
1083038	TGCAGCAAAACATTCTATCTTTATCTGCAAGTTAGCACAACAATCTTGATGCCAGGACGAAGGGCAACA	TGCAGCAAAACATTCTATCTTTATCTGCAAGTTAGCACAACAATCTTGATGCCAGGACGAAGGGCAACA
1217279	TGCAGTGTAAAGCTAACCTTAACTATCTAACCGATCTTTCGGTGGATGTGTAGTACTAGCACTAGTACT	TGCAGTGTAAAGCTAACCTTAACTATCTAACCGATCTTTCGGTGGATGTGTAGTACTAGCACTAGTACT
1081388	TGCAGTTCAGCAAAGGTAGAGAAAGTTCTTGCTAACGATTGTTCGCTTCTATTCAGGGATGGGACGCGT	TGCAGTTCAGCAAAGGTAGAGAAAGTTCTTGCTAACGATTGTTCGCTTCTATTCAGGGATGGGACGCGT
2277524	TGCAGAAGCTCCGAATCCGTCTTCTTCCTCCTCGGCCGCACTACCGACCAGGGTCCCTCCGAAAGATCG	TGCAGAAGCTCCGAATCCGTCTTCTTCCTCCTCGGCCGCACTACCGACCAGGGTCCCTCCGAAAGATCG
1124536	TGCAGACTCAGTAGCGGAGCGGAGATCCGACACAACGCGCCCTTCTCTGATTGTGCTGCGCGCCGCCGA	TGCAGACTCAGTAGCGGAGCGGAGATCCGACACAACGCGCCCTTCTCTGATTGTGCTGCGCGCCGCCGA
1043193	TGCAGTGTTACCAGCTGGTAAGCAAAGAAGATCACAGAACCCCTTGCCTTTCGCCAGAATGGCCTTCAG	TGCAGTGTTACCAGCTGGTAAGCAAAGAAGATCACAGAACCCCTTGCCTTTCGCCAGAATGGCCTTCAG
1243774	TGCAGCCTAGCTATCAGTCTATGCGCCAATTTCATGATATCCCCGTGCCAGGAGATTCAGATTTCACAA	TGCAGCCTAGCTATCAGTCTATGCGCCAATTTCATGATATCCCCGTGCCAGGAGATTCAGATTTCACAA
1087467	TGCAGGCCTCGAGGGCACTGACCTCGGCCGCGAAGTCGGAGAGGTAGCGGCCGCCGTCGCCGTCGTCGC	TGCAGGCCTCGAGGGCACTGACCTCGGCCGCGAAGTCGGAGAGGTAGCGGCCGCCGTCGCCGTCGTCGC
1695095	TGCAGGCCTCGAGGGCGCAGACCTCGCTGGCGAAGTCGGAGAGGTAGCGGTCGACGTCGTGGCCGCGAG	TGCAGGCCTCGAGGGCGCAGACCTCGCTGGCGAAGTCGGAGAGGTAGCGGTCGACGTCGTGGCCGCGAG
1228652	TGCAGTGTAGCTAGCCGAGTCAAGGCTTGTGCGCAGGTGGACTGCTTTCCCCGAGATCGGAAGAGCGGT	TGCAGTGTAGCTAGCCGAGTCAAGGCTTGTGCGCAGGTGGACTGCTTTCCCCG
3025213	TGCAGAAACATAATGGTTAAGGATACTTACGGAACACACTTCGGCCGAGATCGGAAGAGCGGTTCAGCA	TGCAGAAACATAATGGTTAAGGATACTTACGGAACACACTTCGGCCG
1233402	TGCAGGGGCAGCTGCCGCATTCATTAGTCCGTGCGTATTTATTGTGCTGCCCGAGTGATGAATTATTGC	TGCAGGGGCAGCTGCCGCATTCATTAGTCCGTGCGTATTTATTGTGCTGCCCGAGTGATGAATTATTGC
3034276	TGCAGGGAAGACAACCCTTCAAGAAAGCACAGATCCGAGATCGGAAGAGCGGTTCAGCAGGAATGCCGA	TGCAGGGAAGACAACCCTTCAAGAAAGCACAGATCCG	7AL_4552802_8173_99125_4369296_1478050_
5008578	TGCAGCCGTTGTGCTGTGTGCGCGACAAGAGCAACGCGACCGAGATCGGAAGAGCGGTTCAGCAGGAAT	TGCAGCCGTTGTGCTGTGTGCGCGACAAGAGCAACGCGACCG	7DL_3366695_1728_15326_2259686_3309066_2913082_
1023614	TGCAGGTTCCGAATGCATCGTGTGTTGCTTGCACAGATCGCCCTCCTCAGCAGATTCGCGGACGGGCGA	TGCAGGTTCCGAATGCATCGTGTGTTGCTTGCACAGATCGCCCTCCTCAGCAGATTCGCGGACGGGCGA
1115555	TGCAGATGCAAAAAATATAATCCAGTTCATTTCAGAAAAATAATATAATCCGAGATCGGAAGAGCGGTT	TGCAGATGCAAAAAATATAATCCAGTTCATTTCAGAAAAATAATATAATCCG
1107856	TGCAGGGACATGTACCTCCATTGTGACGAAAGCCTTATGCCATGGAATCCGTCGGCATGGAGTGCCTGC	TGCAGGGACATGTACCTCCATTGTGACGAAAGCCTTATGCCATGGAATCCGTCGGCATGGAGTGCCTGC	7BS_3148467_8194_159604_2588873_1831249_
1037914	TGCAGTGGGCGTCAAGTCCATCAGGGGTCAACCCTGGCAGTTGCAGATCAGACCGAGATCGGAAGAGCG	TGCAGTGGGCGTCAAGTCCATCAGGGGTCAACCCTGGCAGTTGCAGATCAGACCG
1129978	TGCAGTGGTGCCATTTTCTGGAGCGCGAGTGGGACCCGCCCATAGACAGCGCCCTCTGGATCGGGCTGT	TGCAGTGGTGCCATTTTCTGGAGCGCGAGTGGGACCCGCCCATAGACAGCGCCCTCTGGATCGGGCTGT
979490	TGCAGAGAGCTTAGTTGGCTTAAGAGTAAACTTCAGATAACCACCAACCCTGTTCCGTTTGTTCCGAGA	TGCAGAGAGCTTAGTTGGCTTAAGAGTAAACTTCAGATAACCACCAACCCTGTTCCGTTTGTTCCGAGA
1063918	TGCAGAGAGGTTAGTAAGAGATAAATTTCAGATAACAAATCCTGTGTTCTGTTTGATCCGAGATCGGAA	TGCAGAGAGGTTAGTAAGAGATAAATTTCAGATAACAAATCCTGTGTTCTGTTTGATCCG
1118166	TGCAGCCAGGTAATAATTAACTACGACTACGACCCGTGCTTCTACTCTACTGTACACCCCGAGATCGGA	TGCAGCCAGGTAATAATTAACTACGACTACGACCCGTGCTTCTACTCTACTGTACACCCCG
1216238	TGCAGGAAGACGAAGACAAAGTTGGCGCATCCATTCAGCCAGACTGCGAGAGCCGAGATCGGAAGAGCG	TGCAGGAAGACGAAGACAAAGTTGGCGCATCCATTCAGCCAGACTGCGAGAGCCG
4409120	TGCAGGATGGCAGGAAGCAAACGTGGGAGTATAAAATATCAGTGGCAGTCAAAATATCAGGACATTAGC	TGCAGGATGGCAGGAAGCAAACGTGGGAGTATAAAATATCAGTGGCAGTCAAAATATCAGGACATTAGC
1278137	TGCAGGAATCATCCCCGTCTCCAACCAATCAAGCATGGACAAGGTGTTAGCCTTCTCCATCCTGAGCGC	TGCAGGAATCATCCCCGTCTCCAACCAATCAAGCATGGACAAGGTGTTAGCCTTCTCCATCCTGAGCGC
1702349	TGCAGGAAGCCAGGAATCATCCCCGTCTCCAATCGAGTATGGACAAGGTGCTGGCCTTCTCCATCCTGA	TGCAGGAAGCCAGGAATCATCCCCGTCTCCAATCGAGTATGGACAAGGTGCTGGCCTTCTCCATCCTGA	7AS_4222929_6735_38091_2868993_4049906_
2244976	TGCAGGAATCATCCCCGTCTACAACCAATCGAGTATGGACAAGGTGCTGGCCTTCTCCATCCTGAGCGC	TGCAGGAATCATCCCCGTCTACAACCAATCGAGTATGGACAAGGTGCTGGCCTTCTCCATCCTGAGCGC	7AS_4222929_6735_38091_2868993_4049906_
3021616	TGCAGGAATCATCGCCATCTCCATTCGAGCATGGACAAGGTGCTGGCCTTCTCCATCCTGAGCGCCTCG	TGCAGGAATCATCGCCATCTCCATTCGAGCATGGACAAGGTGCTGGCCTTCTCCATCCTGAGCGCCTCG	7AS_4222929_6735_38091_2868993_4049906_
2276570	TGCAGGCGTGAGGACTTACAGGCAGCAATTGAGGGGTGTCCATGATGGTATTACTCATGTGATCTTCCC	TGCAGGCGTGAGGACTTACAGGCAGCAATTGAGGGGTGTCCATGATGGTATTACTCATGTGATCTTCCC
1122484	TGCAGGAAGCGCCGACCAGTTGACGGACGGTGAGTGAGTCCCATCTTCATCTTGGGCTTCTTCTTCCTC	TGCAGGAAGCGCCGACCAGTTGACGGACGGTGAGTGAGTCCCATCTTCATCTTGGGCTTCTTCTTCCTC
1101782	TGCAGAAGGGGGTTGAAATTGTTCATTAGGTTCTGACTTGTTGCTTGACAAATAAACCGAGATCGGAAG	TGCAGAAGGGGGTTGAAATTGTTCATTAGGTTCTGACTTGTTGCTTGACAAATAAACCG
3027289	TGCAGCAGCGCCACATCCCAAAGCAAGTACGTCGTCCGAGATCGGAAGAGCGGTTCAGCAGGAATGCCG	TGCAGCAGCGCCACATCCCAAAGCAAGTACGTCGTCCG
3023275	TGCAGGAGATGGTCTCACTGATCAGGAGTGTACGACCCGAGATCGGAAGAGCGGTTCAGCAGGAATGCC	TGCAGGAGATGGTCTCACTGATCAGGAGTGTACGACCCG
1115940	TGCAGAAGGGGACATCTACAACAGTCCTTTGAAATTGTTCATTAGGTTCTGACTTGTTGCTTGACAAAT	TGCAGAAGGGGACATCTACAACAGTCCTTTGAAATTGTTCATTAGGTTCTGACTTGTTGCTTGACAAAT
1287515	TGCAGGGGAAGCTGATGAACTGCGGCGGCGGGGGCAGCTGCGGCACCTGCATCGTCGAGGTACACCACT	TGCAGGGGAAGCTGATGAACTGCGGCGGCGGGGGCAGCTGCGGCACCTGCATCGTCGAGGTACACCACT
1251099	TGCAGCTCGTGAGCACGTGGTGACGACGATGTGTTTAAGGAGAAGGCGAGAGACCGAGATCGGAAGAGC	TGCAGCTCGTGAGCACGTGGTGACGACGATGTGTTTAAGGAGAAGGCGAGAGACCG	7AL_4554134_2276_25817_4377949_4377751_
2277726	TGCAGAAGAAGATGAGACCCGCTCATACATCTGCATGGTTAGGCTTAATAACTACCTCGAGCTGACAGG	TGCAGAAGAAGATGAGACCCGCTCATACATCTGCATGGTTAGGCTTAATAACTACCTCGAGCTGACAGG
1095529	TGCAGGACGACGGCCAGGCCAGAGCAGGGCAAGAGGGGAAGCAGGGCGGTCCACCGTCGGAGGCGGAGC	TGCAGGACGACGGCCAGGCCAGAGCAGGGCAAGAGGGGAAGCAGGGCGGTCCACCGTCGGAGGCGGAGC
2259967	TGCAGTCCCCTTTGATTTGCATTTGCATGGTGTTGCCGTCGCAACGGAACAGAAGATGGGGAAGGCTAG	TGCAGTCCCCTTTGATTTGCATTTGCATGGTGTTGCCGTCGCAACGGAACAGAAGATGGGGAAGGCTAG
976954	TGCAGTATGCCCCGTTGAGCCAGCCGTCGGTGATCTGCTTGTATGCTGCCTCAGTGAGGTGGATGCCGT	TGCAGTATGCCCCGTTGAGCCAGCCGTCGGTGATCTGCTTGTATGCTGCCTCAGTGAGGTGGATGCCGT	7DS_3962837_3571_37046_3805756_1841763_
1091456	TGCAGAACTCCTTGGAGGACAACGTTGCAGCCCAGGAGCGGCAAACGGCCCGAGATCGGAAGAGCGGTT	TGCAGAACTCCTTGGAGGACAACGTTGCAGCCCAGGAGCGGCAAACGGCCCG
1100726	TGCAGTACAGATTAACCGTCAACACAGCCGAGGCGGAGCAGCACCATCATCCACGAGCCGAGATCGGAA	TGCAGTACAGATTAACCGTCAACACAGCCGAGGCGGAGCAGCACCATCATCCACGAGCCG	7BL_6725930_9397_95034_5780278_6567492_
1137040	TGCAGAACTCCTTGGAGGACAGCGTTGCGGCCCAGCAGCGGCAGACGGAGCGGAAACGCAGGATGGATT	TGCAGAACTCCTTGGAGGACAGCGTTGCGGCCCAGCAGCGGCAGACGGAGCGGAAACGCAGGATGGATT
3021564	TGCAGATTACAAACCGAATCTGGGCCTTTCTGCAAAGCCGAGATCGGAAGAGCGGTTCAGCAGGAATGC	TGCAGATTACAAACCGAATCTGGGCCTTTCTGCAAAGCCG
1109266	TGCAGCAGCATCAACCAACCACGGGCGACGTGCCTCGTGGCGTAGCCAACTGCTCCAGCACGACAGCAT	TGCAGCAGCATCAACCAACCACGGGCGACGTGCCTCGTGGCGTAGCCAACTGCTCCAGCACGACAGCAT
7345277	TGCAGCATCGACCAACCACGGGCGACGTGCCTCGTGGCGTAGCCAACTGCTCCAGCACGACAGCATGTA	TGCAGCATCGACCAACCACGGGCGACGTGCCTCGTGGCGTAGCCAACTGCTCCAGCACGACAGCATGTA
1168776	TGCAGAAGAAGATGAGATCCGCTCATACATCTGCATGGTCAGGCTTACTAACTATACCTGGAGCTGACA	TGCAGAAGAAGATGAGATCCGCTCATACATCTGCATGGTCAGGCTTACTAACTATACCTGGAGCTGACA
1069321	TGCAGAAAACAGATTTTTAAGTTTGACAAAACACCAACTTGTAGGCCGAGCAAGAGCTACTTCAGCATA	TGCAGAAAACAGATTTTTAAGTTTGACAAAACACCAACTTGTAGGCCGAGCAAGAGCTACTTCAGCATA
1216002	TGCAGCACACACAGCACAACACCGTTGCCAGTTAGCTACGTACTCCTACTCTAGTTGATTGATCACTAC	TGCAGCACACACAGCACAACACCGTTGCCAGTTAGCTACGTACTCCTACTCTAGTTGATTGATCACTAC
1073456	TGCAGTAACGCATAGGAAATCATCTAGTGACCCCTAAAAAAGGGAAATCATCTAGCGAACTTAGAGTTT	TGCAGTAACGCATAGGAAATCATCTAGTGACCCCTAAAAAAGGGAAATCATCTAGCGAACTTAGAGTTT
1101606	TGCAGGACTGCTTGAACGCCGACGACATGGACTGGTGCTGTGACACGCCGCTCCGTCTCCAATGGCCTT	TGCAGGACTGCTTGAACGCCGACGACATGGACTGGTGCTGTGACACGCCGCTCCGTCTCCAATGGCCTT	7DS_3884787_1797_19828_1283506_1837225_
1125564	TGCAGTAACGCGTAGGAAATCATCTAGTGACCCCTAGAAAAAGGGAAATCATCTAGTGAATTTAGAGTT	TGCAGTAACGCGTAGGAAATCATCTAGTGACCCCTAGAAAAAGGGAAATCATCTAGTGAATTTAGAGTT
1209754	TGCAGAGAAACAACAAGATAAGGAATAAGCTGTTCATCTTTGGCTTTGGGAAGGTTTACTTATAGAAGA	TGCAGAGAAACAACAAGATAAGGAATAAGCTGTTCATCTTTGGCTTTGGGAAGGTTTACTTATAGAAGA
2278604	TGCAGTTTGGGATATCTGATGATCATCGATAGTTCCTGATGCCCCCTATGCCTATACAATCCCCAGCGT	TGCAGTTTGGGATATCTGATGATCATCGATAGTTCCTGATGCCCCCTATGCCTATACAATCCCCAGCGT
1089251	TGCAGGCGAGACAAAAGTGTGTACCTACAGCCTGAGGAAGAGGCAAAGGTGTCTTAAAAATTGGGACTC	TGCAGGCGAGACAAAAGTGTGTACCTACAGCCTGAGGAAGAGGCAAAGGTGTCTTAAAAATTGGGACTC
1108600	TGCAGTTATAGAAAGCAATATTAATTGCAAAGATTGCTACCCTGCGCGCCATGGAAACTCCGAGATCGG	TGCAGTTATAGAAAGCAATATTAATTGCAAAGATTGCTACCCTGCGCGCCATGGAAACTCCG	7AL_4551903_2525_10377_4363462_4425289_4398911_
3020595	TGCAGATCATCCGAATGGACCAGAATATTCTCACAGGTGATATTCCGAGATCGGAAGAGCGGTTCAGCA	TGCAGATCATCCGAATGGACCAGAATATTCTCACAGGTGATATTCCG
10993103	TGCAGATCATCCGAATGGACCAGAATATTCTCACAGGGGGTATTCCGAGATCGGAAGAGCGGTTCAGCA	TGCAGATCATCCGAATGGACCAGAATATTCTCACAGGGGGTATTCCG
1235724	TGCAGGGGCAGCTGCCGCATTCATTAGTCTGTGCGTATTTATTGTGCTGCCAGAGTGACGAATTATTGC	TGCAGGGGCAGCTGCCGCATTCATTAGTCTGTGCGTATTTATTGTGCTGCCAGAGTGACGAATTATTGC
3025614	TGCAGCGCCTCTTGAACGATCTTATCGAGCCTTGCCGCCATCTCCGAGATCGGAAGAGCGGTTCAGCAG	TGCAGCGCCTCTTGAACGATCTTATCGAGCCTTGCCGCCATCTCCG
1240883	TGCAGACCGCATTGGGAGCTTGCTGCCAGAGCATTGGAAGATTCCTGCACACCGACGGGCATCACCACA	TGCAGACCGCATTGGGAGCTTGCTGCCAGAGCATTGGAAGATTCCTGCACACCGACGGGCATCACCACA
5323955	TGCAGACCGCATTGGGAGCTTGCTGCCAGAGCATTGGAAGATCCCTGCACATCGACGGGCATCACCACA	TGCAGACCGCATTGGGAGCTTGCTGCCAGAGCATTGGAAGATCCCTGCACATCGACGGGCATCACCACA
1106689	TGCAGATCTTCAACGTAAAGAATGGAAGTATAGAAGTGCAGAAACTAGATGATGCTCCGAGATCGGAAG	TGCAGATCTTCAACGTAAAGAATGGAAGTATAGAAGTGCAGAAACTAGATGATGCTCCG
1086094	TGCAGGATGCCGAGGAAAAGGATGAAGATGCCGAGGCCGCGGTGCGCCGAGATCGGAAGAGCGGTTCAG	TGCAGGATGCCGAGGAAAAGGATGAAGATGCCGAGGCCGCGGTGCGCCG
1106723	TGCAGGATGCCGAGGAAAAGGATGAAGATGCCGAGGCCACGGTGCGCTGGGATGTCGGCCTGGATCTTG	TGCAGGATGCCGAGGAAAAGGATGAAGATGCCGAGGCCACGGTGCGCTGGGATGTCGGCCTGGATCTTG
100094416	TGCAGGATGCCGAGGAAAAGAACGAATATGCCGAGGCCTCGGTGGGCTGGGATGTCCGCCTGAATCTTG	TGCAGGATGCCGAGGAAAAGAACGAATATGCCGAGGCCTCGGTGGGCTGGGATGTCCGCCTGAATCTTG
4009049	TGCAGAAACCTGTAAAAGCCTGTACGTTTAGCATTTTTGATCTATTCACGGTACGCCGAGATCGGAAGA	TGCAGAAACCTGTAAAAGCCTGTACGTTTAGCATTTTTGATCTATTCACGGTACGCCG
3025597	TGCAGTATTTATTTCTATCAGTTGAAGAGTTACCCCCGAGATCGGAAGAGCGGTTCAGCAGGAATGCCG	TGCAGTATTTATTTCTATCAGTTGAAGAGTTACCCCCG
1113207	TGCAGCCAGAGCCGACGCCTCATGCCGTCATTCGTTGCTTCTGTAGTTTGGTAGTTGCCGCCGAGATCG	TGCAGCCAGAGCCGACGCCTCATGCCGTCATTCGTTGCTTCTGTAGTTTGGTAGTTGCCGCCG
2277906	TGCAGCACCGCCCACTGTTGGTGTCATTAACCCGACACCATGGAGAATGGTGACAGGGAGTTCGACATC	TGCAGCACCGCCCACTGTTGGTGTCATTAACCCGACACCATGGAGAATGGTGACAGGGAGTTCGACATC
3940397	TGCAGCACCGCCCACTGTTGATGTCATCAACCCGACACCATGGAGAATGGTGACAGGGAGTTCGACATC	TGCAGCACCGCCCACTGTTGATGTCATCAACCCGACACCATGGAGAATGGTGACAGGGAGTTCGACATC
1090433	TGCAGCGTGCTCCATGTTGCCATCTTCTACAGCGCCGCGGTGACGAAGCGGGCGCTGAGTGGTGATGGA	TGCAGCGTGCTCCATGTTGCCATCTTCTACAGCGCCGCGGTGACGAAGCGGGCGCTGAGTGGTGATGGA
3064484	TGCAGAGCGGCACCGAGGCGCATAGCTAGCTTGCTGGTCCCTCCGAGATCGGAAGAGCGGTTCAGCAGG	TGCAGAGCGGCACCGAGGCGCATAGCTAGCTTGCTGGTCCCTCCG
1381154	TGCAGAGGAGAAGGCTGGTGCTGTACCACGCGAGCTTGAACTTTTTATAGGTGCCGCGCAGGAAAGGAA	TGCAGAGGAGAAGGCTGGTGCTGTACCACGCGAGCTTGAACTTTTTATAGGTGCCGCGCAGGAAAGGAA
1112048	TGCAGAAGCTTCCTCACAAGACGCTTTGTCGCCATTGTCGTTGCCGCCATCGTGGCCTTTCTCCCATGA	TGCAGAAGCTTCCTCACAAGACGCTTTGTCGCCATTGTCGTTGCCGCCATCGTGGCCTTTCTCCCATGA
2344352	TGCAGTCTTCGACACCGCCCACGCAAGGAGCTGGGGCGGCGGCCGAGTTGGCGAATAGATCGAGCACAA	TGCAGTCTTCGACACCGCCCACGCAAGGAGCTGGGGCGGCGGCCGAGTTGGCGAATAGATCGAGCACAA
3064575	TGCAGCCTTGTCCGCCTCCAATCCTCCATCGATCCAATCGAGAATTTCTGATGGGTGAGCGACCGAGAT	TGCAGCCTTGTCCGCCTCCAATCCTCCATCGATCCAATCGAGAATTTCTGATGGGTGAGCGACCGAGAT	7AS_4245674_8503_61401_4051764_4086090_
1228109	TGCAGGCTTCAATGAGCTCCACGACAATCTTTTCCCGCACATCAAGTAGCCGAGATCGGAAGAGCGGTT	TGCAGGCTTCAATGAGCTCCACGACAATCTTTTCCCGCACATCAAGTAGCCG
1279377	TGCAGCAACAGTGGTAGGTGATCAGAGCGAGTGGAGCATATGTGTTCCACTTTGGCTGTTGGGAACCAT	TGCAGCAACAGTGGTAGGTGATCAGAGCGAGTGGAGCATATGTGTTCCACTTTGGCTGTTGGGAACCAT
1215020	TGCAGAGACGGCGCGCGGCGAGGCGGGGCAGTGGCGTCGCGGGGGAGGATGGAGAATGCCGAGATCGGA	TGCAGAGACGGCGCGCGGCGAGGCGGGGCAGTGGCGTCGCGGGGGAGGATGGAGAATGCCG
1863232	TGCAGAGACGGCGCGCGGCGAGGCGGGGCAGTGGCGTCGTGGGGGAGGATGGAGGATGCCGAGATCGGA	TGCAGAGACGGCGCGCGGCGAGGCGGGGCAGTGGCGTCGTGGGGGAGGATGGAGGATGCCG
1022777	TGCAGCATCATCGTCATGGCGGTCCCAGCCAGGCCAGCCGCGACACTCGGATCTCACCACGGATGTCAC	TGCAGCATCATCGTCATGGCGGTCCCAGCCAGGCCAGCCGCGACACTCGGATCTCACCACGGATGTCAC
1265800	TGCAGGCTGCTAAGAGCAAGCGGCCAGTTGATTGGCTGGGTTTCAGGGTGGACGAAACGGTCCGAGATC	TGCAGGCTGCTAAGAGCAAGCGGCCAGTTGATTGGCTGGGTTTCAGGGTGGACGAAACGGTCCG
1694863	TGCAGGCTGCTAAGAGCAAGCGGCCAGTTGATTGGCTGGGTTGGGGATCGACCGCATTATCCGAGATCG	TGCAGGCTGCTAAGAGCAAGCGGCCAGTTGATTGGCTGGGTTGGGGATCGACCGCATTATCCG
1099262	TGCAGGAGCGCACGAATATAAGAAGAAATCAGAAACGTGCATTAACTACTTGACCATGATCACCACATA	TGCAGGAGCGCACGAATATAAGAAGAAATCAGAAACGTGCATTAACTACTTGACCATGATCACCACATA
1259060	TGCAGATCGGCTCCCTGGGGCACAACGGCCACGAAGGAGGCAGATTGCCCATAGAGTTGCAGATCCGCT	TGCAGATCGGCTCCCTGGGGCACAACGGCCACGAAGGAGGCAGATTGCCCATAGAGTTGCAGATCCGCT
100102272	TGCAGCAGCCGCTTCACCACGTGGCTGAGGCAGCAGGCCCGCCGACCCACCACCACCACCGAGATCGGA	TGCAGCAGCCGCTTCACCACGTGGCTGAGGCAGCAGGCCCGCCGACCCACCACCACCACCG
1279550	TGCAGCACTTGTGCTTTAGGAAATGGCGACAGGACTGAGTTGCGGTTACAAGAGAACGCTGCTAGATGA	TGCAGCACTTGTGCTTTAGGAAATGGCGACAGGACTGAGTTGCGGTTACAAGAGAACGCTGCTAGATGA
4404998	TGCAGCACAAATAGTCTAGTATGGTCTCTCATAACCTATTTATATGTTGATTGTATCTATCACGTATGT	TGCAGCACAAATAGTCTAGTATGGTCTCTCATAACCTATTTATATGTTGATTGTATCTATCACGTATGT
3222427	TGCAGCAGCGTGAACCGTGAAGCAAGGAACCACCAACGGAGAGGACAGATGGTGCGGTTGGCTGAGACG	TGCAGCAGCGTGAACCGTGAAGCAAGGAACCACCAACGGAGAGGACAGATGGTGCGGTTGGCTGAGACG
990653	TGCAGATTCGGATGAGTGTGGTCCGCGCGTCACCCACACTCGTCTCTCGTCTCCTCCTGTCGCCGAGAT	TGCAGATTCGGATGAGTGTGGTCCGCGCGTCACCCACACTCGTCTCTCGTCTCCTCCTGTCGCCGAGAT
1110437	TGCAGATTCGGATGAGTGTCGTCCGCGCGTCACCCACACTCGTCTCTCGTCTCCTCCCATCGCCGAGAT	TGCAGATTCGGATGAGTGTCGTCCGCGCGTCACCCACACTCGTCTCTCGTCTCCTCCCATCGCCGAGAT
1073790	TGCAGTATGGCCGTGAATTTTGCTTCTGAGTGTTCAAGATTTTTTGTGCGGTGTGCCGAGATCGGAAGA	TGCAGTATGGCCGTGAATTTTGCTTCTGAGTGTTCAAGATTTTTTGTGCGGTGTGCCG
3025366	TGCAGGACCTTCTAGCATTGCAAGAACAGATTGGAGATGTCCATACCGAGATCGGAAGAGCGGTTCAGC	TGCAGGACCTTCTAGCATTGCAAGAACAGATTGGAGATGTCCATACCG
1088931	TGCAGTTTAGTTTCATGGATGAGGTTGACAAGCAACAGCCTACACACACTCGTGCAATCAATACTGTTG	TGCAGTTTAGTTTCATGGATGAGGTTGACAAGCAACAGCCTACACACACTCGTGCAATCAATACTGTTG
1234117	TGCAGCATGTGAAGATGATGACCGCGAGCGAGAAAACGAGGTCTACGAGGCGACTTGATGCGGAGCACG	TGCAGCATGTGAAGATGATGACCGCGAGCGAGAAAACGAGGTCTACGAGGCGACTTGATGCGGAGCACG
1066531	TGCAGTTTAGTTTCATGGATGAGGTTGACAAGCAACAGCCTACGCACATTCATGCAATCAATACTGTTG	TGCAGTTTAGTTTCATGGATGAGGTTGACAAGCAACAGCCTACGCACATTCATGCAATCAATACTGTTG
978290	TGCAGTGTTCACTTGTCATCATAACAGTCAACTGGCACTTACAGTGTGAGGATTGGGATCAAGAATGTG	TGCAGTGTTCACTTGTCATCATAACAGTCAACTGGCACTTACAGTGTGAGGATTGGGATCAAGAATGTG
1089437	TGCAGAAGGCCGCGGCATATGGAGGGCCGTTGTCGGGCAGCCCGTCTATTGCCCACGAAAAACGCCGAG	TGCAGAAGGCCGCGGCATATGGAGGGCCGTTGTCGGGCAGCCCGTCTATTGCCCACGAAAAACGCCGAG
7353452	TGCAGGGGCTCGGGGTGAACCCCGCCGTGCACGAGGTCGCCGACGAGGCTGAGCTCGCCGCGGCGGTGA	TGCAGGGGCTCGGGGTGAACCCCGCCGTGCACGAGGTCGCCGACGAGGCTGAGCTCGCCGCGGCGGTGA
1103222	TGCAGGAATTCAGGGATGTTCGTACGTGCGCATGTGCATGGTGCCTTGCGACCGCCGAGATCGGAAGAG	TGCAGGAATTCAGGGATGTTCGTACGTGCGCATGTGCATGGTGCCTTGCGACCGCCG
2287013	TGCAGGCTGCTAAGAGCAAGCGGCCAGTTGATTGGCTGGGTTGGGGATCGACCTCATTATCCCGCCGAT	TGCAGGCTGCTAAGAGCAAGCGGCCAGTTGATTGGCTGGGTTGGGGATCGACCTCATTATCCCGCCGAT
4007946	TGCAGGCTGCTAAGAGCAAGCGGCCAGTTGGTTGGCTGGGTTGGGGATCGACCTCATTATCCGAGATCG	TGCAGGCTGCTAAGAGCAAGCGGCCAGTTGGTTGGCTGGGTTGGGGATCGACCTCATTATCCG	7AS_4221180_2970_16199_2770335_4047124_
3025726	TGCAGCTGGCACGGACAAGAACGACCACGGCCATGACACCGAGATCGGAAGAGCGGTTCAGCAGGAATG	TGCAGCTGGCACGGACAAGAACGACCACGGCCATGACACCG
2277338	TGCAGAAAGAGTAAAGAAAATGTTGGCGTCGGCATCGCGTGGTGCAGCGCTCGAAAACGACCGAGGCGC	TGCAGAAAGAGTAAAGAAAATGTTGGCGTCGGCATCGCGTGGTGCAGCGCTCGAAAACGACCGAGGCGC
1161231	TGCAGTTCAATTCTTGTCGGCCGCGGCGACTGGTAATTATAGCAGCAAAAAGTTAACCTTTTACGGATT	TGCAGTTCAATTCTTGTCGGCCGCGGCGACTGGTAATTATAGCAGCAAAAAGTTAACCTTTTACGGATT
1105535	TGCAGGCTCGCTACGTACCGAGGACCAGTCATACACTGCACCCTTTACAGTGTGCCGAGATCGGAAGAG	TGCAGGCTCGCTACGTACCGAGGACCAGTCATACACTGCACCCTTTACAGTGTGCCG
1279278	TGCAGAGGTTTGACATTGTACAAAAGTTTTGTGATAGTAAAATAGTTGGGCCCATCCCATCCTCACCTA	TGCAGAGGTTTGACATTGTACAAAAGTTTTGTGATAGTAAAATAGTTGGGCCCATCCCATCCTCACCTA
978563	TGCAGATTGAACAGCTTTTCAGTGAGAGTAGATAGAAAACAACTCTCGGTGCTGCATTTCCCTGGCCGA	TGCAGATTGAACAGCTTTTCAGTGAGAGTAGATAGAAAACAACTCTCGGTGCTGCATTTCCCTGGCCGA
1258802	TGCAGAATCCCGGGTGAAAAGAACTGGGCCAGCGTCAGATTTGCACCAAGAACCGAGATCGGAAGAGCG	TGCAGAATCCCGGGTGAAAAGAACTGGGCCAGCGTCAGATTTGCACCAAGAACCG
1036601	TGCAGTACAGACATGCCAACAATACAGTCGGGCATAGTTCACGCATGATTTACCTCTTGTCTAACCCGA	TGCAGTACAGACATGCCAACAATACAGTCGGGCATAGTTCACGCATGATTTACCTCTTGTCTAACCCGA
1371032	TGCAGTACATAGATGCCAACAATACAGTCGGGCATAGTTCACACATGATTTACCTCTTTGTCTAACCCA	TGCAGTACATAGATGCCAACAATACAGTCGGGCATAGTTCACACATGATTTACCTCTTTGTCTAACCCA
1265451	TGCAGGGACATGGACAGTGAGCCTCCTTTGTGGCCGTTCTACCCGAGGGAGCGGATCTGCAATGGTATG	TGCAGGGACATGGACAGTGAGCCTCCTTTGTGGCCGTTCTACCCGAGGGAGCGGATCTGCAATGGTATG
1026608	TGCAGCTAGACCTGAAGGGCGTTTGTGCGTCCATTAGCTTGACGGCGCCGAGATCGGAAGAGCGGTTCA	TGCAGCTAGACCTGAAGGGCGTTTGTGCGTCCATTAGCTTGACGGCGCCG
1105562	TGCAGATTCGGATGAGTGTGGTCCGCGCGTCACCCACACTCGTCTCCTCCCGTCGCCGAGATCGGAAGA	TGCAGATTCGGATGAGTGTGGTCCGCGCGTCACCCACACTCGTCTCCTCCCGTCGCCG
3064749	TGCAGCCCAACGCGCGCGTCATGTGCGCAAAGCATCGACCGAGATCGGAAGAGCGGTTCAGCAGGAATG	TGCAGCCCAACGCGCGCGTCATGTGCGCAAAGCATCGACCG
985744	TGCAGAAAATGTCCAAATGAAGGCCATCCACGGCATCACGTGTTAGACAGCCACAGAAAATGTCCAATA	TGCAGAAAATGTCCAAATGAAGGCCATCCACGGCATCACGTGTTAGACAGCCACAGAAAATGTCCAATA
1219554	TGCAGCTGTTGTACTTGAGGAGGCCAGATCTGGTCATTCCCCATACGTACACACCATGCCAGATCCCAC	TGCAGCTGTTGTACTTGAGGAGGCCAGATCTGGTCATTCCCCATACGTACACACCATGCCAGATCCCAC
1233870	TGCAGCTAGGTAGGGATGTGATCAAATACATATTAGCTAGAACATCCTTATTTTCCGAGATCGGAAGAG	TGCAGCTAGGTAGGGATGTGATCAAATACATATTAGCTAGAACATCCTTATTTTCCG
3023037	TGCAGATATATGCAACAGACAACATAAGACAGCACCGAGATCGGAAGAGCGGTTCAGCAGGAATGCCGA	TGCAGATATATGCAACAGACAACATAAGACAGCACCG
1019608	TGCAGGAGCTTCAGAAGAGATAGATGCCGAGGTCAAAAGGTTAGCATACCAGGAAGCTTAAGTTTCTGA	TGCAGGAGCTTCAGAAGAGATAGATGCCGAGGTCAAAAGGTTAGCATACCAGGAAGCTTAAGTTTCTGA
5368600	TGCAGGGGAACAAGAAGAGGGGGGCGGAGTGGATGGAAGAGGGGTCCGAGAGGCAGCCCTGGCCGTGCC	TGCAGGGGAACAAGAAGAGGGGGGCGGAGTGGATGGAAGAGGGGTCCGAGAGGCAGCCCTGGCCGTGCC
1104295	TGCAGAAGCACTTGCCACGAGCGCCATTGCATCAGCAGGTAAACACTGCTCCTCCGACCAAAGCAGCCG	TGCAGAAGCACTTGCCACGAGCGCCATTGCATCAGCAGGTAAACACTGCTCCTCCGACCAAAGCAGCCG
1265400	TGCAGCAGCATGTCACGTACATGCATAGAACTCCTTTTTGAATGATCAATCTTGACAACTTGTGTGGGT	TGCAGCAGCATGTCACGTACATGCATAGAACTCCTTTTTGAATGATCAATCTTGACAACTTGTGTGGGT	7DS_3812581_840_2879_594828_2321833_
3021873	TGCAGCTAACATTTGCACCAGGTGCTATGCAAGCACTCCGTTGTCTCCGAGATCGGAAGAGCGGTTCAG	TGCAGCTAACATTTGCACCAGGTGCTATGCAAGCACTCCGTTGTCTCCG
2275397	TGCAGGCTATTTCTCTTTAGTAGGGAACTGGGCCAGCCCGTTTCTTTGCTCTCTCGAACAGATCGTTCC	TGCAGGCTATTTCTCTTTAGTAGGGAACTGGGCCAGCCCGTTTCTTTGCTCTCTCGAACAGATCGTTCC
1136579	TGCAGGCTGGGCTGCGGCGTGAGATAGTGAGGGTGGTGCTTGGCGGATCCATGTTGGCGCTTTCAGCAC	TGCAGGCTGGGCTGCGGCGTGAGATAGTGAGGGTGGTGCTTGGCGGATCCATGTTGGCGCTTTCAGCAC
1219437	TGCAGCAGTTGTTAACCCAGATGGAGTCGGAGTCGTGCTGTGCCGATGGTAGCTATGTGCCTGCCTGCC	TGCAGCAGTTGTTAACCCAGATGGAGTCGGAGTCGTGCTGTGCCGATGGTAGCTATGTGCCTGCCTGCC
1261151	TGCAGCGGAGGACGAGGCATGGATGCACATGATGATGGTCTGATGGACCTCTGCACCGAGATCGGAAGA	TGCAGCGGAGGACGAGGCATGGATGCACATGATGATGGTCTGATGGACCTCTGCACCG
4007935	TGCAGATTGTCGCTGCCTAGCCCGACTGGCCGCACACTGGAGCACCGAGATCGGAAGAGCGGTTCAGCA	TGCAGATTGTCGCTGCCTAGCCCGACTGGCCGCACACTGGAGCACCG
1075792	TGCAGGTGAGCTCAACACTGAACTGTATATGGTATAGTAATACGTGACAATGATGTCGTTTAGTCACAA	TGCAGGTGAGCTCAACACTGAACTGTATATGGTATAGTAATACGTGACAATGATGTCGTTTAGTCACAA
1104322	TGCAGCAGTGCCCAAGATCCACAACAAGGCATCGCATACACCAAGCACCGCAACCGAGATCGGAAGAGC	TGCAGCAGTGCCCAAGATCCACAACAAGGCATCGCATACACCAAGCACCGCAACCG
1120198	TGCAGACCAACAGCAACGTTCCGCTGGATTCTAGCAGGTATCGCGGCGAGTTGCCGAGGGCCCGAGATC	TGCAGACCAACAGCAACGTTCCGCTGGATTCTAGCAGGTATCGCGGCGAGTTGCCGAGGGCCCG
2259918	TGCAGACCAACAGCAACGTGCCGCTAGATTCTAGCACGTACTGTGACGAGTGTTTGAGGACCCCACGGG	TGCAGACCAACAGCAACGTGCCGCTAGATTCTAGCACGTACTGTGACGAGTGTTTGAGGACCCCACGGG
2292320	TGCAGTAGAAGGGTTCCAATTGTTTTTGGTAGTATCGACGATTGTATCTCGCAGCGATGGCGTCCTCCG	TGCAGTAGAAGGGTTCCAATTGTTTTTGGTAGTATCGACGATTGTATCTCGCAGCGATGGCGTCCTCCG
1396483	TGCAGTGCAGATTCTGCACCTTTCTCCGTTTCTGCACTTTAGATTCTGCACCCTTTTTTCTTTTCAGAA	TGCAGTGCAGATTCTGCACCTTTCTCCGTTTCTGCACTTTAGATTCTGCACCCTTTTTTCTTTTCAGAA
2250404	TGCAGGTCGCAATCTATCTCGAGAATGGATGCACAAATGCACATGCTGATTGAGTTGACAAAGAATATG	TGCAGGTCGCAATCTATCTCGAGAATGGATGCACAAATGCACATGCTGATTGAGTTGACAAAGAATATG
4408349	TGCAGCGCAGGTCTGAGTTCCTCATCTCCGAGGTGGGCTTGGAACCAGTGTACATTGCTCATCGACCCG	TGCAGCGCAGGTCTGAGTTCCTCATCTCCGAGGTGGGCTTGGAACCAGTGTACATTGCTCATCGACCCG
100103644	TGCAGCGCAAGTCTGAGTTCCTCATCTCCGAGGTGCGCCGAGATCGGAAGAGCGGTTCAGCAGGAATGC	TGCAGCGCAAGTCTGAGTTCCTCATCTCCGAGGTGCGCCG
1101224	TGCAGTGCCTCGCTCACCACGTTGGTTTTCGGCTGTTCCGCCCCCCGATGCCATGTAAAAATCCCTTTT	TGCAGTGCCTCGCTCACCACGTTGGTTTTCGGCTGTTCCGCCCCCCGATGCCATGTAAAAATCCCTTTT
1101556	TGCAGACCTTCGTTTGCATAACGAGAAAAGAAAAAGATGAAAAACAGCCGAGATCGGAAGAGCGGTTCA	TGCAGACCTTCGTTTGCATAACGAGAAAAGAAAAAGATGAAAAACAGCCG
1113020	TGCAGTGCCTCGCTCACCACGTTGGGTGTCTGCTGTTCTGCCCACCGATGCCATGTAAAATCCTTTTTC	TGCAGTGCCTCGCTCACCACGTTGGGTGTCTGCTGTTCTGCCCACCGATGCCATGTAAAATCCTTTTTC
1406403	TGCAGTTTGGACTTGGCATGTGTCGCCAAATGCAGAAATTCTTTTCGAAACCATCCGAGATCGGAAGAG	TGCAGTTTGGACTTGGCATGTGTCGCCAAATGCAGAAATTCTTTTCGAAACCATCCG
4004503	TGCAGTGCCTCGCTCACCACGTTGGTTTTCGGCTGTTCCGCCCCCCGAGATCGGAAGAGCGGTTCAGCA	TGCAGTGCCTCGCTCACCACGTTGGTTTTCGGCTGTTCCGCCCCCCG
1096191	TGCAGCGTCTACGACATGAGGACGAGGCGGTCGGAGTTGTTCCTCCAGACGCCCGTGCGGCCGTTGAAA	TGCAGCGTCTACGACATGAGGACGAGGCGGTCGGAGTTGTTCCTCCAGACGCCCGTGCGGCCGTTGAAA
1699070	TGCAGTTCTACCTAGCTGTACTTGTTATTTTTGTGATGATTGCTGAACCGAGATCGGAAGAGCGGTTCA	TGCAGTTCTACCTAGCTGTACTTGTTATTTTTGTGATGATTGCTGAACCG
3022505	TGCAGAACAGGGAGAAACACTCGAGACTAAGCTAGCTTAATTCCGAGATCGGAAGAGCGGTTCAGCAGG	TGCAGAACAGGGAGAAACACTCGAGACTAAGCTAGCTTAATTCCG
3384980	TGCAGAACAGGGAGAAACACTCGAGACTAAGCTAGCTTCCGAGATCGGAAGAGCGGTTCAGCAGGAATG	TGCAGAACAGGGAGAAACACTCGAGACTAAGCTAGCTTCCG
1107928	TGCAGTACTATAATTAAACAAGCCAAAATTCCAACAGTCTTAGGCAGCATGCTGGCCGAGATCGGAAGA	TGCAGTACTATAATTAAACAAGCCAAAATTCCAACAGTCTTAGGCAGCATGCTGGCCG
1089547	TGCAGACAAACAATGTGACAAGGGGTAGCGGCGATAGTCTCATGGAACGTTGAGCGACGGTCCGAGATC	TGCAGACAAACAATGTGACAAGGGGTAGCGGCGATAGTCTCATGGAACGTTGAGCGACGGTCCG
2254532	TGCAGTGTACTGTACTGTACTGTAGAGTACAGGCGTGTGGGGGCGTATCTACCCATCCAGTGCAACGGT	TGCAGTGTACTGTACTGTACTGTAGAGTACAGGCGTGTGGGGGCGTATCTACCCATCCAGTGCAACGGT
100084377	TGCAGAAGCTGCTCGTCCTCGCCACGCTCGCCGTCTGGTCCCGCCTCCCGCTCTCCTTCCCCACCGAGA	TGCAGAAGCTGCTCGTCCTCGCCACGCTCGCCGTCTGGTCCCGCCTCCCGCTCTCCTTCCCCACCGAGA
1105883	TGCAGCATTCTCGTGCATTCACCTTTGCACGCGCCTCGTGAAGAACCACCGAGATCGGAAGAGCGGTTC	TGCAGCATTCTCGTGCATTCACCTTTGCACGCGCCTCGTGAAGAACCACCG
1140154	TGCAGCTGTATTTAGGAATCGGAACGGAGGGAGTACCTCTTCAGGAATCTGCTCTCCGAGATCGGAAGA	TGCAGCTGTATTTAGGAATCGGAACGGAGGGAGTACCTCTTCAGGAATCTGCTCTCCG
1235726	TGCAGGGACGGGTTGATGTGATTTAGTATGTACAGTAACTCTGTCCAGAGCTACAGTGTGATTGTTTCT	TGCAGGGACGGGTTGATGTGATTTAGTATGTACAGTAACTCTGTCCAGAGCTACAGTGTGATTGTTTCT
1122155	TGCAGCGCCTCCATCTCCCGCCGCTGCCGCGCGTTGACGAGGCCCGTGAAGTACGCCGAGTCGGCGTGC	TGCAGCGCCTCCATCTCCCGCCGCTGCCGCGCGTTGACGAGGCCCGTGAAGTACGCCGAGTCGGCGTGC
3959227	TGCAGGTGGCGAGGAGGCTTTGCTTCCGAGATCGGAAGAGCGGTTCAGCAGGAATGCCGAGACCGATCT	TGCAGGTGGCGAGGAGGCTTTGCTTCCG
1103881	TGCAGACTAATATTGCCCCATCTTTCGTCAATCAGTCATGATTAGCCGTCCTATATTTGTCGTGCCCGA	TGCAGACTAATATTGCCCCATCTTTCGTCAATCAGTCATGATTAGCCGTCCTATATTTGTCGTGCCCGA
2289154	TGCAGGTCTTGTGTGACTGACTGATACTTGAGCTGTAACTTGTGCTTTGGTCAGGGCTCGAGCTTTTCA	TGCAGGTCTTGTGTGACTGACTGATACTTGAGCTGTAACTTGTGCTTTGGTCAGGGCTCGAGCTTTTCA
1198967	TGCAGACATGGGATGTAGGCTTGGATGCTGGTGAGAAGGTGGTTCGGAATTTTTTTCGCACGGGAAAGC	TGCAGACATGGGATGTAGGCTTGGATGCTGGTGAGAAGGTGGTTCGGAATTTTTTTCGCACGGGAAAGC
2300886	TGCAGGTATGTTCGATACGACCCAAATCCACAAATCTTCTTTCCATCGGTTGCGAATTGTTTGCTGCAT	TGCAGGTATGTTCGATACGACCCAAATCCACAAATCTTCTTTCCATCGGTTGCGAATTGTTTGCTGCAT
1713570	TGCAGGTCTTGTGTGACTGACTGATACTTGAGCTGTAACTTGGTGTGTTGTGGTCAGGGCTCGAGCTTT	TGCAGGTCTTGTGTGACTGACTGATACTTGAGCTGTAACTTGGTGTGTTGTGGTCAGGGCTCGAGCTTT
982224	TGCAGCGATGAGAGCACTGGTAGTATGAATAACATAGAGGGTTAATTTTTCTGTGACAAAGACAAAACA	TGCAGCGATGAGAGCACTGGTAGTATGAATAACATAGAGGGTTAATTTTTCTGTGACAAAGACAAAACA
1396299	TGCAGAGCGAGCCGACGGACGTGGAGGTCGCCGAGGCCATGAACATGCCGAGATCGGAAGAGCGGTTCA	TGCAGAGCGAGCCGACGGACGTGGAGGTCGCCGAGGCCATGAACATGCCG
1404063	TGCAGTTTAGGAAGTGCAGCCTCCTGAAATAAGATACCAAAAAAATAGAAGTGCAATTCCTTGACATTT	TGCAGTTTAGGAAGTGCAGCCTCCTGAAATAAGATACCAAAAAAATAGAAGTGCAATTCCTTGACATTT
1072246	TGCAGATAACATGCAACTTCTGAGTATCCATATCATACGACATAAGTGTCTGTTCCGAGATCGGAAGAG	TGCAGATAACATGCAACTTCTGAGTATCCATATCATACGACATAAGTGTCTGTTCCG
1137626	TGCAGCAGCAGCAGCAGGAGGAGGAGGAGGAGCGGACAGCAGGCCTTCTAACGGGCCCATGGCGCCGAG	TGCAGCAGCAGCAGCAGGAGGAGGAGGAGGAGCGGACAGCAGGCCTTCTAACGGGCCCATGGCGCCGAG
1119881	TGCAGGCCTGACCTGGCAGGCAGGGCATCGCTCACATGGCCTCCTCCTCCTCTGCTAATTAAGTTTAGA	TGCAGGCCTGACCTGGCAGGCAGGGCATCGCTCACATGGCCTCCTCCTCCTCTGCTAATTAAGTTTAGA
1268315	TGCAGAGGTTGCAGAGGTTCTGATTTATGAGAAGCGACCACACTGATGTGCCCTCCGAGATCGGAAGAG	TGCAGAGGTTGCAGAGGTTCTGATTTATGAGAAGCGACCACACTGATGTGCCCTCCG
1077436	TGCAGTAGTTCTTTGGGATGATGATCATACCAGAGGGGGTGATCGTGATTAGCACCGAGATCGGAAGAG	TGCAGTAGTTCTTTGGGATGATGATCATACCAGAGGGGGTGATCGTGATTAGCACCG
1253007	TGCAGCCGCCACCAGCTGCGCGGCGCTCACGGCGCCCGAGAAGCAGAGCACGGCCACGGCCAAGCTGTC	TGCAGCCGCCACCAGCTGCGCGGCGCTCACGGCGCCCGAGAAGCAGAGCACGGCCACGGCCAAGCTGTC
1068732	TGCAGGCGATTCTGCAAGCACGTGTGGGCAGGAACGTTGATGGCCTTGACCTCAACCTTTACCACCAGT	TGCAGGCGATTCTGCAAGCACGTGTGGGCAGGAACGTTGATGGCCTTGACCTCAACCTTTACCACCAGT
1116170	TGCAGGTCACCCAGAGACCCTAAGAACTCTGGGAGGCGTCCTCCAGGCCCGAGATCGGAAGAGCGGTTC	TGCAGGTCACCCAGAGACCCTAAGAACTCTGGGAGGCGTCCTCCAGGCCCG
1204368	TGCAGGTGCTACGATGGCGACGACATGCTAGAGGACAGATGATGCAAGCTCCAAGGAGGGCGACCACCG	TGCAGGTGCTACGATGGCGACGACATGCTAGAGGACAGATGATGCAAGCTCCAAGGAGGGCGACCACCG
1284824	TGCAGCATCCACTGCGAGGAGGAGGAGGAGGACGACGACGACGGCGAGGGCGAGCAGCAGCACGGGCCG	TGCAGCATCCACTGCGAGGAGGAGGAGGAGGACGACGACGACGGCGAGGGCGAGCAGCAGCACGGGCCG
3937948	TGCAGTACAGCGTCAAGACTGGGCGCCTGTACCGAGATCGGAAGAGCGGTTCAGCAGGAATGCCGAGAC	TGCAGTACAGCGTCAAGACTGGGCGCCTGTACCG
3961077	TGCAGGGGTATGCGATTGCTTGCCAAAGAAGAAAGAACCGAGATCGGAAGAGCGGTTCAGCAGGAATGC	TGCAGGGGTATGCGATTGCTTGCCAAAGAAGAAAGAACCG
1101991	TGCAGCCTGTGCGACCAGTTGCTAGAAACTGCCCATCATCTTCTGCTTGACTGCCCTTTTGCCAAGGAG	TGCAGCCTGTGCGACCAGTTGCTAGAAACTGCCCATCATCTTCTGCTTGACTGCCCTTTTGCCAAGGAG
2253824	TGCAGTGCCTCCTCCTATCGACCATGGACGAGCTATGTGAGGGGCACCACGCCGAGATCGGAAGAGCGG	TGCAGTGCCTCCTCCTATCGACCATGGACGAGCTATGTGAGGGGCACCACGCCG
1099129	TGCAGGAAATCATCGTCGCTGTAGCCGTCCTTGAGCCTCTCGTTGAGCACCGCCACGAACCCCGAGATC	TGCAGGAAATCATCGTCGCTGTAGCCGTCCTTGAGCCTCTCGTTGAGCACCGCCACGAACCCCG
1102235	TGCAGGTCACCAAGAGATCCTAAGAACTCTGGGAGGCGTCCTCCAGGCCCGAGATCGGAAGAGCGGTTC	TGCAGGTCACCAAGAGATCCTAAGAACTCTGGGAGGCGTCCTCCAGGCCCG
1102277	TGCAGCCTTTCGGAGGTACCACCATGGAGTACGGCGACAGCACCACCACGGTCGGGTCCGAGATCGGAA	TGCAGCCTTTCGGAGGTACCACCATGGAGTACGGCGACAGCACCACCACGGTCGGGTCCG
2289089	TGCAGCCACAAATCGAGCAATCGAATCACACCATGAGCAACAGAAATGGAAGCTCGCGTCGAAAGACAC	TGCAGCCACAAATCGAGCAATCGAATCACACCATGAGCAACAGAAATGGAAGCTCGCGTCGAAAGACAC
2289187	TGCAGCCACAAATCGAGCAATCGAATCACACCATGAGCAACAGAAATGGAAGCTGGGATCGAAAACCCC	TGCAGCCACAAATCGAGCAATCGAATCACACCATGAGCAACAGAAATGGAAGCTGGGATCGAAAACCCC
1085895	TGCAGAGGTTGCAGAGGTTCTGATTTATGAGAAGCGACCACACTGATGTTGCCCTCCGAGATCGGAAGA	TGCAGAGGTTGCAGAGGTTCTGATTTATGAGAAGCGACCACACTGATGTTGCCCTCCG
1124749	TGCAGATGTTGCAGAGGTTCTGATTAATGAGAAGCGACCACACTGATGTTGCCCTCCGAGATCGGAAGA	TGCAGATGTTGCAGAGGTTCTGATTAATGAGAAGCGACCACACTGATGTTGCCCTCCG
2276323	TGCAGTGACATACGAAATCTGGGCACTGTCGATTCCCACCGCAAACCGCTTCGGCCCCCAACCCGAGAT	TGCAGTGACATACGAAATCTGGGCACTGTCGATTCCCACCGCAAACCGCTTCGGCCCCCAACCCGAGAT
1393751	TGCAGCTCGAAAACATGCTGCTTCCAATATACAACAACCATGGTTGTAGCATCCCAGCGTCCTCATCTC	TGCAGCTCGAAAACATGCTGCTTCCAATATACAACAACCATGGTTGTAGCATCCCAGCGTCCTCATCTC
1860418	TGCAGCAAATGCAAGAGGAAGGACGGACATGGAAGAGGGCTGGCCTGTTCAAGTGCGACACCACATCGT	TGCAGCAAATGCAAGAGGAAGGACGGACATGGAAGAGGGCTGGCCTGTTCAAGTGCGACACCACATCGT
1103838	TGCAGAGCCACCTTAGTAAGCGCCACAGTGAGAGCGGAAGACCAAGATAGTTGCATCAGAACCGAGATC	TGCAGAGCCACCTTAGTAAGCGCCACAGTGAGAGCGGAAGACCAAGATAGTTGCATCAGAACCG
1695537	TGCAGATCAGGCACGCGCGCAGCTCAGCCGAAGTCAAAATCCTGTCGGTCTCGGCGAAATCGATCCGAG	TGCAGATCAGGCACGCGCGCAGCTCAGCCGAAGTCAAAATCCTGTCGGTCTCGGCGAAATCGATCCGAG
4260938	TGCAGCTTAATTGGCGATCGAGTAGAAGTGACTAATGGCTGGATCGATCAGCTAGCAATGCATCTCCGT	TGCAGCTTAATTGGCGATCGAGTAGAAGTGACTAATGGCTGGATCGATCAGCTAGCAATGCATCTCCGT
2276699	TGCAGGATACCATATCACTCTCGAGCTTCTTCCTCACCTCGGTCTTCTGGTATTGCTTCAGCTTCCTCA	TGCAGGATACCATATCACTCTCGAGCTTCTTCCTCACCTCGGTCTTCTGGTATTGCTTCAGCTTCCTCA
1194234	TGCAGAGAGTCCTCCGAGATGCCAACATTGAACAGCATGATCTGCTTGAGCTGCGGAAAACTCGGCGGT	TGCAGAGAGTCCTCCGAGATGCCAACATTGAACAGCATGATCTGCTTGAGCTGCGGAAAACTCGGCGGT
1099305	TGCAGCAGCAGGAGGAGGAGCGGACAACAGGCCTTCTAACGGGCCCATGGCGCCGAGATCGGAAGAGCG	TGCAGCAGCAGGAGGAGGAGCGGACAACAGGCCTTCTAACGGGCCCATGGCGCCG
3937046	TGCAGGAAAAATCAGGTCCCCGCCGAGATCGGAAGAGCGGTTCAGCAGGAATGCCGAGACCGATCTCGT	TGCAGGAAAAATCAGGTCCCCGCCG
2275649	TGCAGGTCTCGCATCTGATGTCGATCGCCATTGCTGCATTCGTTGTTGCCGAGATCGGAAGAGCGGTTC	TGCAGGTCTCGCATCTGATGTCGATCGCCATTGCTGCATTCGTTGTTGCCG	7AL_4426961_6425_65476_28713_4377073_
2260122	TGCAGATGCTGGAGGTCTTTTAGAGAAGAGCTTATCTCACCTTCCAGGGAAGACTGGTCGTCCCGTTTA	TGCAGATGCTGGAGGTCTTTTAGAGAAGAGCTTATCTCACCTTCCAGGGAAGACTGGTCGTCCCGTTTA
7338845	TGCAGAGTGTCCTCCGAGATGCCAACATTGAACAGCATGATCTGCTTGAGGTGCGGAAAACTCGGCGGC	TGCAGAGTGTCCTCCGAGATGCCAACATTGAACAGCATGATCTGCTTGAGGTGCGGAAAACTCGGCGGC
994224	TGCAGGATGTAAGCAACAAATTTGATGCACCATTGTTCAACTGATACCAGAGTGCTAAAAGCTGGAGAA	TGCAGGATGTAAGCAACAAATTTGATGCACCATTGTTCAACTGATACCAGAGTGCTAAAAGCTGGAGAA
2348966	TGCAGATAAGAAAGATGGGGAGGAGGCGATGGAGGGGCGTCGGCGTGCACCTCATTGATGGCCGCAGCG	TGCAGATAAGAAAGATGGGGAGGAGGCGATGGAGGGGCGTCGGCGTGCACCTCATTGATGGCCGCAGCG
1221136	TGCAGGAAGCAACATAGCTCCGCCGCTGGAAAAATAGTTGAAAATAGAAGAGATCCGAGATCGGAAGAG	TGCAGGAAGCAACATAGCTCCGCCGCTGGAAAAATAGTTGAAAATAGAAGAGATCCG
1137929	TGCAGTCTGAGACCGACAAATTCCCCAAATCACGTGCACGCGCAACACAACGCCGAGATCGGAAGAGCG	TGCAGTCTGAGACCGACAAATTCCCCAAATCACGTGCACGCGCAACACAACGCCG
1389240	TGCAGCAGGCAGTCTGCGTCATCCACATCCAGCAGTGGCGACCACAATATTTCAGCCTCTCACATATTT	TGCAGCAGGCAGTCTGCGTCATCCACATCCAGCAGTGGCGACCACAATATTTCAGCCTCTCACATATTT
1670951	TGCAGCCCTCCTCCCTCCCGTCAGCGCGACCTAGCCTCGCGCAGGGACCCCACCACCTCCGAGATCGGA	TGCAGCCCTCCTCCCTCCCGTCAGCGCGACCTAGCCTCGCGCAGGGACCCCACCACCTCCG
1692044	TGCAGGAGAGGACGAGCGACAGAAGCCCATATCCCAGTTATTAGCAGCAAGTTCCGAGATGGAAGTGCC	TGCAGGAGAGGACGAGCGACAGAAGCCCATATCCCAGTTATTAGCAGCAAGTTCCGAGATGGAAGTGCC
2277019	TGCAGCGCTTTCTCTTGCTCCTCCGTGAAGCTTTCCATGATCCTATTATCCTCGAATACAAGTGTGTGG	TGCAGCGCTTTCTCTTGCTCCTCCGTGAAGCTTTCCATGATCCTATTATCCTCGAATACAAGTGTGTGG	7DL_3287685_2784_18352_588993_1938443_
4539244	TGCAGTATGGATCACGACGGTTTGCGGCTCCGAGATCGGAAGAGCGGTTCAGCAGGAATGCCGAGACCG	TGCAGTATGGATCACGACGGTTTGCGGCTCCG
1228258	TGCAGGTGCCGTGGAATCCGCCATCGAGTTCTAATCCGTGGGCACAGCTCCGAGATCGGAAGAGCGGTT	TGCAGGTGCCGTGGAATCCGCCATCGAGTTCTAATCCGTGGGCACAGCTCCG
2360983	TGCAGTATAGCGTCAAGACTGGGCAGCTGTATCGGAGGTCCAAGCAGATCCTATTGCTCGACCTCATGT	TGCAGTATAGCGTCAAGACTGGGCAGCTGTATCGGAGGTCCAAGCAGATCCTATTGCTCGACCTCATGT
1112126	TGCAGCCTGAACCTGAAGAAGAATGCAGACTAATGACGCACCGTGCATCCGAGATCGGAAGAGCGGTTC	TGCAGCCTGAACCTGAAGAAGAATGCAGACTAATGACGCACCGTGCATCCG
1082696	TGCAGCATGATTTGAGTTGGCGCAGCGGCTACAGCAAACGGCGGCGTCATTGCCGAGATCGGAAGAGCG	TGCAGCATGATTTGAGTTGGCGCAGCGGCTACAGCAAACGGCGGCGTCATTGCCG	7DL_1238076_9367_145508
1263458	TGCAGCATGATTTGAGTTGGCGCAGCGGCTACAGCAGACGGCGGCGTCATGGCCGAGATCGGAAGAGCG	TGCAGCATGATTTGAGTTGGCGCAGCGGCTACAGCAGACGGCGGCGTCATGGCCG	7DL_1238076_9367_145508
1122523	TGCAGCCTTTCGGAGATACCAGCATGGAGTACGGCGACAGCACCACCACGGTCGGGTCCGAGATCGGAA	TGCAGCCTTTCGGAGATACCAGCATGGAGTACGGCGACAGCACCACCACGGTCGGGTCCG
1319373	TGCAGGGTTACCAGCAGCACCGCCCAGACCTGGAAGTAGTCGTTCACCCTCTTCCCGAGATCGGAAGAG	TGCAGGGTTACCAGCAGCACCGCCCAGACCTGGAAGTAGTCGTTCACCCTCTTCCCG	7DS_3870131_5553_87074_813593_3050154_
10984711	TGCAGGGTTACAAGCAGCACCGCCCAGACCTGGAAGTACTCGTTCACCCTCTTCGCCGAGAGCTGCATC	TGCAGGGTTACAAGCAGCACCGCCCAGACCTGGAAGTACTCGTTCACCCTCTTCGCCGAGAGCTGCATC
988698	TGCAGTGGCGATTGGTCTGTTACCTGATATATGGTGAAGGAAGGAGACGGGGAAGTCGGAGATTGCGCG	TGCAGTGGCGATTGGTCTGTTACCTGATATATGGTGAAGGAAGGAGACGGGGAAGTCGGAGATTGCGCG
1108807	TGCAGGCAATAGACGCCAATGTTCAACGGAAGGGCGGTTTGGGTGCACTGATAAGGCGCTCATGAACGC	TGCAGGCAATAGACGCCAATGTTCAACGGAAGGGCGGTTTGGGTGCACTGATAAGGCGCTCATGAACGC
1159592	TGCAGAGAAGAGAGAGGCAGAGTACAACCAACAAAAGAAGCGACTTCCGAGATCGGAAGAGCGGTTCAG	TGCAGAGAAGAGAGAGGCAGAGTACAACCAACAAAAGAAGCGACTTCCG
1250604	TGCAGTCCAAAGGCGCCGTCCTTCCGTCCCCGCTCACGCGCCTCTGCATTGGAGCTCGCCGCGCGCCGA	TGCAGTCCAAAGGCGCCGTCCTTCCGTCCCCGCTCACGCGCCTCTGCATTGGAGCTCGCCGCGCGCCGA
1120441	TGCAGCAGCGATACATTCAGTAAGTGAAGCATTTAGACGAGAAAACGTTGGCCCGAGATCGGAAGAGCG	TGCAGCAGCGATACATTCAGTAAGTGAAGCATTTAGACGAGAAAACGTTGGCCCG
1099365	TGCAGGAAAAGCCCAGGAGAACCACCGCTACACCTACATCAAACATACATCTACATCAAACGCCGAGAT	TGCAGGAAAAGCCCAGGAGAACCACCGCTACACCTACATCAAACATACATCTACATCAAACGCCGAGAT
1120097	TGCAGTCCAAAGGCGTCGTCCTTCCGTCCCCGCTCACGCGCCTCTGCATTGGACCTCGCCGCGCGCCGA	TGCAGTCCAAAGGCGTCGTCCTTCCGTCCCCGCTCACGCGCCTCTGCATTGGACCTCGCCGCGCGCCGA
1216169	TGCAGCGCTGAGGCTGTCGTTTCAGTTGCGGCGCCGAGGAACTCGGAGCACATGCCCACGAGCTCACCA	TGCAGCGCTGAGGCTGTCGTTTCAGTTGCGGCGCCGAGGAACTCGGAGCACATGCCCACGAGCTCACCA
3021199	TGCAGCCTGAAGTCCATCCCTCTCCTTCTCCTTCCATCATGCCGAGATCGGAAGAGCGGTTCAGCAGGA	TGCAGCCTGAAGTCCATCCCTCTCCTTCTCCTTCCATCATGCCG
3024683	TGCAGAAACCTTGTCAGAACTGGAACGGTGCATGATTATGACCGAGATCGGAAGAGCGGTTCAGCAGGA	TGCAGAAACCTTGTCAGAACTGGAACGGTGCATGATTATGACCG
1162243	TGCAGAGGCATGAGGACTCCTCCGTGTGGGTAGCTTCTCTTTTTTTTGCCGAGATCGGAAGAGCGGTTC	TGCAGAGGCATGAGGACTCCTCCGTGTGGGTAGCTTCTCTTTTTTTTGCCG
1108539	TGCAGGCCACTTCGCCCTGCGCTCCTAACTGCCGACGATGCACGCCCACTGCATCTGCATGCCCTCCTA	TGCAGGCCACTTCGCCCTGCGCTCCTAACTGCCGACGATGCACGCCCACTGCATCTGCATGCCCTCCTA
1716123	TGCAGATCAGGCACGCGCGCAGCTTTGTAGGGCGGCTCAGCAGCCGAAGTCAAAATCCTGTCGGTCTCG	TGCAGATCAGGCACGCGCGCAGCTTTGTAGGGCGGCTCAGCAGCCGAAGTCAAAATCCTGTCGGTCTCG
2277292	TGCAGGTGTTGGCCTTCACCATAAGTGTCATAGCCGTCGTCGCCGCACTGTCCTCGAGTCTGGTATCGC	TGCAGGTGTTGGCCTTCACCATAAGTGTCATAGCCGTCGTCGCCGCACTGTCCTCGAGTCTGGTATCGC
1126234	TGCAGCCTCTCACAATTCACTGTGGACGACACTCTGCTCCAACCCGTCTCTGTCCAGTACCGAGATCGG	TGCAGCCTCTCACAATTCACTGTGGACGACACTCTGCTCCAACCCGTCTCTGTCCAGTACCG
1724117	TGCAGCGTGGTTGCGTGCAGAGGCAAGCGGGCACGGAGCAACGAAGACTTGTGGGAAACTCAAGGCAGT	TGCAGCGTGGTTGCGTGCAGAGGCAAGCGGGCACGGAGCAACGAAGACTTGTGGGAAACTCAAGGCAGT
4409664	TGCAGAGGCGACTCCCTCTCCGTCTACAACCCCGTCTCAATCTCCCACCGAGATCGGAAGAGCGGTTCA	TGCAGAGGCGACTCCCTCTCCGTCTACAACCCCGTCTCAATCTCCCACCG
1233771	TGCAGGTGTTGGCCTTCACCATAAGTGTCATAGCCGCCGTTGTGCCAGGCATAACCGAGATCGGAAGAG	TGCAGGTGTTGGCCTTCACCATAAGTGTCATAGCCGCCGTTGTGCCAGGCATAACCG
2301554	TGCAGCCAGCCTCGACCTGCCACGTACATACGCAGCCCAAGTCTTTCTTAGTTCATTTCTTCTCCATCG	TGCAGCCAGCCTCGACCTGCCACGTACATACGCAGCCCAAGTCTTTCTTAGTTCATTTCTTCTCCATCG
1043422	TGCAGTTACCAAACATTTACACGTGTATTTGTTCTACTCCCGCTGATCCAAATTATTTGTCGTAGCTAT	TGCAGTTACCAAACATTTACACGTGTATTTGTTCTACTCCCGCTGATCCAAATTATTTGTCGTAGCTAT
3030784	TGCAGACACGCAGCCGCAGCCGCAACCCGCAACCGCAGGTGGATCCTCGCCATCAGCGCCCGCCGCACC	TGCAGACACGCAGCCGCAGCCGCAACCCGCAACCGCAGGTGGATCCTCGCCATCAGCGCCCGCCGCACC
1015887	TGCAGTTACCAAACATTTACACGTGTATTTGTTCTACTCCCACCGATCCAAATTATTTGTCGTAGCTAT	TGCAGTTACCAAACATTTACACGTGTATTTGTTCTACTCCCACCGATCCAAATTATTTGTCGTAGCTAT
4007910	TGCAGCCTGGCGAGCGAGCTGCTGGCCACCGAGTCGAATGCATGCGTGCATGCGCTGGCCGCCGAGGAG	TGCAGCCTGGCGAGCGAGCTGCTGGCCACCGAGTCGAATGCATGCGTGCATGCGCTGGCCGCCGAGGAG
1101118	TGCAGGGAGGGCCATGCATGCATGATAGGGGAGGACGATCCGTCGTGTCGTTGCAATAAAACCGAGATC	TGCAGGGAGGGCCATGCATGCATGATAGGGGAGGACGATCCGTCGTGTCGTTGCAATAAAACCG
1204376	TGCAGGTCCACACTAGCTAACTCGGAGGAAAAGCTCCTCCACGATGTCATCCTCCGAGATCGGAAGAGC	TGCAGGTCCACACTAGCTAACTCGGAGGAAAAGCTCCTCCACGATGTCATCCTCCG
1391267	TGCAGGTCGACGGCAAGACCTGGACGCTCCTACGTAACATGATGGCGCTGGAGGAGCATGCGGAGATGA	TGCAGGTCGACGGCAAGACCTGGACGCTCCTACGTAACATGATGGCGCTGGAGGAGCATGCGGAGATGA
4997608	TGCAGGTCGACAGCAAGACCTGGACGCTCCTACGTAACCTGATGGCGCTGGAGGAGCATGCGGAGATGA	TGCAGGTCGACAGCAAGACCTGGACGCTCCTACGTAACCTGATGGCGCTGGAGGAGCATGCGGAGATGA
3953336	TGCAGGGGTATGTCAAGAGGATGAAGAAGCTGAGCAAGATGTTCGACCGAGATCGGAAGAGCGGTTCAG	TGCAGGGGTATGTCAAGAGGATGAAGAAGCTGAGCAAGATGTTCGACCG
4004639	TGCAGTATATGCAAACTGCCAGGACATAAGAATACCACCTGCCCGAGATCGGAAGAGCGGTTCAGCAGG	TGCAGTATATGCAAACTGCCAGGACATAAGAATACCACCTGCCCG
10993145	TGCAGGTTGTCCTCCTCCTTGAGCAGGTCGCCAAGCAAGGGCAGGAGCATGCTCATCGCCCCGAGATCG	TGCAGGTTGTCCTCCTCCTTGAGCAGGTCGCCAAGCAAGGGCAGGAGCATGCTCATCGCCCCG
1067719	TGCAGTTGTACTAGCAATGTACTCTGCCTCACAGGAAGACAGGGCCACAGTTTTCTGTTTCTGAGACTG	TGCAGTTGTACTAGCAATGTACTCTGCCTCACAGGAAGACAGGGCCACAGTTTTCTGTTTCTGAGACTG
1239891	TGCAGCTGGGACTCCTTGCCAGGCAACATGGAGTGCCTCACATAGCTCAAGGAACTGAGTATCGTGGGA	TGCAGCTGGGACTCCTTGCCAGGCAACATGGAGTGCCTCACATAGCTCAAGGAACTGAGTATCGTGGGA
1723899	TGCAGCTGCTCCACCTCGTTTGTGACGAGCCACACTGACATCGGCGTGGCAAGCCCACATTCCTACTGG	TGCAGCTGCTCCACCTCGTTTGTGACGAGCCACACTGACATCGGCGTGGCAAGCCCACATTCCTACTGG
10993039	TGCAGCTGCTCATGGCAGCTCCGATGGCCATGGCCCGTTCACCGCCGAGATCGGAAGAGCGGTTCAGCA	TGCAGCTGCTCATGGCAGCTCCGATGGCCATGGCCCGTTCACCGCCG
1108901	TGCAGTGGCGAACCCATGGCCGTCCTGCGGCAACTGCGACTCGTGCACCAAGTCCAACCCACCGAGATC	TGCAGTGGCGAACCCATGGCCGTCCTGCGGCAACTGCGACTCGTGCACCAAGTCCAACCCACCG
1150566	TGCAGGCGGCTGCCCCCAGGACTTCCGTCAACCCGACGTCGCCTGCCCACCTCCCGAGATCGGAAGAGC	TGCAGGCGGCTGCCCCCAGGACTTCCGTCAACCCGACGTCGCCTGCCCACCTCCCG
1119245	TGCAGCCACCAAGATAGGCTTTGTGCCGTTGAATTGCTTCCTTGACGCGGGTCCTGAACCCGAGATCGG	TGCAGCCACCAAGATAGGCTTTGTGCCGTTGAATTGCTTCCTTGACGCGGGTCCTGAACCCG
1378166	TGCAGATGGCGGCCTAGCAGCAGCAGCGGTCAGCACTCTGCTGCATCACCATGTGGCCGAGATCGGAAG	TGCAGATGGCGGCCTAGCAGCAGCAGCGGTCAGCACTCTGCTGCATCACCATGTGGCCG
4009854	TGCAGCTTGCTGAACGGCAACGGGATTGGCACGGGGCTCGTCTCGACGAACCACCTCGCAAGCACCGAG	TGCAGCTTGCTGAACGGCAACGGGATTGGCACGGGGCTCGTCTCGACGAACCACCTCGCAAGCACCGAG
4407990	TGCAGCTTGCTGAACGGTAACGGGATTGGCACGGGGCTCGTCTCGACGAACCACCTCGCGAGCACCGAG	TGCAGCTTGCTGAACGGTAACGGGATTGGCACGGGGCTCGTCTCGACGAACCACCTCGCGAGCACCGAG
1019993	TGCAGGTAACGCGGCTCAAGTGTGGAGGCTTCATATTTGGGCATCGTGTGTGCCACTGCATGGTGGACG	TGCAGGTAACGCGGCTCAAGTGTGGAGGCTTCATATTTGGGCATCGTGTGTGCCACTGCATGGTGGACG	7DL_3323521_7862_119237_498833_799998_
1023149	TGCAGGTTCTCCGGAGGTGACGACATCCCATCCAAGCAGCCAGATAAACCTGGCTCCCCCTCTGACCGA	TGCAGGTTCTCCGGAGGTGACGACATCCCATCCAAGCAGCCAGATAAACCTGGCTCCCCCTCTGACCGA	7AS_4216980_13537_177722_2538816_1249643_
3533291	TGCAGCCCACGTCAACCACCACCACAGGAATGAATCAATCGATCTGCGGACAAAATCAACATCTATGGC	TGCAGCCCACGTCAACCACCACCACAGGAATGAATCAATCGATCTGCGGACAAAATCAACATCTATGGC
3935477	TGCAGCAGGGATCGAGCAAAGCATCAGCAAATCGAGCAAAACATGAAGCAGAACGAATGAAGCAAACCA	TGCAGCAGGGATCGAGCAAAGCATCAGCAAATCGAGCAAAACATGAAGCAGAACGAATGAAGCAAACCA
4404490	TGCAGCCCCTGCAAATGCCAAACCATGACGAGGATTAACCGAGATCGGAAGAGCGGTTCAGCAGGAATG	TGCAGCCCCTGCAAATGCCAAACCATGACGAGGATTAACCG
1279399	TGCAGATCCCAGCCACGGCAGAGCGGCACATAGTCCTCCAAGTTAAACGCACCCACCAGCTCCGCTACC	TGCAGATCCCAGCCACGGCAGAGCGGCACATAGTCCTCCAAGTTAAACGCACCCACCAGCTCCGCTACC
1124611	TGCAGGCATTCTCAACAGAAGGCTTCTGTAGACTTAGCAAAGAGGTGCTCCGAGATCGGAAGAGCGGTT	TGCAGGCATTCTCAACAGAAGGCTTCTGTAGACTTAGCAAAGAGGTGCTCCG
1387388	TGCAGCCCAGGGCTGTCATGCTCAGAGACAGAGCTGGGCAGCTGCTTGTACCTTTGCCGAGATCGGAAG	TGCAGCCCAGGGCTGTCATGCTCAGAGACAGAGCTGGGCAGCTGCTTGTACCTTTGCCG
3944774	TGCAGCAGTGAATGCGAACCAATCACCGAGACCATGGACACGCTTGTGAGCTTGACACCAGAGCGCGGT	TGCAGCAGTGAATGCGAACCAATCACCGAGACCATGGACACGCTTGTGAGCTTGACACCAGAGCGCGGT
1101295	TGCAGCATCTGACAATTTACCTGGATGCTTATAGTCCTGCTGACCCGCCGAGATCGGAAGAGCGGTTCA	TGCAGCATCTGACAATTTACCTGGATGCTTATAGTCCTGCTGACCCGCCG
7487770	TGCAGGGCCGTACCATATCTCGGCGCTCAGGGAGTCAAACCACACCGCCGTGCGCTGGCTGGTGTTGTT	TGCAGGGCCGTACCATATCTCGGCGCTCAGGGAGTCAAACCACACCGCCGTGCGCTGGCTGGTGTTGTT
1067795	TGCAGGCACCAGTTCGTATCATCCTGGTGCTGTGTATGGTTAATCTGATGGCAACAGTCGTGATCATCA	TGCAGGCACCAGTTCGTATCATCCTGGTGCTGTGTATGGTTAATCTGATGGCAACAGTCGTGATCATCA
1722573	TGCAGGCACCAGTTCGTATCATCCTGGTGCTGTGTACGGTTAGTCTGACGGCAACATTCGTGATCATCA	TGCAGGCACCAGTTCGTATCATCCTGGTGCTGTGTACGGTTAGTCTGACGGCAACATTCGTGATCATCA
5582893	TGCAGGCACCAGTTCGTATCATCCTGGTGCTGTGTATGCTTAATCTGATGGCAACATTCATGATCATTA	TGCAGGCACCAGTTCGTATCATCCTGGTGCTGTGTATGCTTAATCTGATGGCAACATTCATGATCATTA
5324935	TGCAGGCCACCACGCATCTCCTCACCTTCTCCGCCTCGGCAATGATGCCGGCATGCTCTGCCGAAACCC	TGCAGGCCACCACGCATCTCCTCACCTTCTCCGCCTCGGCAATGATGCCGGCATGCTCTGCCGAAACCC
1089650	TGCAGCAAGAATGTGACATGCTCGCCTCTTCTCGGATTGCCGCGAGAGAAAACATGGTGTATCAGCACT	TGCAGCAAGAATGTGACATGCTCGCCTCTTCTCGGATTGCCGCGAGAGAAAACATGGTGTATCAGCACT
1246653	TGCAGGATGTAGAGCTGCCCCGCTTTGCGCTGCACGCGGGCGAGGAGGCGCCCTCCCGAGATCGGAAGA	TGCAGGATGTAGAGCTGCCCCGCTTTGCGCTGCACGCGGGCGAGGAGGCGCCCTCCCG
3941941	TGCAGCTGTTCACGCGGCTCACGCAGCTCTGCTGTAACCTAGCCGAGATCGGAAGAGCGGTTCAGCAGG	TGCAGCTGTTCACGCGGCTCACGCAGCTCTGCTGTAACCTAGCCG
1384511	TGCAGCTTCGCTGGGCGGACGGCGTGGATTTGCGGCAAGGCAAGGATGCCGAGATCGGAAGAGCGGTTC	TGCAGCTTCGCTGGGCGGACGGCGTGGATTTGCGGCAAGGCAAGGATGCCG
1700636	TGCAGCAACGTGGCATGGCAGCACCAAAGATTAACGACCACTATCGCTGCCAGCTGATCTGACCCAAAA	TGCAGCAACGTGGCATGGCAGCACCAAAGATTAACGACCACTATCGCTGCCAGCTGATCTGACCCAAAA
2248314	TGCAGCTACTGCATGAAATCCTCGAGCAAAAACATAAACATCAATTCACCACATTTAAACAGAATTCCC	TGCAGCTACTGCATGAAATCCTCGAGCAAAAACATAAACATCAATTCACCACATTTAAACAGAATTCCC
996093	TGCAGAGCACTTCTTATTTTGTGCTCATCAAAAATTGGGGGCAAGCCTGATGATGCGGCGTACCACTGT	TGCAGAGCACTTCTTATTTTGTGCTCATCAAAAATTGGGGGCAAGCCTGATGATGCGGCGTACCACTGT
1665867	TGCAGCAGCGGATCTTTCAGCCTTTGAGATGATAACGAACCAGCCCTTACCGAGATCGGAAGAGCGGTT	TGCAGCAGCGGATCTTTCAGCCTTTGAGATGATAACGAACCAGCCCTTACCG
4395173	TGCAGCTACACGGACTTCTCCTCAGCCGAACAACATCGAGTTGTACGAGACTTCACCGAGATCGGAAGA	TGCAGCTACACGGACTTCTCCTCAGCCGAACAACATCGAGTTGTACGAGACTTCACCG
1864498	TGCAGCAAGCCATGGAGCTCGAGAGGACTGCGTTTACTTCGCGCACCAGTGGGGTCGGAGAGACCCGAG	TGCAGCAAGCCATGGAGCTCGAGAGGACTGCGTTTACTTCGCGCACCAGTGGGGTCGGAGAGACCCGAG
1088006	TGCAGAAAGAAACAAGGCCTGGGTGGACTTTGGTACTGGTACTTTGAGCCAGGGTCCGAGATCGGAAGA	TGCAGAAAGAAACAAGGCCTGGGTGGACTTTGGTACTGGTACTTTGAGCCAGGGTCCG
4009804	TGCAGGATTCGAACCTAGGTACTCGAGGAATTAGCACAGCCGCACTAACCAACTAGGCAACCGAGATCG	TGCAGGATTCGAACCTAGGTACTCGAGGAATTAGCACAGCCGCACTAACCAACTAGGCAACCG
5001429	TGCAGGATTCGAACCTAGGTACTCGAGGAATTAGCACAGCCGCACTAACGAACTGGGCAACCGAGATCG	TGCAGGATTCGAACCTAGGTACTCGAGGAATTAGCACAGCCGCACTAACGAACTGGGCAACCG
1203622	TGCAGATGAAAGGCATCGGCTACGAGTACATGGAGCAGGACCTGTTCACCAAGGGCGAGCTCCTCCGCA	TGCAGATGAAAGGCATCGGCTACGAGTACATGGAGCAGGACCTGTTCACCAAGGGCGAGCTCCTCCGCA
100092306	TGCAGCTGAAAGGCATCGGCTACGAGTACGTCGAGCAGGACCTGTTCGTCAAGGGCGAGCTCCTCCTGG	TGCAGCTGAAAGGCATCGGCTACGAGTACGTCGAGCAGGACCTGTTCGTCAAGGGCGAGCTCCTCCTGG
989189	TGCAGTGGACAAGTTACCTCAAGTCCTCAAATCGGGCTAAACGCTGGCCGCCGAGATCGGAAGAGCGGT	TGCAGTGGACAAGTTACCTCAAGTCCTCAAATCGGGCTAAACGCTGGCCGCCG	7AS_4209323_3653_20010_2110914_4062268_
1091889	TGCAGCCCCACATGGCGGCCACACGCCTAAACCCACACCACCACAGGCGTAGAACAGCGTAGGAGCGCT	TGCAGCCCCACATGGCGGCCACACGCCTAAACCCACACCACCACAGGCGTAGAACAGCGTAGGAGCGCT
1248700	TGCAGAAGGCGCGTACAGGGTGAGCTCGCTACAGGAAGAGGCGTCGGCTGTTGTGGAGGAGATCAGGGC	TGCAGAAGGCGCGTACAGGGTGAGCTCGCTACAGGAAGAGGCGTCGGCTGTTGTGGAGGAGATCAGGGC	7BS_3162025_4116_38787_3009301_2070341_
3950248	TGCAGCTGCTGGTGCTGGTGGTGGTGCTGCTCGCCGCGGAAGAAGCTGATGGTAGACGAGCCGTCGACG	TGCAGCTGCTGGTGCTGGTGGTGGTGCTGCTCGCCGCGGAAGAAGCTGATGGTAGACGAGCCGTCGACG
1076092	TGCAGGCACAAACTTTTGAGCAAAATAGTGAGAAAAAAGCAGCAAACAACTAAACACCTGAACATCAAA	TGCAGGCACAAACTTTTGAGCAAAATAGTGAGAAAAAAGCAGCAAACAACTAAACACCTGAACATCAAA	7BL_6752322_5581_62254_4833923_4226174_
1089099	TGCAGAAGCATCGCTTTTCGTTTCAGGTTCGGCAGTTCAGACTTCTTCTTGTCTGAGATGAAGTTGCAG	TGCAGAAGCATCGCTTTTCGTTTCAGGTTCGGCAGTTCAGACTTCTTCTTGTCTGAGATGAAGTTGCAG
1375697	TGCAGCTCGCCGCCGCGCTCGTACATGCCGTGGCAGCGCACCACCGCCGAGATCGGAAGAGCGGTTCAG	TGCAGCTCGCCGCCGCGCTCGTACATGCCGTGGCAGCGCACCACCGCCG
1086781	TGCAGCCGCTCGCCCGTCCTCTGCTGCTACTCTGTGCTCATTTTAGTGCGCGCAGCAGATCCGAGATCG	TGCAGCCGCTCGCCCGTCCTCTGCTGCTACTCTGTGCTCATTTTAGTGCGCGCAGCAGATCCG
3956269	TGCAGAGTTGAGGAGGATTCGATGGATTCAGCCGCTGCCAGCAGAGGTCGGCAGCAGGGGCCGAGATCG	TGCAGAGTTGAGGAGGATTCGATGGATTCAGCCGCTGCCAGCAGAGGTCGGCAGCAGGGGCCG
4991514	TGCAGCAATGGGTTGATCTTGCTCGGTACACCGAGATCGGAAGAGCGGTTCAGCAGGAATGCCGAGACC	TGCAGCAATGGGTTGATCTTGCTCGGTACACCG
7907970	TGCAGGCGGGTCTCGTAGCAGGAGTCGGAGATTTGATCCCAGAACTCGCGCAGCTCCGCCTTGTCGATG	TGCAGGCGGGTCTCGTAGCAGGAGTCGGAGATTTGATCCCAGAACTCGCGCAGCTCCGCCTTGTCGATG
100105524	TGCAGGAACGTGTTCCAGTCCCTCCGCTTCTGCGACTCGTACCTGCTCAGCTGCGCCGAGATCGGAAGA	TGCAGGAACGTGTTCCAGTCCCTCCGCTTCTGCGACTCGTACCTGCTCAGCTGCGCCG
1716386	TGCAGGTTGACCCTTTTTCCCCTACTCCTCTCTGCTCCATTTCCTTTCCAGACTAGGCTTGCGTTCGTA	TGCAGGTTGACCCTTTTTCCCCTACTCCTCTCTGCTCCATTTCCTTTCCAGACTAGGCTTGCGTTCGTA	7DS_2413729_2101_30365
2255002	TGCAGGACCTCGATCTGGCTAGCGCTCTGCTGCATCAACTTTGCGGCCCATAGAGCTCCTCGCTTAGCA	TGCAGGACCTCGATCTGGCTAGCGCTCTGCTGCATCAACTTTGCGGCCCATAGAGCTCCTCGCTTAGCA
1151151	TGCAGCTTGGAGACGATGGATGTGAGATGTAAGTTGCCGCGGCCGTAGGAGATGAGGCGCGCGACCTGA	TGCAGCTTGGAGACGATGGATGTGAGATGTAAGTTGCCGCGGCCGTAGGAGATGAGGCGCGCGACCTGA
3941088	TGCAGCCTCCACAGGGCCAAGGTCGAGGCCGAGCCAGCAGCGCCACCAAAGCTGCTATTCATCTCGCCG	TGCAGCCTCCACAGGGCCAAGGTCGAGGCCGAGCCAGCAGCGCCACCAAAGCTGCTATTCATCTCGCCG
4003053	TGCAGCTTGGAGACGATGGATGTGAGATGTAAATTGCCATGGCAGTAGGAGATGAGGCGCGCGATCTGA	TGCAGCTTGGAGACGATGGATGTGAGATGTAAATTGCCATGGCAGTAGGAGATGAGGCGCGCGATCTGA
1110810	TGCAGTGACAGGTGAACTCGTGAGCCGATTCGTCTCCTACCTCGCCGACAGGTACCACTCGAGCCGAGA	TGCAGTGACAGGTGAACTCGTGAGCCGATTCGTCTCCTACCTCGCCGACAGGTACCACTCGAGCCGAGA
1208216	TGCAGCTGCACAGTAGCTCGTGTGAATCGTAACGCAGCTGGACGGACAAGATAATAGGGTGCCGAGATC	TGCAGCTGCACAGTAGCTCGTGTGAATCGTAACGCAGCTGGACGGACAAGATAATAGGGTGCCG	7DS_3935937_6367_95647_2941299_43634_
4010106	TGCAGCCGCTGTTGTACAGTGGTTTAGGAGGATCCCCGCCAAAGCTGGAAGGAAGAAGGAGCTCCATCC	TGCAGCCGCTGTTGTACAGTGGTTTAGGAGGATCCCCGCCAAAGCTGGAAGGAAGAAGGAGCTCCATCC
7478429	TGCAGCAGCTGCTCCTGAAAGCTCGCACGGTCATCGAGGAGGCAGACGGGCGGTACATCACCAACTCCG	TGCAGCAGCTGCTCCTGAAAGCTCGCACGGTCATCGAGGAGGCAGACGGGCGGTACATCACCAACTCCG
1696345	TGCAGAGCTAGCTACTAAGCTTGAATTTGTGTTCCTACCTGTTTTGATACCATGGATGGAACCCATCCA	TGCAGAGCTAGCTACTAAGCTTGAATTTGTGTTCCTACCTGTTTTGATACCATGGATGGAACCCATCCA
1059858	TGCAGGCCTGAACAGTCTAGGACCTGATCAAGGTGTGAGAAGAATTGCTATGCTCTAAACGTACGTAAG	TGCAGGCCTGAACAGTCTAGGACCTGATCAAGGTGTGAGAAGAATTGCTATGCTCTAAACGTACGTAAG
100107634	TGCAGGTGCTGTCCATACTCCCATCCTACGAGGGAAAATCGGTGCTGGAGCTCGGCGCCGAGATCGGAA	TGCAGGTGCTGTCCATACTCCCATCCTACGAGGGAAAATCGGTGCTGGAGCTCGGCGCCG
1089207	TGCAGGTGGCGCCTCTGGCCTTCCTCCGCCATCTCGCGCCGCTGATACTTGGTGGCCACGTACACGGTC	TGCAGGTGGCGCCTCTGGCCTTCCTCCGCCATCTCGCGCCGCTGATACTTGGTGGCCACGTACACGGTC
1095052	TGCAGATGCCCTGCGACCGCGAGAACTTCTACCCGTTCCCGCCCTTCATGTCCGAGATCGGAAGAGCGG	TGCAGATGCCCTGCGACCGCGAGAACTTCTACCCGTTCCCGCCCTTCATGTCCG
1021495	TGCAGGTAGACTGCCGCGGCCTCCAGCACGGCCGCGGCGACGTTGGCCCCCACCAGGTACACGAAGGCG	TGCAGGTAGACTGCCGCGGCCTCCAGCACGGCCGCGGCGACGTTGGCCCCCACCAGGTACACGAAGGCG
1089214	TGCAGCCTAAACACCTGTGAGGGCTCCCCAAGTGCGTGTACTTGACGAGGGGGCTGCACTGCATCCTTC	TGCAGCCTAAACACCTGTGAGGGCTCCCCAAGTGCGTGTACTTGACGAGGGGGCTGCACTGCATCCTTC
4008052	TGCAGCCTAAACACTTGTCAGGGCTCCCCAAGTGCGTGTACTTGACGAGGGGGCTGCACTGCATCCTTC	TGCAGCCTAAACACTTGTCAGGGCTCCCCAAGTGCGTGTACTTGACGAGGGGGCTGCACTGCATCCTTC
1261951	TGCAGACTAGAGACACAGAAATAACTCCACCAGTGTTTTTCCCTCAGAAGAAGACTTTGAATAAAAACT	TGCAGACTAGAGACACAGAAATAACTCCACCAGTGTTTTTCCCTCAGAAGAAGACTTTGAATAAAAACT
1863799	TGCAGCCCAGAGGCCCAGGTATTCTTGGAGCAGGGGTCGAGGTGAGCTCCGAGATCGGAAGAGCGGTTC	TGCAGCCCAGAGGCCCAGGTATTCTTGGAGCAGGGGTCGAGGTGAGCTCCG
10992559	TGCAGCGCGAGGACGGCGACGGGCGCGTAGGGATCAGCATCAGCAAGGCTTTGCCCAAGGCCGCCGTCC	TGCAGCGCGAGGACGGCGACGGGCGCGTAGGGATCAGCATCAGCAAGGCTTTGCCCAAGGCCGCCGTCC
1209817	TGCAGTTGGTGGACGGCACGGCGGAGAGCTCCAGCCTCCCCGTCCACTCCTCCCCGAGATCGGAAGAGC	TGCAGTTGGTGGACGGCACGGCGGAGAGCTCCAGCCTCCCCGTCCACTCCTCCCCG
1114656	TGCAGGGAAGGAGATGAGCACCTCGGGCTGCTCCGCCAGCGCCCGATCACAGCCGAGATCGGAAGAGCG	TGCAGGGAAGGAGATGAGCACCTCGGGCTGCTCCGCCAGCGCCCGATCACAGCCG
1201148	TGCAGCTGCCCAAGGTTCTAACGTGTGCAAGCTGCATACACATGCATATGCAGCTAGCTAGTGGCCGAG	TGCAGCTGCCCAAGGTTCTAACGTGTGCAAGCTGCATACACATGCATATGCAGCTAGCTAGTGGCCGAG
5354851	TGCAGCGTCCATGTGAGAGACGGGGATTCAAATTTTGCCAACGCGGATGGACAGCTACTGGAGTGGGCA	TGCAGCGTCCATGTGAGAGACGGGGATTCAAATTTTGCCAACGCGGATGGACAGCTACTGGAGTGGGCA
3021167	TGCAGCAGGTTTAGTGAATATGAATCTGTCTTTGAACCACTTGACCGAGATCGGAAGAGCGGTTCAGCA	TGCAGCAGGTTTAGTGAATATGAATCTGTCTTTGAACCACTTGACCG
1104927	TGCAGATCGGAGCAAATGGTTGGCAAAAGCCAGAACTTGATGCTTTGGCCGAGATCGGAAGAGCGGTTC	TGCAGATCGGAGCAAATGGTTGGCAAAAGCCAGAACTTGATGCTTTGGCCG
3945668	TGCAGGCCTGACCTGGCAGGCAGGGCATCGCTCACATGACCGAGATCGGAAGAGCGGTTCAGCAGGAAT	TGCAGGCCTGACCTGGCAGGCAGGGCATCGCTCACATGACCG
4407063	TGCAGATCGGAGTGGATGGTTGGCAAAAGCCAGAACGTGATGCTTTCGCCGAGATCGGAAGAGCGGTTC	TGCAGATCGGAGTGGATGGTTGGCAAAAGCCAGAACGTGATGCTTTCGCCG
4540962	TGCAGCTGCTGAAGGGTACCAGAACCGAGATCGGAAGAGCGGTTCAGCAGGAATGCCGAGACCGATCTC	TGCAGCTGCTGAAGGGTACCAGAACCG
1040211	TGCAGTGAGTGAAGCTGGCGATGGAGGAGAAGAGCACCCAACAACAATGTGACAACAAACAAATGGAGA	TGCAGTGAGTGAAGCTGGCGATGGAGGAGAAGAGCACCCAACAACAATGTGACAACAAACAAATGGAGA
993411	TGCAGGTGATGCCACTCCACAGACAACAGTCATGGTGTCGTTGCTGCCATGATGCGAGGCGATTCGCCG	TGCAGGTGATGCCACTCCACAGACAACAGTCATGGTGTCGTTGCTGCCATGATGCGAGGCGATTCGCCG
1118575	TGCAGCTTTACACAAGGGATATCCCTGGTGCTGCTTCTTTTCCTTCCCTTTTCCGAGATCGGAAGAGCG	TGCAGCTTTACACAAGGGATATCCCTGGTGCTGCTTCTTTTCCTTCCCTTTTCCG
1122473	TGCAGGTTCCCTAAAGGCGAGATAAAGTCGTCGTGGATTCAATGTTTCGCTCATGGAGTCACCCGAGAT	TGCAGGTTCCCTAAAGGCGAGATAAAGTCGTCGTGGATTCAATGTTTCGCTCATGGAGTCACCCGAGAT
1171603	TGCAGGAACACCTTAACAGACAGGGAGAGAGAAAGGGAAAGAGAGAGGGAGATCTGAGTTTGGTACCTG	TGCAGGAACACCTTAACAGACAGGGAGAGAGAAAGGGAAAGAGAGAGGGAGATCTGAGTTTGGTACCTG
1090029	TGCAGTGTGGATGAAACAGGCTCCCGCCAGGGATTGGGAACCCAACCAGCAAAGAACCTATGGCTTCCA	TGCAGTGTGGATGAAACAGGCTCCCGCCAGGGATTGGGAACCCAACCAGCAAAGAACCTATGGCTTCCA
995651	TGCAGGTACTTCCGCGTCGTCTCGTCGTCCATCACGTGGGCGACGCCGTTGGTATGGATCTTCTCCCGA	TGCAGGTACTTCCGCGTCGTCTCGTCGTCCATCACGTGGGCGACGCCGTTGGTATGGATCTTCTCCCGA
1115997	TGCAGGTGAGGTGAGGAGGTCAGGGGCGCGCGCGTGGATCTGAGGCGGCGACATCCGAGATCGGAAGAG	TGCAGGTGAGGTGAGGAGGTCAGGGGCGCGCGCGTGGATCTGAGGCGGCGACATCCG
1122770	TGCAGTGCTGTAGGCACACAATTTAATTGCGGGAGTCGTCGGGTCGGTGCGTGGCAGTCCTTGTGTGCC	TGCAGTGCTGTAGGCACACAATTTAATTGCGGGAGTCGTCGGGTCGGTGCGTGGCAGTCCTTGTGTGCC
1126529	TGCAGGATCTCGTAGTCCACGCGGTCCCCGTGCCGCGCCATGATCCGCTCCTGCTCCTGGACGGCAGCG	TGCAGGATCTCGTAGTCCACGCGGTCCCCGTGCCGCGCCATGATCCGCTCCTGCTCCTGGACGGCAGCG
1134008	TGCAGCTGCTGTGACGCGTCGGGTACGCACAGCGCGCCGCCGTGTCCGATCCAACGCGCCGCGTCCCGG	TGCAGCTGCTGTGACGCGTCGGGTACGCACAGCGCGCCGCCGTGTCCGATCCAACGCGCCGCGTCCCGG
1138728	TGCAGCTGTTCAGGAGCGGCACCGAAGTGACCTAAAATGGCGAGGAGCGCCACCATGGAGGGCACCCTG	TGCAGCTGTTCAGGAGCGGCACCGAAGTGACCTAAAATGGCGAGGAGCGCCACCATGGAGGGCACCCTG
2277136	TGCAGAGGTGAGCAGCAGCTCCTCCTCCTCATCCAAGTCTGTGTCGAACAGGTCCGACACACGCCGAGA	TGCAGAGGTGAGCAGCAGCTCCTCCTCCTCATCCAAGTCTGTGTCGAACAGGTCCGACACACGCCGAGA
4407710	TGCAGAGGTGAGCAGCAGCTCATCCTCCTGATCGCGAGTCGTGTCCGAGATCGGAAGAGCGGTTCAGCA	TGCAGAGGTGAGCAGCAGCTCATCCTCCTGATCGCGAGTCGTGTCCG
7491780	TGCAGAAGTGAGCAGCAGCTCCTCCTCCTCATCCAGGTCTGTGTCGAACAGGTCCGACAAACGCCGAGA	TGCAGAAGTGAGCAGCAGCTCCTCCTCCTCATCCAGGTCTGTGTCGAACAGGTCCGACAAACGCCGAGA
1101074	TGCAGAGCCGAGGGCTGGGAAAAAGGAACCTGCTTATACATCAATCACTGCCTCTGCTTCAAGAACTGC	TGCAGAGCCGAGGGCTGGGAAAAAGGAACCTGCTTATACATCAATCACTGCCTCTGCTTCAAGAACTGC
1267902	TGCAGGGGACCAATGTTTGCGATGACTTTGGACCAGCGGCAACATCCTCGTGCGCTGCAAGCTCCAACC	TGCAGGGGACCAATGTTTGCGATGACTTTGGACCAGCGGCAACATCCTCGTGCGCTGCAAGCTCCAACC
1232986	TGCAGCAGTTCACAGTCCACAGCTCCTTGATCCACAGCACAAGTCCACAGTCCGAGATCGGAAGAGCGG	TGCAGCAGTTCACAGTCCACAGCTCCTTGATCCACAGCACAAGTCCACAGTCCG
1262216	TGCAGTTTGATATCTGCCTGAATGTAAACGGTGCAACTTGAAATAATTTTCGCTATTGTACTCTGTACT	TGCAGTTTGATATCTGCCTGAATGTAAACGGTGCAACTTGAAATAATTTTCGCTATTGTACTCTGTACT
1138312	TGCAGATTTCTTTCTTTCTTTCTTTCTTTGCATGCAGACACAGAGTTTGGAATTTACCCTCATGATATG	TGCAGATTTCTTTCTTTCTTTCTTTCTTTGCATGCAGACACAGAGTTTGGAATTTACCCTCATGATATG
1273951	TGCAGGGCCGAGCTAGCGGCTGCCCTGCAAGGCTCCATCCCCATGCATAGGCCCTCACAGCAAAACCCC	TGCAGGGCCGAGCTAGCGGCTGCCCTGCAAGGCTCCATCCCCATGCATAGGCCCTCACAGCAAAACCCC
1697492	TGCAGAATATATAATACAACCGCGTTATTCTTTTGAAGAAAAGTGTGGTAGCTCCCCGAGATCGGAAGA	TGCAGAATATATAATACAACCGCGTTATTCTTTTGAAGAAAAGTGTGGTAGCTCCCCG
1108079	TGCAGTTGCAATCACAGACGCGATTAGATCAAGATTCAATAAGTCTGCTTAGGTGCCGAGATCGGAAGA	TGCAGTTGCAATCACAGACGCGATTAGATCAAGATTCAATAAGTCTGCTTAGGTGCCG
1121912	TGCAGGCTTTAAGCACAAGAGAATATGCTGTTGTTCCTATCTGCGTAAGAATGGTGAGTACGCCGAGAT	TGCAGGCTTTAAGCACAAGAGAATATGCTGTTGTTCCTATCTGCGTAAGAATGGTGAGTACGCCGAGAT
1104531	TGCAGCAAGATTTCCTCCTCCAGGATCCCGCCAGGGATATCCACGCCCTGAGCATTAAGAGGTACGCAG	TGCAGCAAGATTTCCTCCTCCAGGATCCCGCCAGGGATATCCACGCCCTGAGCATTAAGAGGTACGCAG
4395055	TGCAGCAAGATTTCCTCCTCCAGGATCCCGCCAGGGATAACCACGCCCTGAGCATTAAGAGCTACGCAG	TGCAGCAAGATTTCCTCCTCCAGGATCCCGCCAGGGATAACCACGCCCTGAGCATTAAGAGCTACGCAG
4412094	TGCAGTGCTCTGTTCGCCCCGCAGCCCGAGATCGGAAGAGCGGTTCAGCAGGAATGCCGAGACCGATCT	TGCAGTGCTCTGTTCGCCCCGCAGCCCG
993147	TGCAGAGGAGTGAACATGTCCAGCCAGGATTCATCCGTGCCGCTACAAACATCATCTAGAATAATCAGA	TGCAGAGGAGTGAACATGTCCAGCCAGGATTCATCCGTGCCGCTACAAACATCATCTAGAATAATCAGA
1116308	TGCAGAACTACCGTGGGAACATACCACACATCCAGTGAATCATTACATAGGGTATTTATACACGGGCGC	TGCAGAACTACCGTGGGAACATACCACACATCCAGTGAATCATTACATAGGGTATTTATACACGGGCGC
1325207	TGCAGAACTACCGTGGGCACATACCACACATCCAGTGGATCATTACATAGGGTATTTATACACGGGCGC	TGCAGAACTACCGTGGGCACATACCACACATCCAGTGGATCATTACATAGGGTATTTATACACGGGCGC	7BS_3027876_2283_30183_1129358_2914333_1925025_
1090321	TGCAGCTAGTGTGTTGTGTGTGGATGAGAGAGGCTCCCAACAGTGAACGTACGTGTCAACAGACCCGAG	TGCAGCTAGTGTGTTGTGTGTGGATGAGAGAGGCTCCCAACAGTGAACGTACGTGTCAACAGACCCGAG
1099316	TGCAGCAAAAACGAAACATCTCTATACATGAACAGGTGCATCTCGGCTTTGTTCAGCACCGAGATCGGA	TGCAGCAAAAACGAAACATCTCTATACATGAACAGGTGCATCTCGGCTTTGTTCAGCACCG
1099385	TGCAGACATGACAACCTCGGACGTACGTACGCGTGTACTCTCGGCCACTATTCAACTCAGTGCGATTGC	TGCAGACATGACAACCTCGGACGTACGTACGCGTGTACTCTCGGCCACTATTCAACTCAGTGCGATTGC
1101088	TGCAGGGAGTAGATTATACGCAACCTACCAATCGTGTGAGTAACAAAACCGAGATCGGAAGAGCGGTTC	TGCAGGGAGTAGATTATACGCAACCTACCAATCGTGTGAGTAACAAAACCG
[truncated: 54,341 more rows]

## Sheet: ScoringData_SNP
CloneID	AlleleSequenceREF	TrimmedSequence	Chrom_Wheat_v01_c7_preassembly
1118000|F|0-5:A>G-5:A>G	TGCAGATGCGACCCCAAGCGCGTCGCCGTGCTGCAACAACTGCGGCACCTGCACCAGGTCCATCCCGCC	TGCAGATGCGACCCCAAGCGCGTCGCCGTGCTGCAACAACTGCGGCACCTGCACCAGGTCCATCCCGCC
993127|F|0-19:T>C-19:T>C	TGCAGATACAGAAAGAATTTCAAGGAAGAGCTGAAACTTCTCCTCTTTAGAACCAAGAGAAAGAAATAT	TGCAGATACAGAAAGAATTTCAAGGAAGAGCTGAAACTTCTCCTCTTTAGAACCAAGAGAAAGAAATAT
1122174|F|0-66:G>A-66:G>A	TGCAGGTGCTGTTCCTGATCGCTCCATCATGCTACATACATACATTGTGCAATTCGTTGCCGGATCGGT	TGCAGGTGCTGTTCCTGATCGCTCCATCATGCTACATACATACATTGTGCAATTCGTTGCCGGATCGGT	7AS_3194525_263_524
986375|F|0-41:G>A-41:G>A	TGCAGCTATATATCCATACAGGTACCATTTACTCCTGGATCGAGCACTAACTGACGGACAGAGAATGGA	TGCAGCTATATATCCATACAGGTACCATTTACTCCTGGATCGAGCACTAACTGACGGACAGAGAATGGA
1022726|F|0-17:A>G-17:A>G	TGCAGCTTTCATTCATGATGTTGCATTTTCTTTCCCGATTCTAGGCCTCTTCGTCCGAGATCGGAAGAG	TGCAGCTTTCATTCATGATGTTGCATTTTCTTTCCCGATTCTAGGCCTCTTCGTCCG
3032740|F|0-17:G>A-17:G>A	TGCAGGTAGTCCTCCTCGCTCGAGCTCTTCCTCTTCGCCGAGATCGGAAGAGCGGTTCAGCAGGAATGC	TGCAGGTAGTCCTCCTCGCTCGAGCTCTTCCTCTTCGCCG
3032740|F|0-9:T>C-9:T>C	TGCAGGTAGTCCTCCTCGCTCGAGCTCTTCCTCTTCGCCGAGATCGGAAGAGCGGTTCAGCAGGAATGC	TGCAGGTAGTCCTCCTCGCTCGAGCTCTTCCTCTTCGCCG
1005431|F|0-53:A>G-53:A>G	TGCAGTGGCCAGTGACGCCGCAGATGAAGTAGTGCTTCCCCGCGGTCTTGAGCACGATGGTGGTGGCGC	TGCAGTGGCCAGTGACGCCGCAGATGAAGTAGTGCTTCCCCGCGGTCTTGAGCACGATGGTGGTGGCGC
1267221|F|0-14:T>C-14:T>C	TGCAGATCATTGATTGAGAGGAGGAAGGAGCGGAGTGAAAGAATTCATCAAATCGGTGGTCATGCAACG	TGCAGATCATTGATTGAGAGGAGGAAGGAGCGGAGTGAAAGAATTCATCAAATCGGTGGTCATGCAACG
2261901|F|0-30:C>T-30:C>T	TGCAGGTAGCAGAGGAAGGATTGCCATGGTCGATGTAGTAGGAAACAGAGTTTCACCACCAACGTTGGT	TGCAGGTAGCAGAGGAAGGATTGCCATGGTCGATGTAGTAGGAAACAGAGTTTCACCACCAACGTTGGT	7AL_4558047_10734_185327_4403104_8903_
993293|F|0-19:G>A-19:G>A	TGCAGTTCACCTGTGTTGGGGGAGTTTCTTCCGAGAGTTCCAATGGCGGAGCTGGTGGCCGCCATGGCC	TGCAGTTCACCTGTGTTGGGGGAGTTTCTTCCGAGAGTTCCAATGGCGGAGCTGGTGGCCGCCATGGCC
993293|F|0-28:T>G-28:T>G	TGCAGTTCACCTGTGTTGGGGGAGTTTCTTCCGAGAGTTCCAATGGCGGAGCTGGTGGCCGCCATGGCC	TGCAGTTCACCTGTGTTGGGGGAGTTTCTTCCGAGAGTTCCAATGGCGGAGCTGGTGGCCGCCATGGCC
1076623|F|0-29:C>A-29:C>A	TGCAGCTAGAAAACCCCAGCAGCATCAGGCACCACGGAGCCACCACTAATCGGCCAACGAGATCGGAAG	TGCAGCTAGAAAACCCCAGCAGCATCAGGCACCACGGAGCCACCACTAATCGGCCACCG
3024129|F|0-6:T>C-6:T>C	TGCAGGTTCCTCTACCCGCCCTGCTCCCTTGGCTCGCTCTTCGAGACGGCTCCTTCCTCAGCCTCCCCG	TGCAGGTTCCTCTACCCGCCCTGCTCCCTTGGCTCGCTCTTCGAGACGGCTCCTTCCTCAGCCTCCCCG
1235302|F|0-18:A>G-18:A>G	TGCAGCAAATCAGCGGCCACGCACGAGCAACTAGCTCACCTCCCCTCGCGCCGCCTCCCCCTGGGCGAC	TGCAGCAAATCAGCGGCCACGCACGAGCAACTAGCTCACCTCCCCTCGCGCCGCCTCCCCCTGGGCGAC
3030304|F|0-59:C>T-59:C>T	TGCAGGTCCCACGGCGTGAGGTGCACCGTCTCAGTCGACTTTGGTTTCGTCGTCGTCTCCGTCTCCCCG	TGCAGGTCCCACGGCGTGAGGTGCACCGTCTCAGTCGACTTTGGTTTCGTCGTCGTCTCCGTCTCCCCG
2266418|F|0-27:T>C-27:T>C	TGCAGCTCTGGCGGGCTACAGCCGTCGTACCACGGCTCCAGGGTGCTCCGTTCGCCTGACCTCCTCCTT	TGCAGCTCTGGCGGGCTACAGCCGTCGTACCACGGCTCCAGGGTGCTCCGTTCGCCTGACCTCCTCCTT
1021118|F|0-10:C>T-10:C>T	TGCAGGTTCACAAACTGCTGCTTCTTGGTCTTGTGGTTGGAGAAGGACACCTTGTTGGCCCGAGATCGG	TGCAGGTTCACAAACTGCTGCTTCTTGGTCTTGTGGTTGGAGAAGGACACCTTGTTGGCCCG	7BL_6635476_12286_174560_325893_3329719_
1021118|F|0-8:C>G-8:C>G	TGCAGGTTCACAAACTGCTGCTTCTTGGTCTTGTGGTTGGAGAAGGACACCTTGTTGGCCCGAGATCGG	TGCAGGTTCACAAACTGCTGCTTCTTGGTCTTGTGGTTGGAGAAGGACACCTTGTTGGCCCG	7BL_6635476_12286_174560_325893_3329719_
1095069|F|0-16:G>A-16:G>A	TGCAGGGCTCGTGATTGGGCCAGACCCAGAGCGCCTCGCGCCTTTGCCACGAGCCGGCGTACCAATGTT	TGCAGGGCTCGTGATTGGGCCAGACCCAGAGCGCCTCGCGCCTTTGCCACGAGCCGGCGTACCAATGTT
2262808|F|0-28:C>A-28:C>A	TGCAGCGAAGAGAGGTGTCGAGCAGCAACGTGCAGCGCAACCAACATCTACCCCAGTCGGTCGTAGTCC	TGCAGCGAAGAGAGGTGTCGAGCAGCAACGTGCAGCGCAACCAACATCTACCCCAGTCGGTCGTAGTCC
3021967|F|0-36:C>A-36:C>A	TGCAGTCTATAGTCATATAATAAAAAACACATGATACCCCCGAGATCGGAAGAGCGGTTCAGCAGGAAT	TGCAGTCTATAGTCATATAATAAAAAACACATGATACCCCCG
1058625|F|0-19:T>C-19:T>C	TGCAGCCCGCTCAGCAGCGTGAGGCCCTCTGCTTCTTCCATTGTCGTACATTTGCCCAGTTTGCATCCC	TGCAGCCCGCTCAGCAGCGTGAGGCCCTCTGCTTCTTCCATTGTCGTACATTTGCCCAGTTTGCATCCC
1043336|F|0-47:G>A-47:G>A	TGCAGCTATAGTGGTTGGATTTGGATACTTGCAGGGGAGGAAAGAAGGGAGATGGGAGATTGGGAGGGC	TGCAGCTATAGTGGTTGGATTTGGATACTTGCAGGGGAGGAAAGAAGGGAGATGGGAGATTGGGAGGGC
1043336|F|0-7:A>G-7:A>G	TGCAGCTATAGTGGTTGGATTTGGATACTTGCAGGGGAGGAAAGAAGGGAGATGGGAGATTGGGAGGGC	TGCAGCTATAGTGGTTGGATTTGGATACTTGCAGGGGAGGAAAGAAGGGAGATGGGAGATTGGGAGGGC
1070663|F|0-68:G>A-68:G>A	TGCAGGTGAAACATATGCATCATCAGAATGGGTATCAAAATGAATTTGTGTATAGGCCAACGAGGCACG	TGCAGGTGAAACATATGCATCATCAGAATGGGTATCAAAATGAATTTGTGTATAGGCCAACGAGGCACG	7DL_3379485_6233_72320_2784097_1813091_
1119266|F|0-13:G>A-13:G>A	TGCAGCAAATTTTGAGAAGGGGAAGAGGGTGGTGTACCAGGACGGACGTAGCCATGCATGCCAACCAGT	TGCAGCAAATTTTGAGAAGGGGAAGAGGGTGGTGTACCAGGACGGACGTAGCCATGCATGCCAACCAGT	7DL_3355595_7972_261601_1802462_176008_
1212218|F|0-49:A>G-49:A>G	TGCAGCAGCCAGCAGCTCTGCTCTTGCAACGCAGCTTTAAGCACCCAGGACACACAAGCCAAGCAAAAA	TGCAGCAGCCAGCAGCTCTGCTCTTGCAACGCAGCTTTAAGCACCCAGGACACACAAGCCAAGCAAAAA
5370345|F|0-44:C>T-44:C>T	TGCAGGTGAAACATATGCATCATCAGAATGGGTATCAAAATGAACTTGTGTATAGGCCGACGAGGCACG	TGCAGGTGAAACATATGCATCATCAGAATGGGTATCAAAATGAACTTGTGTATAGGCCGACGAGGCACG
979503|F|0-20:C>T-20:C>T	TGCAGAGAAAATCATACTTACAGAATTTACCCAACAATGAATAATTTCAAATATACGTACACTAATGAT	TGCAGAGAAAATCATACTTACAGAATTTACCCAACAATGAATAATTTCAAATATACGTACACTAATGAT
1091529|F|0-46:G>A-46:G>A	TGCAGACCCAAGAACAGTTTATTTGTCATCATCATTCCCATAAACAGTGAATTACCGACAAAGACAAGA	TGCAGACCCAAGAACAGTTTATTTGTCATCATCATTCCCATAAACAGTGAATTACCGACAAAGACAAGA
1096302|F|0-41:C>T-41:C>T	TGCAGGGTGGTGTTGGCGCCGTTGACGAGGCAGCGCTCCTACGGCAACGTGCCACAGCCGCACGCCGCC	TGCAGGGTGGTGTTGGCGCCGTTGACGAGGCAGCGCTCCTACGGCAACGTGCCACAGCCGCACGCCGCC
1106928|F|0-60:C>T-60:C>T	TGCAGGTCATCTCCACCAACGTCGCCTGGTCCACATCGCTGGATTTAAACGGGCAGTGGACCTCCCATG	TGCAGGTCATCTCCACCAACGTCGCCTGGTCCACATCGCTGGATTTAAACGGGCAGTGGACCTCCCATG	7AL_4394278_528_2475_2055578_3410740_
1127758|F|0-30:G>T-30:G>T	TGCAGACTAATGTGACCTTTCTACATGCATGTTTAGTCACAGCAGAGAAACAGGGCTTTGAGGTGGCCA	TGCAGACTAATGTGACCTTTCTACATGCATGTTTAGTCACAGCAGAGAAACAGGGCTTTGAGGTGGCCA
1204785|F|0-68:T>C-68:T>C	TGCAGGAAGGGCGCGGTAAAAAAAACCTACTAGCTCTAGCTGCTAGCGCCATCGGCCACGACTGGGATT	TGCAGGAAGGGCGCGGTAAAAAAAACCTACTAGCTCTAGCTGCTAGCGCCATCGGCCACGACTGGGATT
3027396|F|0-21:C>A-21:C>A	TGCAGCAATGTCATCTTCTCCCCTCTTGGCAGTCGCTCGCCGAGATCGGAAGAGCGGTTCAGCAGGAAT	TGCAGCAATGTCATCTTCTCCCCTCTTGGCAGTCGCTCGCCG
1206702|F|0-25:C>G-25:C>G	TGCAGACCCGAGGCTCGCCACCAGCCTGTTAGAAGAGTACGTCTCTTGCTGCTAAGCCTCGCCTGCCAT	TGCAGACCCGAGGCTCGCCACCAGCCTGTTAGAAGAGTACGTCTCTTGCTGCTAAGCCTCGCCTGCCAT
1076290|F|0-11:A>G-11:A>G	TGCAGCTTGATAGCGAAGCCCTTGGGCAGGAAGGCGTTGAAGCCGAGGATGAGCTCCGAGATCGGAAGA	TGCAGCTTGATAGCGAAGCCCTTGGGCAGGAAGGCGTTGAAGCCGAGGATGAGCTCCG
2277356|F|0-35:T>C-35:T>C	TGCAGGAAGTCGAGAATGTCTCCACCACCCTTGTGTGCAAGAAGGCAAGCAACATGAGGAGCGGCGATG	TGCAGGAAGTCGAGAATGTCTCCACCACCCTTGTGTGCAAGAAGGCAAGCAACATGAGGAGCGGCGATG
2303713|F|0-44:A>G-44:A>G	TGCAGGAAGTCGAGAATGTCTAGACCACCCTTGTGCGCAAGAAGACAAGCAACACGAGGAGCGGCGATG	TGCAGGAAGTCGAGAATGTCTAGACCACCCTTGTGCGCAAGAAGACAAGCAACACGAGGAGCGGCGATG
1092630|F|0-12:T>C-12:T>C	TGCAGCCACCATTCGCTGCGCCCCCTTCTGCCTCCGCATGGGACTGGACCCGCTGGAGCCTCCACTTCC	TGCAGCCACCATTCGCTGCGCCCCCTTCTGCCTCCGCATGGGACTGGACCCGCTGGAGCCTCCACTTCC
1213065|F|0-39:T>A-39:T>A	TGCAGGTCTGTTTTCAAGATTGCAGCTGATGGAATCTACTGGACAGTTAAAGCAAGACACATCCGAGAT	TGCAGGTCTGTTTTCAAGATTGCAGCTGATGGAATCTACTGGACAGTTAAAGCAAGACACATCCGAGAT
3953589|F|0-8:A>C-8:A>C	TGCAGTTCACCTGTGTTGGAGGAGTTTCTTTCGAGAGTTCCAATGGCAGAGCTGGTGGCCGCCATGGCC	TGCAGTTCACCTGTGTTGGAGGAGTTTCTTTCGAGAGTTCCAATGGCAGAGCTGGTGGCCGCCATGGCC
2278338|F|0-8:C>T-8:C>T	TGCAGCCTCGCCTACAGTGTGTAGTCAACATCAGGTTTGGCTGCTTGTGCTCCTGTGCCACCCGTGACT	TGCAGCCTCGCCTACAGTGTGTAGTCAACATCAGGTTTGGCTGCTTGTGCTCCTGTGCCACCCGTGACT
2283421|F|0-52:C>T-52:C>T	TGCAGGGAGCCCAAGGACATGGTGGTCTCGATGTGGCACTTCCTCCGCGGCGCCTGGCGGTTCACCTTC	TGCAGGGAGCCCAAGGACATGGTGGTCTCGATGTGGCACTTCCTCCGCGGCGCCTGGCGGTTCACCTTC
4537841|F|0-26:G>C-26:G>C	TGCAGGGAGCCCAAGGACATGGTGGTGTCGATGTGGCACTTCCTCCGCGGCGTGTGGCGGTTCACCTTC	TGCAGGGAGCCCAAGGACATGGTGGTGTCGATGTGGCACTTCCTCCGCGGCGTGTGGCGGTTCACCTTC
1095008|F|0-50:G>A-50:G>A	TGCAGCCGCTCGGACGACGAACAGAAGAAGTAGGAGAGGAGGGAGGCAACGCCGTCGCAGGAGAAGCAG	TGCAGCCGCTCGGACGACGAACAGAAGAAGTAGGAGAGGAGGGAGGCAACGCCGTCGCAGGAGAAGCAG
1007201|F|0-56:A>T-56:A>T	TGCAGTGGCGAACCCATGGCCGTCCTGCGACAACTGTGACTCGTGCACCAAGTCCAACTCTCCGAGATC	TGCAGTGGCGAACCCATGGCCGTCCTGCGACAACTGTGACTCGTGCACCAAGTCCAACTCTCCG
2257989|F|0-53:T>C-53:T>C	TGCAGAACAAGTAGGCCAAGAATTTGTCATGGCAGAGACGTCTAATGCCAGAATACAGGCGATCGGATC	TGCAGAACAAGTAGGCCAAGAATTTGTCATGGCAGAGACGTCTAATGCCAGAATACAGGCGATCGGATC
2257989|F|0-59:C>T-59:C>T	TGCAGAACAAGTAGGCCAAGAATTTGTCATGGCAGAGACGTCTAATGCCAGAATACAGGCGATCGGATC	TGCAGAACAAGTAGGCCAAGAATTTGTCATGGCAGAGACGTCTAATGCCAGAATACAGGCGATCGGATC
2275666|F|0-45:G>A-45:G>A	TGCAGTTTCATCCCTTTTGGTTCGATCATTTATGCAAAAAAATGAGTAAAAAAATAGTTCACTTGCAGA	TGCAGTTTCATCCCTTTTGGTTCGATCATTTATGCAAAAAAATGAGTAAAAAAATAGTTCACTTGCAGA
3064386|F|0-36:A>G-36:A>G	TGCAGAAATTATTGCGTGAGCAAATTTTCGCACGGAAGAACAGGTCCGAGATCGGAAGAGCGGTTCAGC	TGCAGAAATTATTGCGTGAGCAAATTTTCGCACGGAAGAACAGGTCCG
3064386|F|0-6:A>C-6:A>C	TGCAGAAATTATTGCGTGAGCAAATTTTCGCACGGAAGAACAGGTCCGAGATCGGAAGAGCGGTTCAGC	TGCAGAAATTATTGCGTGAGCAAATTTTCGCACGGAAGAACAGGTCCG
1204920|F|0-17:G>A-17:G>A	TGCAGATGATGTGTTCTGCCCCGCAGCCAAAGCTAGTGGCCACTTTTTGTTATGTTCTGCATCACGCAT	TGCAGATGATGTGTTCTGCCCCGCAGCCAAAGCTAGTGGCCACTTTTTGTTATGTTCTGCATCACGCAT
1696485|F|0-65:G>A-65:G>A	TGCAGGCAGCAAACAAGCATCGGTAAGCTGCTATACTGACCTACTCGAGGAGGAGCAAAACAGAAGCGA	TGCAGGCAGCAAACAAGCATCGGTAAGCTGCTATACTGACCTACTCGAGGAGGAGCAAAACAGAAGCGA
1281103|F|0-40:T>C-40:T>C	TGCAGCTCCCTGCCCTTGCATTCTTCACACTTGACGATTCTTCCGATTGTGGTGATTGCTTTCTTGTTG	TGCAGCTCCCTGCCCTTGCATTCTTCACACTTGACGATTCTTCCGATTGTGGTGATTGCTTTCTTGTTG
1281103|F|0-44:G>A-44:G>A	TGCAGCTCCCTGCCCTTGCATTCTTCACACTTGACGATTCTTCCGATTGTGGTGATTGCTTTCTTGTTG	TGCAGCTCCCTGCCCTTGCATTCTTCACACTTGACGATTCTTCCGATTGTGGTGATTGCTTTCTTGTTG
1094719|F|0-22:G>C-22:G>C	TGCAGCAGGAGCAGCCGCACGCGGTGCCGCACTTGCAGGTGGTGCAGTCGCAGCCGCCGAGATCGGAAG	TGCAGCAGGAGCAGCCGCACGCGGTGCCGCACTTGCAGGTGGTGCAGTCGCAGCCGCCG
4261007|F|0-19:C>G-19:C>G	TGCAGCAGGAGCAGCCGCACGCGGTGCCGCACTTGCAGGTGGTGCAGTCGCAGCCGCCGGTCTCCCCGC	TGCAGCAGGAGCAGCCGCACGCGGTGCCGCACTTGCAGGTGGTGCAGTCGCAGCCGCCGGTCTCCCCGC
4261007|F|0-37:G>C-37:G>C	TGCAGCAGGAGCAGCCGCACGCGGTGCCGCACTTGCAGGTGGTGCAGTCGCAGCCGCCGGTCTCCCCGC	TGCAGCAGGAGCAGCCGCACGCGGTGCCGCACTTGCAGGTGGTGCAGTCGCAGCCGCCGGTCTCCCCGC
4261007|F|0-68:C>G-68:C>G	TGCAGCAGGAGCAGCCGCACGCGGTGCCGCACTTGCAGGTGGTGCAGTCGCAGCCGCCGGTCTCCCCGC	TGCAGCAGGAGCAGCCGCACGCGGTGCCGCACTTGCAGGTGGTGCAGTCGCAGCCGCCGGTCTCCCCGC
3026425|F|0-26:A>G-26:A>G	TGCAGACAGATCGTGCCTAATCGGGAAGGGAATAGATTTGGAGCCGAGATCGGAAGAGCGGTTCAGCAG	TGCAGACAGATCGTGCCTAATCGGGAAGGGAATAGATTTGGAGCCG
3026425|F|0-41:A>C-41:A>C	TGCAGACAGATCGTGCCTAATCGGGAAGGGAATAGATTTGGAGCCGAGATCGGAAGAGCGGTTCAGCAG	TGCAGACAGATCGTGCCTAATCGGGAAGGGAATAGATTTGGAGCCG
1108323|F|0-44:C>T-44:C>T	TGCAGAATACTCGGCTACGATGTGCCCAAAGGCACCACCGTTCTCGTCAATGTTTGGGCCATCTCTAGA	TGCAGAATACTCGGCTACGATGTGCCCAAAGGCACCACCGTTCTCGTCAATGTTTGGGCCATCTCTAGA
997691|F|0-7:T>A-7:T>A	TGCAGCATGATCAATGGCGTCCACATATGCTCCATGCTGACCGTATGTATGTTGGTTTCCGAGATCGGA	TGCAGCATGATCAATGGCGTCCACATATGCTCCATGCTGACCGTATGTATGTTGGTTTCCG
4004402|F|0-19:G>A-19:G>A	TGCAGGTCCTCCCTCGCATGCGGTGGCTCTTTGCCCGAGATCGGAAGAGCGGTTCAGCAGGAATGCCGA	TGCAGGTCCTCCCTCGCATGCGGTGGCTCTTTGCCCG
1235625|F|0-44:T>A-44:T>A	TGCAGCTGATCCACGATCCAACAATGGCCTCCCTCCTCGCGGTCTCGCTCACCGCCGTGATGCTGCTCA	TGCAGCTGATCCACGATCCAACAATGGCCTCCCTCCTCGCGGTCTCGCTCACCGCCGTGATGCTGCTCA
1084513|F|0-32:G>C-32:G>C	TGCAGTTCCGTGGGCGACAGCGCGAACATGTCGCCGTGGCACGTGTGTATCGCCCGGCAGTGGTCACGC	TGCAGTTCCGTGGGCGACAGCGCGAACATGTCGCCGTGGCACGTGTGTATCGCCCGGCAGTGGTCACGC
1084513|F|0-35:G>A-35:G>A	TGCAGTTCCGTGGGCGACAGCGCGAACATGTCGCCGTGGCACGTGTGTATCGCCCGGCAGTGGTCACGC	TGCAGTTCCGTGGGCGACAGCGCGAACATGTCGCCGTGGCACGTGTGTATCGCCCGGCAGTGGTCACGC
1084513|F|0-58:A>G-58:A>G	TGCAGTTCCGTGGGCGACAGCGCGAACATGTCGCCGTGGCACGTGTGTATCGCCCGGCAGTGGTCACGC	TGCAGTTCCGTGGGCGACAGCGCGAACATGTCGCCGTGGCACGTGTGTATCGCCCGGCAGTGGTCACGC
1244413|F|0-40:C>T-40:C>T	TGCAGGCAAGGGCGCCAGGGCGGCCCACACAGGGTGGTAACAGAGTTGAGGAGGGAATAGGGTTTAGTC	TGCAGGCAAGGGCGCCAGGGCGGCCCACACAGGGTGGTAACAGAGTTGAGGAGGGAATAGGGTTTAGTC
1293074|F|0-6:C>G-6:C>G	TGCAGGCTGCCGAAGATACGAAGGAGCAGGTCCGCAGGAAGCTTGCTCCAGTCGAAGCCCGTGCTTGAC	TGCAGGCTGCCGAAGATACGAAGGAGCAGGTCCGCAGGAAGCTTGCTCCAGTCGAAGCCCGTGCTTGAC
1164757|F|0-23:C>G-23:C>G	TGCAGTTAACTTGAGAAACCTGCCTCTCTGACTTACTATGCATGATGAACTAATGACCAACCAGAATAC	TGCAGTTAACTTGAGAAACCTGCCTCTCTGACTTACTATGCATGATGAACTAATGACCAACCAGAATAC
1159673|F|0-64:C>T-64:C>T	TGCAGCATCGCAGCATCCCCTTTGTTATGGAGATAGCATCTCAAGAAGATGCAGCGTTCAGGATCGAGA	TGCAGCATCGCAGCATCCCCTTTGTTATGGAGATAGCATCTCAAGAAGATGCAGCGTTCAGGATCGAGA
1162440|F|0-16:C>G-16:C>G	TGCAGTATTTTCGTACCTAAAGTCAGAAAATGAAAAAAAAAATCATCAATCATTCGGCTTCGATTTATT	TGCAGTATTTTCGTACCTAAAGTCAGAAAATGAAAAAAAAAATCATCAATCATTCGGCTTCGATTTATT	7DL_3353990_15863_266762_1740807_3295890_
1000376|F|0-58:A>G-58:A>G	TGCAGCTCCGCAACTCGTGCCCCGTCTGCCGCCACGAGATGCCCACCGACACCGCGGCAGCAAGGTCAC	TGCAGCTCCGCAACTCGTGCCCCGTCTGCCGCCACGAGATGCCCACCGACACCGCGGCAGCAAGGTCAC
1043077|F|0-10:G>C-10:G>C	TGCAGCCAGCGTCTGACTTCTGTGTCAACCGAAAGCTTGAGGATTAACTAAGATTAGAGGACCAAAGGC	TGCAGCCAGCGTCTGACTTCTGTGTCAACCGAAAGCTTGAGGATTAACTAAGATTAGAGGACCAAAGGC
1054654|F|0-10:A>G-10:A>G	TGCAGCAGCAACAACACATGAAGATCAGCATTTTGCACAACCAAGTAACCAAATTGAGCTGATCTCCAA	TGCAGCAGCAACAACACATGAAGATCAGCATTTTGCACAACCAAGTAACCAAATTGAGCTGATCTCCAA
1054654|F|0-66:C>T-66:C>T	TGCAGCAGCAACAACACATGAAGATCAGCATTTTGCACAACCAAGTAACCAAATTGAGCTGATCTCCAA	TGCAGCAGCAACAACACATGAAGATCAGCATTTTGCACAACCAAGTAACCAAATTGAGCTGATCTCCAA
10984123|F|0-49:G>C-49:G>C	TGCAGGCCACGCAGCACAAGGCCGCCATCAAGGACAAGGAAGCCATCATGGCCAAGGCGCACGCTCTCC	TGCAGGCCACGCAGCACAAGGCCGCCATCAAGGACAAGGAAGCCATCATGGCCAAGGCGCACGCTCTCC
1101719|F|0-26:T>A-26:T>A	TGCAGACAGGCCCATTGCTGATCCTCTCCTGCCAGATGCTATGCAATGGTGTCTGCCCGTTTGTGCGCC	TGCAGACAGGCCCATTGCTGATCCTCTCCTGCCAGATGCTATGCAATGGTGTCTGCCCGTTTGTGCGCC
1101719|F|0-28:C>T-28:C>T	TGCAGACAGGCCCATTGCTGATCCTCTCCTGCCAGATGCTATGCAATGGTGTCTGCCCGTTTGTGCGCC	TGCAGACAGGCCCATTGCTGATCCTCTCCTGCCAGATGCTATGCAATGGTGTCTGCCCGTTTGTGCGCC
1106808|F|0-15:C>A-15:C>A	TGCAGACTGGCACACCATCGGCAGAAGGAATTGAGAGCGTGATGTTCACGTACCGATTCATGGAGGACC	TGCAGACTGGCACACCATCGGCAGAAGGAATTGAGAGCGTGATGTTCACGTACCGATTCATGGAGGACC
1106808|F|0-20:G>C-20:G>C	TGCAGACTGGCACACCATCGGCAGAAGGAATTGAGAGCGTGATGTTCACGTACCGATTCATGGAGGACC	TGCAGACTGGCACACCATCGGCAGAAGGAATTGAGAGCGTGATGTTCACGTACCGATTCATGGAGGACC
1126655|F|0-25:A>T-25:A>T	TGCAGCACATAACCTGGTAGTTTTTAGGCGTACAAACCTGGGCAGTTATTTTTTTTGCCGAGTGCGTGC	TGCAGCACATAACCTGGTAGTTTTTAGGCGTACAAACCTGGGCAGTTATTTTTTTTGCCGAGTGCGTGC	7DS_3965696_15612_287871_3822345_3824625_
1236787|F|0-6:T>C-6:T>C	TGCAGCTGGGTGCAAGTTCCAAAACCATGCATCAGCACAGTTTGTTTCCTTCAACCGAGATCGGAAGAG	TGCAGCTGGGTGCAAGTTCCAAAACCATGCATCAGCACAGTTTGTTTCCTTCAACCG
1863421|F|0-50:A>G-50:A>G	TGCAGTGTAGGTACGTACCCTGTGCGGTATATCCGTAGGTAGACGACGGAATCGAGGCCCGCGTGCTGG	TGCAGTGTAGGTACGTACCCTGTGCGGTATATCCGTAGGTAGACGACGGAATCGAGGCCCGCGTGCTGG
2286277|F|0-57:T>C-57:T>C	TGCAGCAGGAAGCGTGCGATGGAACGAGCCGCTCCGCGCCTACTGCGCCCACCACGCTGCCGACGTCGT	TGCAGCAGGAAGCGTGCGATGGAACGAGCCGCTCCGCGCCTACTGCGCCCACCACGCTGCCGACGTCGT
4395259|F|0-29:A>G-29:A>G	TGCAGGCCACGCAGCACAAGGCCGCCATCAAGGACAAGGAAGCCATCATCGCCAAGGCGCACGCTCTCC	TGCAGGCCACGCAGCACAAGGCCGCCATCAAGGACAAGGAAGCCATCATCGCCAAGGCGCACGCTCTCC
4536054|F|0-10:G>C-10:G>C	TGCAGAGCCTGAAGCTGTACGGCAACCTGGTCAAATTGCCGAGATCGGAAGAGCGGTTCAGCAGGAATG	TGCAGAGCCTGAAGCTGTACGGCAACCTGGTCAAATTGCCG	7DS_3953660_11734_171240_3514522_3535313_
5411887|F|0-9:G>A-9:G>A	TGCAGGGGTGAGCCCATGGCCGTGCTGCGACAAGTGCGGCGTGTGCACCAAGTCCATTCCGCCACAGTG	TGCAGGGGTGAGCCCATGGCCGTGCTGCGACAAGTGCGGCGTGTGCACCAAGTCCATTCCGCCACAGTG
992137|F|0-8:C>T-8:C>T	TGCAGGGGCGAGCCCGTGGCCTTGCTGCGACAAGTGCGGCGTGTGCACCAAGTCCATTCCGCCACAGTG	TGCAGGGGCGAGCCCGTGGCCTTGCTGCGACAAGTGCGGCGTGTGCACCAAGTCCATTCCGCCACAGTG
1222538|F|0-40:A>C-40:A>C	TGCAGTACAGGAAGCAGTTCCTGAGATCACCAGGCAAGTCATGGTAGCTCAGATTAAGTATAGCCTGTA	TGCAGTACAGGAAGCAGTTCCTGAGATCACCAGGCAAGTCATGGTAGCTCAGATTAAGTATAGCCTGTA
1054423|F|0-11:C>T-11:C>T	TGCAGGTGTTGCTGGATTCGGTTCTCAGGATTTGCCTGCTAAAATTTTGCTTCTGCTCTAGCGATGCTG	TGCAGGTGTTGCTGGATTCGGTTCTCAGGATTTGCCTGCTAAAATTTTGCTTCTGCTCTAGCGATGCTG
1007077|F|0-33:T>C-33:T>C	TGCAGCTGTGGCGTGGCAAGGCGCCGCCGCTGCTCCCAGGGCCGTACTCGCCGCCGATTGTCGGCAATA	TGCAGCTGTGGCGTGGCAAGGCGCCGCCGCTGCTCCCAGGGCCGTACTCGCCGCCGATTGTCGGCAATA
10983974|F|0-57:C>T-57:C>T	TGCAGCTGTGGCGTGGCAAGGCGCCGCCGCTGCCCCCAGGGCCGTACTCGCCGCCGACTGTCGGCAATA	TGCAGCTGTGGCGTGGCAAGGCGCCGCCGCTGCCCCCAGGGCCGTACTCGCCGCCGACTGTCGGCAATA
1213503|F|0-49:A>G-49:A>G	TGCAGCGGCGGCGTGGCAAGGCGCCGCCGCTGCCCCCAGGACCGTATTCACCGCCGATTGTCGGCAATA	TGCAGCGGCGGCGTGGCAAGGCGCCGCCGCTGCCCCCAGGACCGTATTCACCGCCGATTGTCGGCAATA
5579602|F|0-16:G>T-16:G>T	TGCAGCGACGAGATGGGCGCGGTGGCGACGCCCGCCATCTCGCCGTTCGCCCTCGCCTTGAGCTTCTCC	TGCAGCGACGAGATGGGCGCGGTGGCGACGCCCGCCATCTCGCCGTTCGCCCTCGCCTTGAGCTTCTCC
1252956|F|0-30:A>G-30:A>G	TGCAGACACATGATCGCTACTTTGCTGGCGATGACTACTTCGTAGACTGCGGCTCGTTTTGCCGAGATC	TGCAGACACATGATCGCTACTTTGCTGGCGATGACTACTTCGTAGACTGCGGCTCGTTTTGCCG
1207769|F|0-40:G>T-40:G>T	TGCAGCTTAACCTCAAGGGTGTTGGACACTTAATTCACCTGAGGTACCTTAGTCTAGCAGGTACAAGAA	TGCAGCTTAACCTCAAGGGTGTTGGACACTTAATTCACCTGAGGTACCTTAGTCTAGCAGGTACAAGAA
3024016|F|0-8:C>A-8:C>A	TGCAGGTTCGATCGAGTTCGCCATCCCATCAGATTACACACCGAGATCGGAAGAGCGGTTCAGCAGGAA	TGCAGGTTCGATCGAGTTCGCCATCCCATCAGATTACACACCG
1696406|F|0-14:G>A-14:G>A	TGCAGGTTCGATCGGGTTCGCTATTGCTCATGTCCCATTCCATCAGATTACACACCGAGATCGGAAGAG	TGCAGGTTCGATCGGGTTCGCTATTGCTCATGTCCCATTCCATCAGATTACACACCG
4406037|F|0-9:T>G-9:T>G	TGCAGGTTCTATCGAGTTCGCTATTGCTCATGTCCCATTCCATCAGATTACACACCGAGATCGGAAGAG	TGCAGGTTCTATCGAGTTCGCTATTGCTCATGTCCCATTCCATCAGATTACACACCG
1092922|F|0-40:G>T-40:G>T	TGCAGATGGGCGTGCTGTACGTGTGCCTCTACCTCATCGCGCTCGGCACCGAGATCGGAAGAGCGGTTC	TGCAGATGGGCGTGCTGTACGTGTGCCTCTACCTCATCGCGCTCGGCACCG
1092922|F|0-43:G>C-43:G>C	TGCAGATGGGCGTGCTGTACGTGTGCCTCTACCTCATCGCGCTGGGCACCGAGATCGGAAGAGCGGTTC	TGCAGATGGGCGTGCTGTACGTGTGCCTCTACCTCATCGCGCTGGGCACCG
7492538|F|0-16:G>C-16:G>C	TGCAGATGGGCGGGCTGTACGTGTGCCTCTACCTCATCGCTCTCGGCACCGAGATCGGAAGAGCGGTTC	TGCAGATGGGCGGGCTGTACGTGTGCCTCTACCTCATCGCTCTCGGCACCG
1118559|F|0-40:C>T-40:C>T	TGCAGGAGACCTGAGAACTGCAAACTTGTTGAAGTACTGGCGGAAATAGTTCTTGATGATACCAATACA	TGCAGGAGACCTGAGAACTGCAAACTTGTTGAAGTACTGGCGGAAATAGTTCTTGATGATACCAATACA
1070756|F|0-24:C>G-24:C>G	TGCAGGCGGCAGTATAAAAAAGACCGTGCAGCAGGCAACATTGTTTACAGGTTACAGCATCAAAAGGTG	TGCAGGCGGCAGTATAAAAAAGACCGTGCAGCAGGCAACATTGTTTACAGGTTACAGCATCAAAAGGTG
1070756|F|0-57:C>T-57:C>T	TGCAGGCGGCAGTATAAAAAAGACCGTGCAGCAGGCAACATTGTTTACAGGTTACAGCATCAAAAGGTG	TGCAGGCGGCAGTATAAAAAAGACCGTGCAGCAGGCAACATTGTTTACAGGTTACAGCATCAAAAGGTG
1078451|F|0-22:A>G-22:A>G	TGCAGAAACTTCAGGTAGAAGGACAATACCACAGCGTGAACCAGCACTACCACCGCTGCAATAACTTTC	TGCAGAAACTTCAGGTAGAAGGACAATACCACAGCGTGAACCAGCACTACCACCGCTGCAATAACTTTC
1084833|F|0-13:G>C-13:G>C	TGCAGTCGCCGCGGCCACCTTCTCGGTTCAACTGTAGCCGCCGCCGCCGCCGCCAGACCGTCGCCGAGA	TGCAGTCGCCGCGGCCACCTTCTCGGTTCAACTGTAGCCGCCGCCGCCGCCGCCAGACCGTCGCCGAGA
1100955|F|0-33:C>T-33:C>T	TGCAGAAAAGCATGTAGCAGCAGCAGCAGCACTCCAAATACTACTACTACAAAGAGAGCAAACTGATGA	TGCAGAAAAGCATGTAGCAGCAGCAGCAGCACTCCAAATACTACTACTACAAAGAGAGCAAACTGATGA
1158610|F|0-48:G>T-48:G>T	TGCAGCAAATGCCCAGCAGCATCCTACAGCAATGTTGTGTAACAAGGTGGTTTCAGTTGTGTAACCACA	TGCAGCAAATGCCCAGCAGCATCCTACAGCAATGTTGTGTAACAAGGTGGTTTCAGTTGTGTAACCACA
1264920|F|0-59:G>T-59:G>T	TGCAGAATACTTGCGCTTCTTTGTCCTGGCAGAGGATCCTGATGCCTCGTTTACTAGCAGTTGGGTGCC	TGCAGAATACTTGCGCTTCTTTGTCCTGGCAGAGGATCCTGATGCCTCGTTTACTAGCAGTTGGGTGCC
1378323|F|0-28:G>A-28:G>A	TGCAGCTTATAGAAACTCTACCATAATAGCGGTCTTAAGGAGCACGTACGATGCACAAAAAAATCAGCT	TGCAGCTTATAGAAACTCTACCATAATAGCGGTCTTAAGGAGCACGTACGATGCACAAAAAAATCAGCT
1378323|F|0-64:C>T-64:C>T	TGCAGCTTATAGAAACTCTACCATAATAGCGGTCTTAAGGAGCACGTACGATGCACAAAAAAATCAGCT	TGCAGCTTATAGAAACTCTACCATAATAGCGGTCTTAAGGAGCACGTACGATGCACAAAAAAATCAGCT
3385542|F|0-13:T>G-13:T>G	TGCAGGAAAATACTCAATTGCACTGGGGCGGAGGGCCGAGATCGGAAGAGCGGTTCAGCAGGAATGCCG	TGCAGGAAAATACTCAATTGCACTGGGGCGGAGGGCCG
3385542|F|0-28:C>T-28:C>T	TGCAGGAAAATACTCAATTGCACTGGGGCGGAGGGCCGAGATCGGAAGAGCGGTTCAGCAGGAATGCCG	TGCAGGAAAATACTCAATTGCACTGGGGCGGAGGGCCG
991036|F|0-50:C>G-50:C>G	TGCAGGAGGTCGTCCATGGCGGCGGAGAAGGGGCTGTTGGGGAGGAGCAGCAGCAGGCAGGAGACGAAG	TGCAGGAGGTCGTCCATGGCGGCGGAGAAGGGGCTGTTGGGGAGGAGCAGCAGCAGGCAGGAGACGAAG
1134805|F|0-23:A>G-23:A>G	TGCAGTCGTCGCTCATCATGTCAACGGTGGTGTCCGTACTCATCTCCGTCGTCTGGCTGTTCACGGAGC	TGCAGTCGTCGCTCATCATGTCAACGGTGGTGTCCGTACTCATCTCCGTCGTCTGGCTGTTCACGGAGC
1089977|F|0-35:G>A-35:G>A	TGCAGTTCCGTGGGCGACAGCGCGAACATGTCGCCGTGGCACGTGTGTATCGCCCGAGATCGGAAGAGC	TGCAGTTCCGTGGGCGACAGCGCGAACATGTCGCCGTGGCACGTGTGTATCGCCCG
1091468|F|0-29:A>G-29:A>G	TGCAGCCTCGGGCGGCAGAGGTGGTGAACATTTGGTTGTTGGGGAGAACGTCGCTCGTCACTGTAGCCA	TGCAGCCTCGGGCGGCAGAGGTGGTGAACATTTGGTTGTTGGGGAGAACGTCGCTCGTCACTGTAGCCA
5576988|F|0-63:T>C-63:T>C	TGCAGCCCAGCATGGAAAACAGCACATTCTTTTAGGCAAGAAAAAGAACACATTTATTAATCATGAAAG	TGCAGCCCAGCATGGAAAACAGCACATTCTTTTAGGCAAGAAAAAGAACACATTTATTAATCATGAAAG
1214918|F|0-10:C>T-10:C>T	TGCAGCTTCCCTGGTAGCACGTCGTTGCATCTGGCCGCTCGCAGCGGGGACTTGGATTGCATCCGAGAT	TGCAGCTTCCCTGGTAGCACGTCGTTGCATCTGGCCGCTCGCAGCGGGGACTTGGATTGCATCCGAGAT
1214918|F|0-20:G>A-20:G>A	TGCAGCTTCCCTGGTAGCACGTCGTTGCATCTGGCCGCTCGCAGCGGGGACTTGGATTGCATCCGAGAT	TGCAGCTTCCCTGGTAGCACGTCGTTGCATCTGGCCGCTCGCAGCGGGGACTTGGATTGCATCCGAGAT
1217604|F|0-11:C>G-11:C>G	TGCAGCATGTCCTTTGGGCCACCATCGGGATAGCTTGTTTTGCGGGAACTAACGATGCCGAGATCGGAA	TGCAGCATGTCCTTTGGGCCACCATCGGGATAGCTTGTTTTGCGGGAACTAACGATGCCG
7492103|F|0-23:A>G-23:A>G	TGCAGCATGTCGTTTGGGCCACCATCGGGGTAGCTTGTTTTGCGGGAACTAACGATGCCGAGATCGGAA	TGCAGCATGTCGTTTGGGCCACCATCGGGGTAGCTTGTTTTGCGGGAACTAACGATGCCG
1108604|F|0-14:G>A-14:G>A	TGCAGGAGATGGATGTCCTCCACCGCTGTGTCAAGGAGGTTCTGCGGCTCCACCCGCCGAGATCGGAAG	TGCAGGAGATGGATGTCCTCCACCGCTGTGTCAAGGAGGTTCTGCGGCTCCACCCGCCG
7925987|F|0-35:T>C-35:T>C	TGCAGCCTCCCCTCGGTACCCAAGGTGACTTTGGCTGAAGGACTGCCCTTGCTAGGTTTTTGTGAGATG	TGCAGCCTCCCCTCGGTACCCAAGGTGACTTTGGCTGAAGGACTGCCCTTGCTAGGTTTTTGTGAGATG
5580990|F|0-31:T>C-31:T>C	TGCAGCACGGATCGAGCAAAGCATCAGCAAATCGAATCAAGCAAAAGATCGGCAGAATGGATCAACGCA	TGCAGCACGGATCGAGCAAAGCATCAGCAAATCGAATCAAGCAAAAGATCGGCAGAATGGATCAACGCA
5580990|F|0-50:G>A-50:G>A	TGCAGCACGGATCGAGCAAAGCATCAGCAAATCGAATCAAGCAAAAGATCGGCAGAATGGATCAACGCA	TGCAGCACGGATCGAGCAAAGCATCAGCAAATCGAATCAAGCAAAAGATCGGCAGAATGGATCAACGCA
1097536|F|0-19:G>A-19:G>A	TGCAGCCATCAATCATGCAGCAGGGGACGCTTGCTGAAGGTGGGGACGGAGGCGGCGGCGGCGGGCAGG	TGCAGCCATCAATCATGCAGCAGGGGACGCTTGCTGAAGGTGGGGACGGAGGCGGCGGCGGCGGGCAGG
1097536|F|0-56:G>A-56:G>A	TGCAGCCATCAATCATGCAGCAGGGGACGCTTGCTGAAGGTGGGGACGGAGGCGGCGGCGGCGGGCAGG	TGCAGCCATCAATCATGCAGCAGGGGACGCTTGCTGAAGGTGGGGACGGAGGCGGCGGCGGCGGGCAGG
7927902|F|0-54:C>A-54:C>A	TGCAGCCAAGGGGTGCATTCAGCCTGCACAGTGCGCCGCTGGTACGGCAAGTGGCGGCGCCCAAGAGCA	TGCAGCCAAGGGGTGCATTCAGCCTGCACAGTGCGCCGCTGGTACGGCAAGTGGCGGCGCCCAAGAGCA
7927905|F|0-64:A>G-64:A>G	TGCAGCCAAGGGGTGCATTCAGCCTGCACAGTGCGCCGCTGGTACGGCAAGTGGAGGCGCCCAAAAGCA	TGCAGCCAAGGGGTGCATTCAGCCTGCACAGTGCGCCGCTGGTACGGCAAGTGGAGGCGCCCAAAAGCA
1098073|F|0-8:G>A-8:G>A	TGCAGGGTGCGTGTGTGACTTGGACTTAGGACTTGGGCGTCGGCGCCGTGGTGGGATGCTGCCCATGTG	TGCAGGGTGCGTGTGTGACTTGGACTTAGGACTTGGGCGTCGGCGCCGTGGTGGGATGCTGCCCATGTG
1091032|F|0-5:A>G-5:A>G	TGCAGACACGGCGACAGATCGGGGGCGAAATAGACGACGGCCGACCCCGATTCCGAGATCGGAAGAGCG	TGCAGACACGGCGACAGATCGGGGGCGAAATAGACGACGGCCGACCCCGATTCCG
1091032|F|0-7:A>C-7:A>C	TGCAGGCACGGCGACAGATCGGGGGCGAAATAGACGACGGCCGACCCCGATTCCGAGATCGGAAGAGCG	TGCAGGCACGGCGACAGATCGGGGGCGAAATAGACGACGGCCGACCCCGATTCCG
1252687|F|0-59:A>G-59:A>G	TGCAGGTGGCGCAGCGAGGAGCTGCGTGAAGAGTGAGAGATGGGACGCGAGAGGGATGGACGCATGGGG	TGCAGGTGGCGCAGCGAGGAGCTGCGTGAAGAGTGAGAGATGGGACGCGAGAGGGATGGACGCATGGGG	7DS_3845879_3537_702994_20664_3481534_
1020992|F|0-14:C>G-14:C>G	TGCAGCAGCCTCCTCCTTTGCAAGTGCTGGGAATCGCGTCATGATGAGGAAGACGAATACGATTACGTC	TGCAGCAGCCTCCTCCTTTGCAAGTGCTGGGAATCGCGTCATGATGAGGAAGACGAATACGATTACGTC
1725843|F|0-37:C>T-37:C>T	TGCAGCCACACCTCCACACCGGAGTGGCGCACGCACCCGCTTCTGAGCAGGATCATCCCGTGCATCATC	TGCAGCCACACCTCCACACCGGAGTGGCGCACGCACCCGCTTCTGAGCAGGATCATCCCGTGCATCATC
992286|F|0-37:T>C-37:T>C	TGCAGCGTGGTTCTAGAGGAGGGGATGAAGCAGGATCTGTGCGGAGAAGGGGAAGAGGGCAGCGGCCGA	TGCAGCGTGGTTCTAGAGGAGGGGATGAAGCAGGATCTGTGCGGAGAAGGGGAAGAGGGCAGCGGCCGA
1128421|F|0-61:C>T-61:C>T	TGCAGCGGGAGGACGCGGACGGGCGCGTGGGGATCAGCCTGAGCAAGGCGCTCCCAAAGGCCGCCGTGA	TGCAGCGGGAGGACGCGGACGGGCGCGTGGGGATCAGCCTGAGCAAGGCGCTCCCAAAGGCCGCCGTGA
1184544|F|0-14:G>A-14:G>A	TGCAGGTCAGATCTGTACGCAATGACTCAGGAGCTGCGGCAAAAAGTACAGATCGCAGAAATTCTGAAG	TGCAGGTCAGATCTGTACGCAATGACTCAGGAGCTGCGGCAAAAAGTACAGATCGCAGAAATTCTGAAG
1184544|F|0-35:A>G-35:A>G	TGCAGGTCAGATCTGTACGCAATGACTCAGGAGCTACGGCAAAAAGTACAGATCGCAGAAATTCTGAAG	TGCAGGTCAGATCTGTACGCAATGACTCAGGAGCTACGGCAAAAAGTACAGATCGCAGAAATTCTGAAG
1121822|F|0-29:C>A-29:C>A	TGCAGTTTGTTAGTGCATGCAGCAGGGGCCGTTGGAGGCAGCCGCGTCGTGCGTATAGCAGTGCGTCGT	TGCAGTTTGTTAGTGCATGCAGCAGGGGCCGTTGGAGGCAGCCGCGTCGTGCGTATAGCAGTGCGTCGT	7AS_4234219_8412_94318_3473042_4077832_
3034160|F|0-16:A>G-16:A>G	TGCAGAGTACCTGTTTATCCACTCTATCATTTTATACTACGGCTCCGAGATCGGAAGAGCGGTTCAGCA	TGCAGAGTACCTGTTTATCCACTCTATCATTTTATACTACGGCTCCG	7DS_2282668_501_1942
1067966|F|0-53:C>T-53:C>T	TGCAGCGCTTGACTCCTCACTGGTGGAGTGAGTAACTACATTTTCCTTGCACCCAATTCTTAAGCCTCT	TGCAGCGCTTGACTCCTCACTGGTGGAGTGAGTAACTACATTTTCCTTGCACCCAATTCTTAAGCCTCT
10983964|F|0-13:C>T-13:C>T	TGCAGCGCTTGACCCCTCACTGGTGGAGTGAGTAACTACATTTTCCTTGCACCTAATTCTTAAGCCTCT	TGCAGCGCTTGACCCCTCACTGGTGGAGTGAGTAACTACATTTTCCTTGCACCTAATTCTTAAGCCTCT
1091902|F|0-53:C>T-53:C>T	TGCAGGCTGAAGTAAGTACCTGAGCCTGACCGTCGTTGTCGTTGGACACCGTACGTGGGCCTGTGCCCT	TGCAGGCTGAAGTAAGTACCTGAGCCTGACCGTCGTTGTCGTTGGACACCGTACGTGGGCCTGTGCCCT
1093111|F|0-20:T>C-20:T>C	TGCAGGCTGGCCGCTGTAGATGCACGTGTTATGGCATTGGAATCACTAACTCGGGATTACCCGAGATCG	TGCAGGCTGGCCGCTGTAGATGCACGTGTTATGGCATTGGAATCACTAACTCGGGATTACCCG	7AS_4186964_3622_170547_898852_3986658_
1093111|F|0-51:C>T-51:C>T	TGCAGGCTGGCCGCTGTAGACGCACGTGTTATGGCATTGGAATCACTAACTCGGGATTACCCGAGATCG	TGCAGGCTGGCCGCTGTAGACGCACGTGTTATGGCATTGGAATCACTAACTCGGGATTACCCG
4910975|F|0-50:A>G-50:A>G	TGCAGGCTGAAGTAAGTACCTGAGCCTGACCGTCGTTGTCGTTGGACACCATATGTGGGCCTGTGCCCT	TGCAGGCTGAAGTAAGTACCTGAGCCTGACCGTCGTTGTCGTTGGACACCATATGTGGGCCTGTGCCCT
1055587|F|0-6:T>C-6:T>C	TGCAGCTCTTGCCCCGCTCATACTCGGGTGGTACGTATTTATAGGAGGAAAGAAATCCATAAGAAAATG	TGCAGCTCTTGCCCCGCTCATACTCGGGTGGTACGTATTTATAGGAGGAAAGAAATCCATAAGAAAATG
1247932|F|0-35:G>T-35:G>T	TGCAGCTCGTTATATAACAAGCCAACACTCACTTTGGTAATTCACCCAAGGGTCAAAGAAAGGAGGCCA	TGCAGCTCGTTATATAACAAGCCAACACTCACTTTGGTAATTCACCCAAGGGTCAAAGAAAGGAGGCCA
1863517|F|0-17:A>C-17:A>C	TGCAGGACAAGTACAAGAAGGCGAGGCTGGCCCTCGGCGACGTAACTCCGAGATCGGAAGAGCGGTTCA	TGCAGGACAAGTACAAGAAGGCGAGGCTGGCCCTCGGCGACGTAACTCCG
1863517|F|0-28:G>C-28:G>C	TGCAGGACAAGTACAAGAAGGCGAGGCTGGCCCTCGGCGACGTAACTCCGAGATCGGAAGAGCGGTTCA	TGCAGGACAAGTACAAGAAGGCGAGGCTGGCCCTCGGCGACGTAACTCCG
1043910|F|0-42:A>C-42:A>C	TGCAGTTATCAGTTAACCATACGTGTATTTGTGTGCTAATTTACAGCAAGCTCCTGCTCCCGATCAGAG	TGCAGTTATCAGTTAACCATACGTGTATTTGTGTGCTAATTTACAGCAAGCTCCTGCTCCCGATCAGAG
1245517|F|0-68:G>A-68:G>A	TGCAGTAAGGAATTAGCACCTCATAAATAGCAAATTTGAAATTATTCCTATCAATTTACATGAGAAATG	TGCAGTAAGGAATTAGCACCTCATAAATAGCAAATTTGAAATTATTCCTATCAATTTACATGAGAAATG
1079222|F|0-18:A>G-18:A>G	TGCAGCTCAGGCAGTGGCAAATCTAGGAGGAGAACTAAGGGCAAGCTCAACTTCTCTACAAGGGCTGGA	TGCAGCTCAGGCAGTGGCAAATCTAGGAGGAGAACTAAGGGCAAGCTCAACTTCTCTACAAGGGCTGGA
10984287|F|0-46:A>G-46:A>G	TGCAGTTTTTCGAAAGAAAATTAAGGAGATGCAGGCAAAGAAGGATACGCCATTGCATGCTAATTAAGT	TGCAGTTTTTCGAAAGAAAATTAAGGAGATGCAGGCAAAGAAGGATACGCCATTGCATGCTAATTAAGT
2244297|F|0-29:A>G-29:A>G	TGCAGCATGTCCCTTAGTTGGCACTGGAGAGTATCCAGATTATCAACACGCGGGCACTCCCTCTTGGCC	TGCAGCATGTCCCTTAGTTGGCACTGGAGAGTATCCAGATTATCAACACGCGGGCACTCCCTCTTGGCC
4008513|F|0-53:A>G-53:A>G	TGCAGCATGTCCCTTAGTTGGCACTGGAGGGTATCCAGATTATCAACACGCGGACACTCCCTCCTGGCC	TGCAGCATGTCCCTTAGTTGGCACTGGAGGGTATCCAGATTATCAACACGCGGACACTCCCTCCTGGCC
1107407|F|0-26:C>T-26:C>T	TGCAGCCTCCTCACCACGGCGCACCCCTTCTTCTTCCTCCGACGCTTCCTCCTCCCGTTGCTGCCGAGA	TGCAGCCTCCTCACCACGGCGCACCCCTTCTTCTTCCTCCGACGCTTCCTCCTCCCGTTGCTGCCGAGA
10984267|F|0-58:T>C-58:T>C	TGCAGATGCCGACGTACGCGAACCCGATGCCGGTGGAGGTGTGGGTGCTGATCAAGCGTGCCTTCACCA	TGCAGATGCCGACGTACGCGAACCCGATGCCGGTGGAGGTGTGGGTGCTGATCAAGCGTGCCTTCACCA
1160285|F|0-38:C>T-38:C>T	TGCAGTTACCGCGCCCAGGAGGAGGAGCATGTCTCCTACGTCGTCGCCGAGATCGGAAGAGCGGTTCAG	TGCAGTTACCGCGCCCAGGAGGAGGAGCATGTCTCCTACGTCGTCGCCG
1126484|F|0-43:T>A-43:T>A	TGCAGGCACTTTTCGCTTTCTCCTGGTTCCTAGAAACTGAGGCTTCCACATTAATCTTGGCAAAACCGA	TGCAGGCACTTTTCGCTTTCTCCTGGTTCCTAGAAACTGAGGCTTCCACATTAATCTTGGCAAAACCGA
1140754|F|0-46:A>G-46:A>G	TGCAGATCCCGCTTCATGGACATGGTGAGGTCCATTGTGCGGCGACAACGATATTCCCGAGTCTCGTGC	TGCAGATCCCGCTTCATGGACATGGTGAGGTCCATTGTGCGGCGACAACGATATTCCCGAGTCTCGTGC
1209957|F|0-16:C>T-16:C>T	TGCAGGCCACCACGCACCTCCTCACCTTCTCCGCCTCGGCGACGATGCCGGCATGCTCCGCCAAAACCC	TGCAGGCCACCACGCACCTCCTCACCTTCTCCGCCTCGGCGACGATGCCGGCATGCTCCGCCAAAACCC
1313298|F|0-27:G>A-27:G>A	TGCAGATGGCATGACTAGCTAGGTTCAGAACAGTTGCCCATGTCTTCCAAATCCCCTGTAGATGGCATG	TGCAGATGGCATGACTAGCTAGGTTCAGAACAGTTGCCCATGTCTTCCAAATCCCCTGTAGATGGCATG
1030919|F|0-16:T>C-16:T>C	TGCAGCAGATGACCATTGCCTGGACCAAAGGCCCCAAAGACACAAAGGCTCCTATTTACAGAGTAAAGC	TGCAGCAGATGACCATTGCCTGGACCAAAGGCCCCAAAGACACAAAGGCTCCTATTTACAGAGTAAAGC
1047696|F|0-11:A>T-11:A>T	TGCAGTTTGGTAAGCATGCATGCAGACGGTAGGATTGAGGTGGAGATGGAGGGCTGTGCAAAAACCCCG	TGCAGTTTGGTAAGCATGCATGCAGACGGTAGGATTGAGGTGGAGATGGAGGGCTGTGCAAAAACCCCG
1063493|F|0-26:T>C-26:T>C	TGCAGGTCTTGCGGGGCCTGAAGGAGTTACCAATGTGGCATCGGTTTAGTTATGTTAGCACACCTAGTT	TGCAGGTCTTGCGGGGCCTGAAGGAGTTACCAATGTGGCATCGGTTTAGTTATGTTAGCACACCTAGTT
1126925|F|0-35:G>A-35:G>A	TGCAGCGGCCGTTGTGCCCGCTGGGGTGGGCTGCTGTGCAGCACCATGCCGAGATCGGAAGAGCGGTTC	TGCAGCGGCCGTTGTGCCCGCTGGGGTGGGCTGCTGTGCAGCACCATGCCG
4537293|F|0-10:T>C-10:T>C	TGCAGGTCGATGAAGCACATGGTGGCGTGTTCTCCACCGATGGAGATGGCCTGGTGTGTGACAAAATCA	TGCAGGTCGATGAAGCACATGGTGGCGTGTTCTCCACCGATGGAGATGGCCTGGTGTGTGACAAAATCA
1097877|F|0-5:C>A-5:C>A	TGCAGCGAGAAGAGTATCAGTTTCGCCTCTAGTGGTCGGTGCGTCCTCGCCTTACTAGGTCGGCCGATC	TGCAGCGAGAAGAGTATCAGTTTCGCCTCTAGTGGTCGGTGCGTCCTCGCCTTACTAGGTCGGCCGATC
3030753|F|0-14:G>A-14:G>A	TGCAGAGAGCGCCCGTCGAGTTTTCCCTCTCGCAACCGCCGAGATCGGAAGAGCGGTTCAGCAGGAATG	TGCAGAGAGCGCCCGTCGAGTTTTCCCTCTCGCAACCGCCG
1187863|F|0-45:T>A-45:T>A	TGCAGCGTTCGCATCCTAGTTTGAATCCCACTACTAGCAGAATATTGTTCCTTTTTGTCCGATTTATTT	TGCAGCGTTCGCATCCTAGTTTGAATCCCACTACTAGCAGAATATTGTTCCTTTTTGTCCGATTTATTT
1244238|F|0-24:T>A-24:T>A	TGCAGGTGTGTAGCTGGGCGCGCTTGCCACTACGCCACAGAGTCACTGTTGACGTGATCCAGGCGAAAG	TGCAGGTGTGTAGCTGGGCGCGCTTGCCACTACGCCACAGAGTCACTGTTGACGTGATCCAGGCGAAAG
1244238|F|0-44:G>A-44:G>A	TGCAGGTGTGTAGCTGGGCGCGCTTGCCACTACGCCACAGAGTCGCTGTTGACGTGATCCAGGCGAAAG	TGCAGGTGTGTAGCTGGGCGCGCTTGCCACTACGCCACAGAGTCGCTGTTGACGTGATCCAGGCGAAAG
3955378|F|0-26:T>G-26:T>G	TGCAGCCTCCCCTCCTCTGCGTCGTTTCCTCCCATGGCGCCGCGCCCGAGATCGGAAGAGCGGTTCAGC	TGCAGCCTCCCCTCCTCTGCGTCGTTTCCTCCCATGGCGCCGCGCCCG	7AL_4553986_6228_108186_4377053_2079139_
1193782|F|0-45:C>G-45:C>G	TGCAGGCGGCCGCAACGCAGCAAGAGCAGCAGCTAATAAGCAGTACGCATCCGCAGTACAGCAACGAGC	TGCAGGCGGCCGCAACGCAGCAAGAGCAGCAGCTAATAAGCAGTACGCATCCGCAGTACAGCAACGAGC
2277328|F|0-58:C>T-58:C>T	TGCAGCTTCATGGCCTCCATGTTTTCCTCGACCCACTGGTTCGAGACCTCGATTGCCTCGGGGTCTCCC	TGCAGCTTCATGGCCTCCATGTTTTCCTCGACCCACTGGTTCGAGACCTCGATTGCCTCGGGGTCTCCC
1379240|F|0-27:T>C-27:T>C	TGCAGTTACTGCCTTGGAGCATCGCGATGACACGAACATCGCCCAACCATCCAAGCCCTGGACCTTCTT	TGCAGTTACTGCCTTGGAGCATCGCGATGACACGAACATCGCCCAACCATCCAAGCCCTGGACCTTCTT
5581862|F|0-42:G>A-42:G>A	TGCAGCGAGAAGAGTATCAGTTTCGCCTCTAGCGGTCGGTGCGTTCTCGCCTTAGTAGCTCGGCCGATC	TGCAGCGAGAAGAGTATCAGTTTCGCCTCTAGCGGTCGGTGCGTTCTCGCCTTAGTAGCTCGGCCGATC
5581862|F|0-44:T>C-44:T>C	TGCAGCGAGAAGAGTATCAGTTTCGCCTCTAGCGGTCGGTGCGTTCTCGCCTTAGTAGCTCGGCCGATC	TGCAGCGAGAAGAGTATCAGTTTCGCCTCTAGCGGTCGGTGCGTTCTCGCCTTAGTAGCTCGGCCGATC
994242|F|0-40:T>G-40:T>G	TGCAGGAGCTCGTATCGGGCATTCACGTTGCAAGCTGCCATGAGAGCTGCTAGCTCGGGGAGAGGAGTC	TGCAGGAGCTCGTATCGGGCATTCACGTTGCAAGCTGCCATGAGAGCTGCTAGCTCGGGGAGAGGAGTC
1124557|F|0-33:T>A-33:T>A	TGCAGGTCGCGGGTTCTAATCGTCCGCGCTCGCTTTTTTCCGTTTCGGTTATTTATTCGTTCAATGCGC	TGCAGGTCGCGGGTTCTAATCGTCCGCGCTCGCTTTTTTCCGTTTCGGTTATTTATTCGTTCAATGCGC
1014536|F|0-14:A>G-14:A>G	TGCAGGTAAGATATAGCCATGGCGCCAGTAGGGACGGTGCCGACTGCCGAGATCGGAAGAGCGGTTCAG	TGCAGGTAAGATATAGCCATGGCGCCAGTAGGGACGGTGCCGACTGCCG
1014536|F|0-39:C>T-39:C>T	TGCAGGTAAGATATAGCCATGGCGCCAGTAGGGACGGTGCCGACTGCCGAGATCGGAAGAGCGGTTCAG	TGCAGGTAAGATATAGCCATGGCGCCAGTAGGGACGGTGCCGACTGCCG
1862951|F|0-34:T>C-34:T>C	TGCAGGTGTGATAACTGCGGAACCTCGGCGTCGATGGAGGGATCACTTCTCCGAGATCGGAAGAGCGGT	TGCAGGTGTGATAACTGCGGAACCTCGGCGTCGATGGAGGGATCACTTCTCCG
979056|F|0-32:T>C-32:T>C	TGCAGCCTTCGTGCGCTGGGAAGAAATTCTGTTGTGTCTCCCTGCTCCTTCTTCTTCTGTACTCCTCTT	TGCAGCCTTCGTGCGCTGGGAAGAAATTCTGTTGTGTCTCCCTGCTCCTTCTTCTTCTGTACTCCTCTT	7BL_6708346_2575_18788_4714626_6588622_
979056|F|0-6:C>G-6:C>G	TGCAGCCTTCGTGCGCTGGGAAGAAATTCTGTTGTGTCTCCCTGCTCCTTCTTCTTCTGTACTCCTCTT	TGCAGCCTTCGTGCGCTGGGAAGAAATTCTGTTGTGTCTCCCTGCTCCTTCTTCTTCTGTACTCCTCTT	7BL_6708346_2575_18788_4714626_6588622_
1181803|F|0-29:A>G-29:A>G	TGCAGGTCCTAAGTCAGCAGCTCATAAGAAAAAAGACAGTGTCGCTCACTGACAGCCCTGCATCTTTCC	TGCAGGTCCTAAGTCAGCAGCTCATAAGAAAAAAGACAGTGTCGCTCACTGACAGCCCTGCATCTTTCC
1090082|F|0-16:T>C-16:T>C	TGCAGGCTTCAGAGGATGCAGCACGGCCGAGGGCGGCAAGGAATCCTTCAAGGGAGCGCTCGGGAACCG	TGCAGGCTTCAGAGGATGCAGCACGGCCGAGGGCGGCAAGGAATCCTTCAAGGGAGCGCTCGGGAACCG
1011620|F|0-63:A>C-63:A>C	TGCAGAGATGGCCCCGCCCTCGCCATCGCCCTCTTCAACCGCGTATGCCGAGAAGAAGCAGGCAGGCCG	TGCAGAGATGGCCCCGCCCTCGCCATCGCCCTCTTCAACCGCGTATGCCGAGAAGAAGCAGGCAGGCCG
1011620|F|0-8:T>C-8:T>C	TGCAGAGATGGCCCCGCCCTCGCCATCGCCCTCTTCAACCGCGTATGCCGAGAAGAAGCAGGCCGGCCG	TGCAGAGATGGCCCCGCCCTCGCCATCGCCCTCTTCAACCGCGTATGCCGAGAAGAAGCAGGCCGGCCG
1098912|F|0-40:C>G-40:C>G	TGCAGCAAACAACCAATGCACGCACTAACAGCCCTCTAGCCAACTACATGCACGTACACACTCACGTGC	TGCAGCAAACAACCAATGCACGCACTAACAGCCCTCTAGCCAACTACATGCACGTACACACTCACGTGC
4993399|F|0-12:G>C-12:G>C	TGCAGCAAACAAGCAATGCACGCACTAACAGCCCTCTAGCCAACTACATGCACGTACACACTCACGTGC	TGCAGCAAACAAGCAATGCACGCACTAACAGCCCTCTAGCCAACTACATGCACGTACACACTCACGTGC
1059739|F|0-20:G>A-20:G>A	TGCAGTACTGGTAGTACGTAGTAGAGTACATGTTTGTTCCATGTATATGTACCGTGTCCTACGTGTCCG	TGCAGTACTGGTAGTACGTAGTAGAGTACATGTTTGTTCCATGTATATGTACCGTGTCCTACGTGTCCG
1081901|F|0-21:T>A-21:T>A	TGCAGAAAAAATGCAGTAAAATTTTTCATACACCATCAGCAACAAACCATTCGCATGATGTCTTGGCAA	TGCAGAAAAAATGCAGTAAAATTTTTCATACACCATCAGCAACAAACCATTCGCATGATGTCTTGGCAA
1087368|F|0-32:A>G-32:A>G	TGCAGGCGTCGGGCAAAAGGGTTGGGCTTTTCACCCCGCAGTCGCGTTTTCACCGAGATCGGAAGAGCG	TGCAGGCGTCGGGCAAAAGGGTTGGGCTTTTCACCCCGCAGTCGCGTTTTCACCG
5970743|F|0-44:C>T-44:C>T	TGCAGCTCCTACTCCAGTACCACACGCCCTGGCCTTCGTCCTCGCCGAGTCTTAGGAGGATGACTTCGA	TGCAGCTCCTACTCCAGTACCACACGCCCTGGCCTTCGTCCTCGCCGAGTCTTAGGAGGATGACTTCGA
5582345|F|0-50:C>T-50:C>T	TGCAGCGCCACATGAATTACATGCAGATGAATATATACCTACCATTTTTACCCGAGATCGGAAGAGCGG	TGCAGCGCCACATGAATTACATGCAGATGAATATATACCTACCATTTTTACCCG
994367|F|0-16:T>A-16:T>A	TGCAGCGCCACATGAATTATATGCAGATGAATATATACCTACCATTTTTATCCGAGATCGGAAGAGCGG	TGCAGCGCCACATGAATTATATGCAGATGAATATATACCTACCATTTTTATCCG
2347458|F|0-59:G>T-59:G>T	TGCAGGCTGCGGTACTCTTTCCGCAGGGCCTCGGGGTCGACGAAGGGGAGGGCGAGGTTGTTGCCTGAG	TGCAGGCTGCGGTACTCTTTCCGCAGGGCCTCGGGGTCGACGAAGGGGAGGGCGAGGTTGTTGCCTGAG
1278337|F|0-6:A>T-6:A>T	TGCAGCACTGGGCGCTCCGCATCCCCCGCGAGCTCGCCTCCGTCGTGACCCGTCTGTTTCGCTCCGAGA	TGCAGCACTGGGCGCTCCGCATCCCCCGCGAGCTCGCCTCCGTCGTGACCCGTCTGTTTCGCTCCGAGA
1199191|F|0-63:G>A-63:G>A	TGCAGCTCGACGGGTGGCACAACAATGAACGAGAGACCATGAGAACACTGATGAGGCCATGGAGTGGAG	TGCAGCTCGACGGGTGGCACAACAATGAACGAGAGACCATGAGAACACTGATGAGGCCATGGAGTGGAG
3027781|F|0-30:C>G-30:C>G	TGCAGCCCCGAGCGCCCGAGGCCCCAACAACCCGTGCACCAGCCGAGATCGGAAGAGCGGTTCAGCAGG	TGCAGCCCCGAGCGCCCGAGGCCCCAACAACCCGTGCACCAGCCG	7AS_4255056_3017_18794_4132821_4086971_
3029421|F|0-6:T>C-6:T>C	TGCAGCTGCTCTCCTCTGCTGCGGCCGACTTCGCGCTAGGCCGAGATCGGAAGAGCGGTTCAGCAGGAA	TGCAGCTGCTCTCCTCTGCTGCGGCCGACTTCGCGCTAGGCCG
990732|F|0-35:C>A-35:C>A	TGCAGACCTCGGCCCTTTATACATCGTTATTATACCTACGTACATGCTACGAGCGAGAGATCAGATCCA	TGCAGACCTCGGCCCTTTATACATCGTTATTATACCTACGTACATGCTACGAGCGAGAGATCAGATCCA
3025434|F|0-18:T>C-18:T>C	TGCAGGGGTTGATGATCTTCTGGCCCCGAGCTCTGCCTCGCCGAGATCGGAAGAGCGGTTCAGCAGGAA	TGCAGGGGTTGATGATCTTCTGGCCCCGAGCTCTGCCTCGCCG
3941058|F|0-12:C>T-12:C>T	TGCAGGGGTTGACGGTCTTCTGGCCCCGAGCTCTGCCACACCGAGATCGGAAGAGCGGTTCAGCAGGAA	TGCAGGGGTTGACGGTCTTCTGGCCCCGAGCTCTGCCACACCG
1111185|F|0-38:G>A-38:G>A	TGCAGCCGCCATTCGCCCCTACTGCCTCCTGCCTCATAGTAATCCAGGGGAATCGTTTGCTCATACTCA	TGCAGCCGCCATTCGCCCCTACTGCCTCCTGCCTCATAGTAATCCAGGGGAATCGTTTGCTCATACTCA
1226901|F|0-37:A>G-37:A>G	TGCAGCTCGGCGGTTGGGGACGGATAACGCTCCTAAGACCCCAAAAATTGCGCAGGAGCTAAGGGAACG	TGCAGCTCGGCGGTTGGGGACGGATAACGCTCCTAAGACCCCAAAAATTGCGCAGGAGCTAAGGGAACG
1216733|F|0-36:C>T-36:C>T	TGCAGGAGTGCAGGACACGGTTGTACAGATGTGAAACGGAGGGCATCTTATCTGCCATCTCATGGGGAG	TGCAGGAGTGCAGGACACGGTTGTACAGATGTGAAACGGAGGGCATCTTATCTGCCATCTCATGGGGAG
2250320|F|0-32:A>C-32:A>C	TGCAGACGGAGGCGCAGAGCTTCGACGTGCCCAGCGCCGACATGATCTACAGCCTCGCCTACCTGCCGC	TGCAGACGGAGGCGCAGAGCTTCGACGTGCCCAGCGCCGACATGATCTACAGCCTCGCCTACCTGCCGC
2250320|F|0-37:C>T-37:C>T	TGCAGACGGAGGCGCAGAGCTTCGACGTGCCCAGCGCCGACATGATCTACAGCCTCGCCTACCTGCCGC	TGCAGACGGAGGCGCAGAGCTTCGACGTGCCCAGCGCCGACATGATCTACAGCCTCGCCTACCTGCCGC
1091122|F|0-58:T>C-58:T>C	TGCAGGCAGACGACGACGGAAGAGCGGGTGAGCACGGGGAAGGAGAAACGGAAAGAGATGACCGAGAAG	TGCAGGCAGACGACGACGGAAGAGCGGGTGAGCACGGGGAAGGAGAAACGGAAAGAGATGACCGAGAAG	7AL_4543026_954_4545_4064640_3463985_1529158_
1091122|F|0-8:G>C-8:G>C	TGCAGGCAGACGACGACGGAAGAGCGGGTGAGCACGGGGAAGGAGAAACGGAAAGAGATGACCGAGAAG	TGCAGGCAGACGACGACGGAAGAGCGGGTGAGCACGGGGAAGGAGAAACGGAAAGAGATGACCGAGAAG	7AL_4543026_954_4545_4064640_3463985_1529158_
1089266|F|0-19:A>T-19:A>T	TGCAGCACAGGGTAGATGAATGGTTGTCCACGCGAACTAAAAAGATCGCACGGGATGCTGGGGCCGAGA	TGCAGCACAGGGTAGATGAATGGTTGTCCACGCGAACTAAAAAGATCGCACGGGATGCTGGGGCCGAGA
1199979|F|0-56:G>T-56:G>T	TGCAGGCTGGTAAGATGCGTAAGGTGAACCACATCTACTTCTTTCTCCTTGCCCTTGAGTGAGTTTTCG	TGCAGGCTGGTAAGATGCGTAAGGTGAACCACATCTACTTCTTTCTCCTTGCCCTTGAGTGAGTTTTCG
3028513|F|0-14:T>A-14:T>A	TGCAGTCTCTGCCGTCGCCAGGAGTGAACGCCAACCCGAGATCGGAAGAGCGGTTCAGCAGGAATGCCG	TGCAGTCTCTGCCGTCGCCAGGAGTGAACGCCAACCCG
3028513|F|0-5:C>T-5:C>T	TGCAGCCTCTGCCGTCGCCAGGAGTGAACGCCAACCCGAGATCGGAAGAGCGGTTCAGCAGGAATGCCG	TGCAGCCTCTGCCGTCGCCAGGAGTGAACGCCAACCCG
1109578|F|0-45:T>C-45:T>C	TGCAGCGCCAAATAGGAAATGCCTGCCCAACTAGGCTACAGAAATTGCTCCTGTCAGGCGCCTGTTAGG	TGCAGCGCCAAATAGGAAATGCCTGCCCAACTAGGCTACAGAAATTGCTCCTGTCAGGCGCCTGTTAGG
1129025|F|0-42:G>A-42:G>A	TGCAGCTTGGAGCACGGCGAGTATTTCTCATGGCGTACGTATGGCATGGTAAAACGTCGTCGGGACGCG	TGCAGCTTGGAGCACGGCGAGTATTTCTCATGGCGTACGTATGGCATGGTAAAACGTCGTCGGGACGCG
1141582|F|0-25:G>A-25:G>A	TGCAGCTTAGGGTGTGGGGCGGGCTGCGGCGCAGGGCGGGGAGGCGGCTCACAGCGACCGCAACGGGGC	TGCAGCTTAGGGTGTGGGGCGGGCTGCGGCGCAGGGCGGGGAGGCGGCTCACAGCGACCGCAACGGGGC
1739996|F|0-8:G>A-8:G>A	TGCAGAAAGGGAAGATGGGTGACAAGTGTAGTGTGGTAGCTCAACGAAACCTCACCAGATGCAGATAGC	TGCAGAAAGGGAAGATGGGTGACAAGTGTAGTGTGGTAGCTCAACGAAACCTCACCAGATGCAGATAGC
997000|F|0-23:T>C-23:T>C	TGCAGAACACCACCCAGTTCGGCTTCATGGCCGTCAGCCTCGGCTTCTACGACACCCTCATGTCCTGCT	TGCAGAACACCACCCAGTTCGGCTTCATGGCCGTCAGCCTCGGCTTCTACGACACCCTCATGTCCTGCT
1191259|F|0-16:C>T-16:C>T	TGCAGAAGACAACCTGCCAAGGACCTTGATTCAAGGACTCACTTCGTTGAGCAGCAGAGAAGGAGGCCA	TGCAGAAGACAACCTGCCAAGGACCTTGATTCAAGGACTCACTTCGTTGAGCAGCAGAGAAGGAGGCCA
9766808|F|0-42:C>T-42:C>T	TGCAGAAGACAACCTGTCAAGGACCTTGATTCAAGGACTCACCTCGTTGAGCAGCAGAGAAGGAGACCA	TGCAGAAGACAACCTGTCAAGGACCTTGATTCAAGGACTCACCTCGTTGAGCAGCAGAGAAGGAGACCA
1091006|F|0-25:C>T-25:C>T	TGCAGGCGCAGTAGGCGAACACGAGCGCGACCAGGCGGAGGGGGAGGCCGAAGCCGAGATCGGAAGAGC	TGCAGGCGCAGTAGGCGAACACGAGCGCGACCAGGCGGAGGGGGAGGCCGAAGCCG
1093499|F|0-23:G>C-23:G>C	TGCAGTAGTTAATTACACGCACGGACGCCATGCATGTACACGTCTGTCTCACGAAATTGCAACGTCGCA	TGCAGTAGTTAATTACACGCACGGACGCCATGCATGTACACGTCTGTCTCACGAAATTGCAACGTCGCA
1163264|F|0-21:C>G-21:C>G	TGCAGGGTGAGCAGGTGCAGGCCCCGCGAGCAGTCGCGCACACCCGCCTTGATCTCGCGCAGCTCCCGA	TGCAGGGTGAGCAGGTGCAGGCCCCGCGAGCAGTCGCGCACACCCGCCTTGATCTCGCGCAGCTCCCGA
1201771|F|0-7:C>T-7:C>T	TGCAGTACAAAAGGTGCCCACGGTAGAACGCGGCAGACCCGTGACGGTTCCGAAAGTGCCTGAGCTGAT	TGCAGTACAAAAGGTGCCCACGGTAGAACGCGGCAGACCCGTGACGGTTCCGAAAGTGCCTGAGCTGAT
2282340|F|0-26:C>T-26:C>T	TGCAGCGAGCGCGATCTGCGAGTAGACGGCGCCGAGGTTGAAGAGCACGGCGGCCCTCTCGAGATGAAC	TGCAGCGAGCGCGATCTGCGAGTAGACGGCGCCGAGGTTGAAGAGCACGGCGGCCCTCTCGAGATGAAC
980012|F|0-32:A>G-32:A>G	TGCAGTATTTCTTCTCTCTCTCCCCCGCCACCACAAATCTGGAATAGATCCTCACCGAGATCGGAAGAG	TGCAGTATTTCTTCTCTCTCTCCCCCGCCACCACAAATCTGGAATAGATCCTCACCG
3064878|F|0-13:G>T-13:G>T	TGCAGTGGAGCTTGTGTCGAAGGCGAGCTCGAGGTCCGTCCACCACGTGGAGTACCTCCCGAGATCGGA	TGCAGTGGAGCTTGTGTCGAAGGCGAGCTCGAGGTCCGTCCACCACGTGGAGTACCTCCCG
1090724|F|0-39:C>G-39:C>G	TGCAGCGAGATAAACACGCCGTTGCCGAGGGGATTTGCCCAGTGGCACCCTCCGAGATCGGAAGAGCGG	TGCAGCGAGATAAACACGCCGTTGCCGAGGGGATTTGCCCAGTGGCACCCTCCG
995045|F|0-30:C>T-30:C>T	TGCAGCTCCCGTCCCCGAATTCGTCCCCTCCCAGTCCCAGGCCAGGCCAGAATCCCGAAATCCGAGATC	TGCAGCTCCCGTCCCCGAATTCGTCCCCTCCCAGTCCCAGGCCAGGCCAGAATCCCGAAATCCG
1123593|F|0-65:G>A-65:G>A	TGCAGGCTCCGTTAGGAAAGTAACGGGAAATGGGACATCTTGGTAGAGAAGAAAATGTTCCGCAAGGTT	TGCAGGCTCCGTTAGGAAAGTAACGGGAAATGGGACATCTTGGTAGAGAAGAAAATGTTCCGCAAGGTT
1038512|F|0-47:C>T-47:C>T	TGCAGGGTTCCCAGCAGGGATTATTATGCAGGGCCAATAAATAAGTGCCATGTGTCTCTGTGGGCCAAC	TGCAGGGTTCCCAGCAGGGATTATTATGCAGGGCCAATAAATAAGTGCCATGTGTCTCTGTGGGCCAAC	7DS_3956586_8046_83387_3606587_3814098_
1073500|F|0-33:C>T-33:C>T	TGCAGAAATATTTAGGTCTTCTTGGATCTCAATCCAAAAGCGTACGGAGGGAGGAGGATTTGATTTGGA	TGCAGAAATATTTAGGTCTTCTTGGATCTCAATCCAAAAGCGTACGGAGGGAGGAGGATTTGATTTGGA
1096869|F|0-60:G>A-60:G>A	TGCAGCTGGACGGATGCAAGCGCATCACCGGAAATTTTGAAATAAATTCAAAAATAATATGAGCATCAA	TGCAGCTGGACGGATGCAAGCGCATCACCGGAAATTTTGAAATAAATTCAAAAATAATATGAGCATCAA
1109543|F|0-43:C>T-43:C>T	TGCAGGACAGGCAACGACCCCGCTTGTTGTAGCACCTGGGACACAGAGACACGTGGTGATCCGTTAGTG	TGCAGGACAGGCAACGACCCCGCTTGTTGTAGCACCTGGGACACAGAGACACGTGGTGATCCGTTAGTG
986162|F|0-28:C>T-28:C>T	TGCAGTCTGTGCTGGTGGCAGGAATGGGCGCCAACCCGACAGCCAACACCGAGATCGGAAGAGCGGTTC	TGCAGTCTGTGCTGGTGGCAGGAATGGGCGCCAACCCGACAGCCAACACCG
2261700|F|0-5:C>G-5:C>G	TGCAGCAAACAGCTAGGGATTGGAGGTTGGATCGAGCAGCGGTGTGTCACCATGGGGTGGAAGCAGGCG	TGCAGCAAACAGCTAGGGATTGGAGGTTGGATCGAGCAGCGGTGTGTCACCATGGGGTGGAAGCAGGCG
1098532|F|0-31:T>C-31:T>C	TGCAGGAGTACGGCGCGCACTCGGGGATCTTTGAGGGTATCGCGGACTACGTGCGGCTCAAGGCCGAGA	TGCAGGAGTACGGCGCGCACTCGGGGATCTTTGAGGGTATCGCGGACTACGTGCGGCTCAAGGCCGAGA
1103736|F|0-39:T>C-39:T>C	TGCAGATCAGAGAAATACGTGTGACGAGGAGCCATGGCATGACCATTCACGGGTGTTCGGGATCTAGCG	TGCAGATCAGAGAAATACGTGTGACGAGGAGCCATGGCATGACCATTCACGGGTGTTCGGGATCTAGCG
2277951|F|0-42:T>C-42:T>C	TGCAGCAGAGATTCGTGCCACCGCATAAGAATCAATCAGAAGTTCGAAGGGAACAGTGCGCGAAGATTT	TGCAGCAGAGATTCGTGCCACCGCATAAGAATCAATCAGAAGTTCGAAGGGAACAGTGCGCGAAGATTT
1126965|F|0-66:C>G-66:C>G	TGCAGTACGCAAGATGAAGCGAACACATTGGACTTAAGAACCCTGCACCTTTCTAGCATGCGGACCCTC	TGCAGTACGCAAGATGAAGCGAACACATTGGACTTAAGAACCCTGCACCTTTCTAGCATGCGGACCCTC
1161269|F|0-59:T>C-59:T>C	TGCAGCAGGGCACCTTGTTTCTCAGGTCGCCGATTATAGCACAGTTTTGTCATCTGTGGTCTTGCCAAT	TGCAGCAGGGCACCTTGTTTCTCAGGTCGCCGATTATAGCACAGTTTTGTCATCTGTGGTCTTGCCAAT
1863396|F|0-41:T>C-41:T>C	TGCAGAGGAGACGAAGCGTGAAGGCGCCGTGGTTGTGAATATGCATTCTTTCCTCCAACCCCCGAGATC	TGCAGAGGAGACGAAGCGTGAAGGCGCCGTGGTTGTGAATATGCATTCTTTCCTCCAACCCCCG
2280853|F|0-60:T>C-60:T>C	TGCAGGGGAGGATGGAGGGAGAGCGCACTGTGGTTAGAGGCCGCGTCGGAGATGAGGAGGTCAGCTTGC	TGCAGGGGAGGATGGAGGGAGAGCGCACTGTGGTTAGAGGCCGCGTCGGAGATGAGGAGGTCAGCTTGC
7487528|F|0-11:A>C-11:A>C	TGCAGTGCTTGATGGTTGCATTCTCGCGTCTGATTTTGCTGCATAATGGTTGATCGATCAGGAGGATGT	TGCAGTGCTTGATGGTTGCATTCTCGCGTCTGATTTTGCTGCATAATGGTTGATCGATCAGGAGGATGT
1103975|F|0-55:G>A-55:G>A	TGCAGCCCCCACTGCCACACGTGCGCCACCTCGTGGTACAGCACCCCCGTCACCTGCTCCTTGAGGTCG	TGCAGCCCCCACTGCCACACGTGCGCCACCTCGTGGTACAGCACCCCCGTCACCTGCTCCTTGAGGTCG	7DS_3917856_1134_80442_2352675_1377982_
996713|F|0-17:T>C-17:T>C	TGCAGCCCCCACTGCCATACGTGCGCCACCTCGTGGTACAGCACCCCGTCCACCTGCTCCTTGAGGTTG	TGCAGCCCCCACTGCCATACGTGCGCCACCTCGTGGTACAGCACCCCGTCCACCTGCTCCTTGAGGTTG	7DS_3917856_1134_80442_2352675_1377982_
4909633|F|0-29:T>C-29:T>C	TGCAGGTCAGGTGCCTTCCTCCCCGCTCCTTCCCTCCTCCCCGTTAACTCTTCCGTCCTTCTTTGTCGC	TGCAGGTCAGGTGCCTTCCTCCCCGCTCCTTCCCTCCTCCCCGTTAACTCTTCCGTCCTTCTTTGTCGC
1091930|F|0-51:G>A-51:G>A	TGCAGCCCCCCTTTCGGTCCAAGCACCCGAGCCATGGCGAGCCCGCAAGGCGCCAGCCTCCCTCCGAGA	TGCAGCCCCCCTTTCGGTCCAAGCACCCGAGCCATGGCGAGCCCGCAAGGCGCCAGCCTCCCTCCGAGA
1100999|F|0-9:C>A-9:C>A	TGCAGCACCCATCACCATGCGTACGCCTGAATCCTCACGCGTTGACGCCCGAGATCGGAAGAGCGGTTC	TGCAGCACCCATCACCATGCGTACGCCTGAATCCTCACGCGTTGACGCCCG
1020419|F|0-52:G>A-52:G>A	TGCAGTTTGGTTGCGCTCTGGACCTGCAGACGTTCCTCTGCTATGTAGGAACGAATATTCCAATAGTTG	TGCAGTTTGGTTGCGCTCTGGACCTGCAGACGTTCCTCTGCTATGTAGGAACGAATATTCCAATAGTTG	7BS_3119995_2350_19247_1720688_3057518_2017125_
5577210|F|0-23:G>C-23:G>C	TGCAGTTTGGTTGCGCTCTGGACGTGCAGACGTTCCTCTGCTATGTAGGAACGAATATTTCAATAGTTG	TGCAGTTTGGTTGCGCTCTGGACGTGCAGACGTTCCTCTGCTATGTAGGAACGAATATTTCAATAGTTG	7BS_3119995_2350_19247_1720688_3057518_2017125_
986926|F|0-23:C>A-23:C>A	TGCAGTTTGGTTGCGTTTTGGACCTGCAGACGTTCCTCTGCTATGTAGAAACGAATATTCCAACAGTTA	TGCAGTTTGGTTGCGTTTTGGACCTGCAGACGTTCCTCTGCTATGTAGAAACGAATATTCCAACAGTTA	7BS_3119995_2350_19247_1720688_3057518_2017125_
2280705|F|0-42:G>T-42:G>T	TGCAGCGCGCGTAGAGAGCTCGCGACATTAGCGACCAGAGAGGGCGTGATCTCAGGAGAGATACATACG	TGCAGCGCGCGTAGAGAGCTCGCGACATTAGCGACCAGAGAGGGCGTGATCTCAGGAGAGATACATACG
7911464|F|0-10:A>C-10:A>C	TGCAGAGAACATCTGACGACTGAAGGTGAAACGCGAGTACACCAATTGTTTCTTGCGCAACGGCCGAGA	TGCAGAGAACATCTGACGACTGAAGGTGAAACGCGAGTACACCAATTGTTTCTTGCGCAACGGCCGAGA
1862816|F|0-13:T>C-13:T>C	TGCAGCGGGGAAGTTGGGACCGTTCGATAGGCTGGATCGCAAGGCTGGCTAGGCGGCCTAAATTCAGCA	TGCAGCGGGGAAGTTGGGACCGTTCGATAGGCTGGATCGCAAGGCTGGCTAGGCGGCCTAAATTCAGCA
2253454|F|0-49:C>G-49:C>G	TGCAGCCCTTGTTCTTCTTCGAAGACACATGCATTCTGCTAAACCCGAGCTGCCACCCCAATTCTTCCC	TGCAGCCCTTGTTCTTCTTCGAAGACACATGCATTCTGCTAAACCCGAGCTGCCACCCCAATTCTTCCC
3222144|F|0-32:C>T-32:C>T	TGCAGGATTCGAACATACATGACATAACAATACTTTGTTCTTTCTATTCCTGTGTTCTGGAGAATCCTA	TGCAGGATTCGAACATACATGACATAACAATACTTTGTTCTTTCTATTCCTGTGTTCTGGAGAATCCTA
1104124|F|0-17:A>G-17:A>G	TGCAGCCCAACCCAAACACGTTTCTCTCCCTCACCCAGCCCTGCCTTACGTGCTGCTTCGTAGAAACAA	TGCAGCCCAACCCAAACACGTTTCTCTCCCTCACCCAGCCCTGCCTTACGTGCTGCTTCGTAGAAACAA
3020949|F|0-8:G>T-8:G>T	TGCAGCAAGGGGGCTAACCTGTAGCATTTGCACAATTGCATTTAAGGCCCAAGTGATCGAACGTATGCT	TGCAGCAAGGGGGCTAACCTGTAGCATTTGCACAATTGCATTTAAGGCCCAAGTGATCGAACGTATGCT	7AL_4527638_7575_53895_3524661_4390960_
1269195|F|0-28:T>C-28:T>C	TGCAGCTCCTAAGCCACCAACGGGCCTCTGTGTGCCTTCATGGTGAGTTCCTCGTCACTTCCCCTCTTG	TGCAGCTCCTAAGCCACCAACGGGCCTCTGTGTGCCTTCATGGTGAGTTCCTCGTCACTTCCCCTCTTG	7DL_3330827_1618_6177_795479_2887593_
5581438|F|0-11:C>T-11:C>T	TGCAGCTGCCACCCGCTCCAGTACTGCGCACCTGTGCCGCAGTTGGCATCTGCCGCCGAGATCGGAAGA	TGCAGCTGCCACCCGCTCCAGTACTGCGCACCTGTGCCGCAGTTGGCATCTGCCGCCG
1099553|F|0-25:T>A-25:T>A	TGCAGTGTTTACATATTTTTGAGCCTTGAAATATAATCCCTATAGTTAATTCCTACAGCCGAGATCGGA	TGCAGTGTTTACATATTTTTGAGCCTTGAAATATAATCCCTATAGTTAATTCCTACAGCCG
1003773|F|0-30:G>T-30:G>T	TGCAGCCCTCCTCGTCCAGGAGCTCCACGAGGGGAGGAGAAACAGCGCCTGAGCGCTCCTCCTCGCGAT	TGCAGCCCTCCTCGTCCAGGAGCTCCACGAGGGGAGGAGAAACAGCGCCTGAGCGCTCCTCCTCGCGAT
2276183|F|0-37:C>T-37:C>T	TGCAGGGAGGATGGATAGGCATCGGGCAATCACCAAGCGACAGGATAATGCTCCCTTCTCTTTGAGTGC	TGCAGGGAGGATGGATAGGCATCGGGCAATCACCAAGCGACAGGATAATGCTCCCTTCTCTTTGAGTGC
6036276|F|0-11:T>C-11:T>C	TGCAGGGGTGTTCCGTCAGGAAATTTAGGGGTGTCCCAGTCTTCGTGGGCTCTCTATGTATAAGGTAAA	TGCAGGGGTGTTCCGTCAGGAAATTTAGGGGTGTCCCAGTCTTCGTGGGCTCTCTATGTATAAGGTAAA
1129283|F|0-62:C>T-62:C>T	TGCAGGGGGAAATGTGTCGCCTGGCGCTGCGCGAGCCCACCAAGGACGGTGCCGAGCACCTCCGCGCCG	TGCAGGGGGAAATGTGTCGCCTGGCGCTGCGCGAGCCCACCAAGGACGGTGCCGAGCACCTCCGCGCCG
981496|F|0-36:T>C-36:T>C	TGCAGTGCTCTTCCATGACTTTTACTTAGAGCCCACTTCCGTGCTTGCTTAATGTTACTACTTAGGTAG	TGCAGTGCTCTTCCATGACTTTTACTTAGAGCCCACTTCCGTGCTTGCTTAATGTTACTACTTAGGTAG
2279198|F|0-67:C>T-67:C>T	TGCAGTTGATGGCGCGCATAGCCGTCCGTTCTGAAACTTAAGGCCCCGCTTGGATCGTCGGTTTGCTCC	TGCAGTTGATGGCGCGCATAGCCGTCCGTTCTGAAACTTAAGGCCCCGCTTGGATCGTCGGTTTGCTCC
1284005|F|0-22:T>G-22:T>G	TGCAGCAAGATGGGCTTCTACATGTTCAGTGGACAAGTATGGGGGATGGGGAGCTGGATGCCGAGATCG	TGCAGCAAGATGGGCTTCTACATGTTCAGTGGACAAGTATGGGGGATGGGGAGCTGGATGCCG	7AL_1970855_1644_10067
4262911|F|0-22:T>G-22:T>G	TGCAGCAAGATGGGCTTCTACATGTTCAGTGGACAAGTATGGGGGATGGGGAGCTGGATGCCGGTGTCC	TGCAGCAAGATGGGCTTCTACATGTTCAGTGGACAAGTATGGGGGATGGGGAGCTGGATGCCGGTGTCC	7AL_1970855_1644_10067
1242895|F|0-29:C>T-29:C>T	TGCAGCTCCGCCGGCTCCGCGAGCTGACTCGGGAGTGGAGGGATTCCGAACGCTCCCTAACTGGATTGC	TGCAGCTCCGCCGGCTCCGCGAGCTGACTCGGGAGTGGAGGGATTCCGAACGCTCCCTAACTGGATTGC	7BL_6720410_2321_29142_5447852_6468314_4232906_
981803|F|0-14:G>A-14:G>A	TGCAGGTCGGATCTGGTGGGATCCCCTACTCCTCCACCCCAGCGAGAAGGCCGAGATCGGAAGAGCGGT	TGCAGGTCGGATCTGGTGGGATCCCCTACTCCTCCACCCCAGCGAGAAGGCCG
10983906|F|0-11:C>T-11:C>T	TGCAGCGGGGCCGTTGGGCCGGCGCGAGAGGCCCAGTGAGAGGAGGTCTACCAGGCCGAGATCGGAAGA	TGCAGCGGGGCCGTTGGGCCGGCGCGAGAGGCCCAGTGAGAGGAGGTCTACCAGGCCG	7AS_4243628_926_29888_3987747_2943306_
2257844|F|0-50:C>T-50:C>T	TGCAGTGGAGCCGTACAAATTATGCATGTATTGGGACCGCCATTGTTGGACGCAAATCGAGATCGCGTG	TGCAGTGGAGCCGTACAAATTATGCATGTATTGGGACCGCCATTGTTGGACGCAAATCGAGATCGCGTG
1211651|F|0-27:G>C-27:G>C	TGCAGTGCAAGTACAGTGGCGGCACGGGGCAAGTGCCCGCGCCCGTCCGTCCGAGATCGGAAGAGCGGT	TGCAGTGCAAGTACAGTGGCGGCACGGGGCAAGTGCCCGCGCCCGTCCGTCCG
1229895|F|0-22:A>G-22:A>G	TGCAGCATAGGAGGCGCCAGGCAGAGCTGGCGGGACGGCACGGGAGGCCAGCCGAGATCGGAAGAGCGG	TGCAGCATAGGAGGCGCCAGGCAGAGCTGGCGGGACGGCACGGGAGGCCAGCCG
2260591|F|0-11:T>C-11:T>C	TGCAGGGAAAATAGGGGATCGAGCCCGTGCTCGACAGGAGGGAGCTACGACGCAGGGACGCGGTCAACG	TGCAGGGAAAATAGGGGATCGAGCCCGTGCTCGACAGGAGGGAGCTACGACGCAGGGACGCGGTCAACG
3222545|F|0-11:T>C-11:T>C	TGCAGCACGTCTCGCATGCAGCGGGAGTGAACAGGAACAACAGGCCGAGATCGGAAGAGCGGTTCAGCA	TGCAGCACGTCTCGCATGCAGCGGGAGTGAACAGGAACAACAGGCCG
1208352|F|0-51:T>C-51:T>C	TGCAGAGTACATGATCAATTGTGTTTGAAATTAATGAACAAGTGCAATGTATATAAATTGGAGCTTGGG	TGCAGAGTACATGATCAATTGTGTTTGAAATTAATGAACAAGTGCAATGTATATAAATTGGAGCTTGGG	7AS_4219339_13119_193311_2669702_4109636_
1119237|F|0-47:A>G-47:A>G	TGCAGGCAAAGGGCGACGGCGGGGGCGCTTGATTCTATCCAGCACCAACGCCATGGACCGAGATCGGAA	TGCAGGCAAAGGGCGACGGCGGGGGCGCTTGATTCTATCCAGCACCAACGCCATGGACCG
1131465|F|0-33:C>T-33:C>T	TGCAGGGATAATGACATCTCCAACGTAGATTATCAAGACCCACACAAATGTATGAAATGGGCTTTCTAG	TGCAGGGATAATGACATCTCCAACGTAGATTATCAAGACCCACACAAATGTATGAAATGGGCTTTCTAG
3029825|F|0-16:A>G-16:A>G	TGCAGGAGACGGCGCCATGATCCCGTTTAGCAGACGCCGAGATCGGAAGAGCGGTTCAGCAGGAATGCC	TGCAGGAGACGGCGCCATGATCCCGTTTAGCAGACGCCG
1070164|F|0-14:G>C-14:G>C	TGCAGAGCATGCAAGGGTAGGCTCTCTACTGAAGGATTTTACTAATTAAAGAACGTGTGTTCCGAGATC	TGCAGAGCATGCAAGGGTAGGCTCTCTACTGAAGGATTTTACTAATTAAAGAACGTGTGTTCCG
10984269|F|0-66:C>G-66:C>G	TGCAGCACGCCCTTACGAGGTCCATCCAAGCACGTGCGGCTGCGTGCATGTCGATCGAAGGCGGGGCAG	TGCAGCACGCCCTTACGAGGTCCATCCAAGCACGTGCGGCTGCGTGCATGTCGATCGAAGGCGGGGCAG
1219432|F|0-19:G>C-19:G>C	TGCAGCATCTCCACCCAGAGAAGACATCTTCCAAACCAGCAGAAAACAGTTTCTCCGCGGTATAGCAGT	TGCAGCATCTCCACCCAGAGAAGACATCTTCCAAACCAGCAGAAAACAGTTTCTCCGCGGTATAGCAGT
2256752|F|0-57:T>C-57:T>C	TGCAGAACCAAGAGGGTCGCTCACATCTCATATTCAAAATCTCTATGTACAAGGACATCATCGATCAGC	TGCAGAACCAAGAGGGTCGCTCACATCTCATATTCAAAATCTCTATGTACAAGGACATCATCGATCAGC
2258338|F|0-25:C>G-25:C>G	TGCAGCACGCCCTTACGAGGTCCATCCAAGCACGTGCGGCTGCGTGCATGTCGATCGAAGGCAGGGGAG	TGCAGCACGCCCTTACGAGGTCCATCCAAGCACGTGCGGCTGCGTGCATGTCGATCGAAGGCAGGGGAG
1179035|F|0-33:C>T-33:C>T	TGCAGTAGTCAATGGAGTCCGCTGAGTTTGTTCCGCTGCAAACACACGGATTGGATCCATCCGAGAACA	TGCAGTAGTCAATGGAGTCCGCTGAGTTTGTTCCGCTGCAAACACACGGATTGGATCCATCCGAGAACA
1087705|F|0-58:T>A-58:T>A	TGCAGAAAGGTGTATGCGAGACGGGGCCTATGTAAGGGACACCGCCAAGGAGATGTGTTCCGAGATCGG	TGCAGAAAGGTGTATGCGAGACGGGGCCTATGTAAGGGACACCGCCAAGGAGATGTGTTCCG
2262966|F|0-47:A>C-47:A>C	TGCAGAAGAGGAGAGCTCGAGACAAGCAACATTGAGGAATGATGGCGATTATTGGTGCAGGGACTCCTA	TGCAGAAGAGGAGAGCTCGAGACAAGCAACATTGAGGAATGATGGCGATTATTGGTGCAGGGACTCCTA	7DS_3924202_3488_99810_2555542_3638230_
1094261|F|0-20:G>A-20:G>A	TGCAGTACGCTTGAAGCGACGCACGCAGTGTGATTTGGACTCGCGTTGGCTGAGCGGTCGTTGCTACGT	TGCAGTACGCTTGAAGCGACGCACGCAGTGTGATTTGGACTCGCGTTGGCTGAGCGGTCGTTGCTACGT
1099207|F|0-18:A>G-18:A>G	TGCAGTTAAACGGGGCGCAGAGGGGACAGATTGTCCCACGAGAACACCGCCCGATTCTTCAACCATGCC	TGCAGTTAAACGGGGCGCAGAGGGGACAGATTGTCCCACGAGAACACCGCCCGATTCTTCAACCATGCC
1079399|F|0-34:C>G-34:C>G	TGCAGCATTGTTCCATCATCGTCGTTAAGATATTCGGAAAGGGGAATATCATATCACTAGCTAGGGAAA	TGCAGCATTGTTCCATCATCGTCGTTAAGATATTCGGAAAGGGGAATATCATATCACTAGCTAGGGAAA
1265562|F|0-34:T>C-34:T>C	TGCAGGCCGTGGTGGAGCTCAAGGACTTCCTGGATCACACCGCCATGCTCGCCATGCCCAGTCAGAGGA	TGCAGGCCGTGGTGGAGCTCAAGGACTTCCTGGATCACACCGCCATGCTCGCCATGCCCAGTCAGAGGA
1107737|F|0-47:A>G-47:A>G	TGCAGACAGGGCAAAGACCATCCTTGCTCTGGCCTCCCCTGACTCCAAGCCCAGTGATCTCAGAAGGCC	TGCAGACAGGGCAAAGACCATCCTTGCTCTGGCCTCCCCTGACTCCAAGCCCAGTGATCTCAGAAGGCC
1123553|F|0-28:C>T-28:C>T	TGCAGCCAGCCAAAATTCGCGCGCCGCACGGTCAGCGAGGCCGCGCCCTGACTCACTCCACCTTACGAA	TGCAGCCAGCCAAAATTCGCGCGCCGCACGGTCAGCGAGGCCGCGCCCTGACTCACTCCACCTTACGAA
3024927|F|0-60:A>T-60:A>T	TGCAGCAAGACCTTCAATAGATACAACAACATGCAGGTGACCGATCCATGCCCCGCCCTTAGTTTAATT	TGCAGCAAGACCTTCAATAGATACAACAACATGCAGGTGACCGATCCATGCCCCGCCCTTAGTTTAATT
1019230|F|0-11:G>C-11:G>C	TGCAGGTGGGAGTGGGTTTAAGTGGGATTCACTATCCCATCCCACTTAAACCGCTCCAGCGGGAGCCCA	TGCAGGTGGGAGTGGGTTTAAGTGGGATTCACTATCCCATCCCACTTAAACCGCTCCAGCGGGAGCCCA
3064880|F|0-36:C>T-36:C>T	TGCAGGTACTGCCGCAACTTCTCTCGATTCGCTATCCTCTATCGCGCTCTGATCTGCGAGTGGGAGAAG	TGCAGGTACTGCCGCAACTTCTCTCGATTCGCTATCCTCTATCGCGCTCTGATCTGCGAGTGGGAGAAG
1080728|F|0-54:C>T-54:C>T	TGCAGCCGAAAAAACTGATCTCATATTCGGATTCGGCAGATCATGTTGCCTCGGCGACGCATAAAACGC	TGCAGCCGAAAAAACTGATCTCATATTCGGATTCGGCAGATCATGTTGCCTCGGCGACGCATAAAACGC
1103287|F|0-11:C>T-11:C>T	TGCAGTGACGCCTGGCCACACTACAGCAAGGAGGAGGGGAAGATGGAGGCACGGCGCCTGAGCCTGGCA	TGCAGTGACGCCTGGCCACACTACAGCAAGGAGGAGGGGAAGATGGAGGCACGGCGCCTGAGCCTGGCA
1229247|F|0-33:A>G-33:A>G	TGCAGGGCGCTGGCGGCGGTAGACTTGGAGGCGAGGCGCCGACGTGGTCCTGGTGGAGCTCGGCGACGA	TGCAGGGCGCTGGCGGCGGTAGACTTGGAGGCGAGGCGCCGACGTGGTCCTGGTGGAGCTCGGCGACGA	7AL_767514_442_2580
4409931|F|0-10:T>C-10:T>C	TGCAGCCGTGTTGTTACTGACTGGCTGTCCCCGTCGCGGCCAAGAACATGTACCAAGGCCATGTGTTGC	TGCAGCCGTGTTGTTACTGACTGGCTGTCCCCGTCGCGGCCAAGAACATGTACCAAGGCCATGTGTTGC
4990876|F|0-37:A>G-37:A>G	TGCAGTTGCGTGTCGCCAAGGCCGAGAGAAGTTTTGCAGTAGTTGTGGTACGCCGCGTCATACAAATCC	TGCAGTTGCGTGTCGCCAAGGCCGAGAGAAGTTTTGCAGTAGTTGTGGTACGCCGCGTCATACAAATCC
1241595|F|0-26:C>G-26:C>G	TGCAGAATATCATCAATATCATCTGTCTTGAACGTAGCCTCTAGCTTAGTCCGAGATCGGAAGAGCGGT	TGCAGAATATCATCAATATCATCTGTCTTGAACGTAGCCTCTAGCTTAGTCCG
1088969|F|0-27:A>G-27:A>G	TGCAGCCTCCTCGCGTTTTTTGTTGGCAGAATTTGTGCGATGCTTCAGAGGCCGAGATCGGAAGAGCGG	TGCAGCCTCCTCGCGTTTTTTGTTGGCAGAATTTGTGCGATGCTTCAGAGGCCG
1094941|F|0-58:A>G-58:A>G	TGCAGATAAGAGAGGGAGGGGCGAGCGAGAGAGAAGGGAGAGGCGGCGCGCCGAGCCAACCCACTTCCG	TGCAGATAAGAGAGGGAGGGGCGAGCGAGAGAGAAGGGAGAGGCGGCGCGCCGAGCCAACCCACTTCCG
1045096|F|0-46:A>G-46:A>G	TGCAGGTACACCACATCCAGTTCTAGTTTCAGTCATACAGTTACAGACAACAAAACAAAAGATGACCTG	TGCAGGTACACCACATCCAGTTCTAGTTTCAGTCATACAGTTACAGACAACAAAACAAAAGATGACCTG
1160569|F|0-7:G>A-7:G>A	TGCAGGCGTCAGAAGACCCAAATCAGATGGCAGCCGTGGACGACCGAAGTTGGGCATGGAGGCGCCCTT	TGCAGGCGTCAGAAGACCCAAATCAGATGGCAGCCGTGGACGACCGAAGTTGGGCATGGAGGCGCCCTT
1057991|F|0-33:A>G-33:A>G	TGCAGCCCGCGTTGTTGACGCCGCGTCAGATGCAACCCGCAGTCGCATACAGTCGCCGTGGCACTACAT	TGCAGCCCGCGTTGTTGACGCCGCGTCAGATGCAACCCGCAGTCGCATACAGTCGCCGTGGCACTACAT
1113739|F|0-38:T>C-38:T>C	TGCAGCTTAAAAATAAGAGAATGAGACCTAAGAGGAGATCACAAAGTCAAGCGCATAATTTCATATATT	TGCAGCTTAAAAATAAGAGAATGAGACCTAAGAGGAGATCACAAAGTCAAGCGCATAATTTCATATATT
1223144|F|0-29:C>T-29:C>T	TGCAGGGCTTGGCGGTGCAGCAGCTCAAACCCAGCACGAGACTACAGAGGAGGCGGCTCACCCGATGGC	TGCAGGGCTTGGCGGTGCAGCAGCTCAAACCCAGCACGAGACTACAGAGGAGGCGGCTCACCCGATGGC
2260769|F|0-58:T>C-58:T>C	TGCAGACAGAGGGTCCTCGAGTGAAAGGCAGCAGTTCGTCGATCTCTCTCTGCTGGGTTGCGCGGCACA	TGCAGACAGAGGGTCCTCGAGTGAAAGGCAGCAGTTCGTCGATCTCTCTCTGCTGGGTTGCGCGGCACA
1211917|F|0-37:C>T-37:C>T	TGCAGTACAAATCAGTGAGCCATCACGGTCACATGCACCTCTCCTCTCGGACCAAATAGTCAAGGGGCA	TGCAGTACAAATCAGTGAGCCATCACGGTCACATGCACCTCTCCTCTCGGACCAAATAGTCAAGGGGCA
2261453|F|0-59:C>T-59:C>T	TGCAGTTGGGACGCATCTGGTCCAGCTACTCATAAACCCTCACGGTCAAACCGATCAATCAATTCGAAA	TGCAGTTGGGACGCATCTGGTCCAGCTACTCATAAACCCTCACGGTCAAACCGATCAATCAATTCGAAA
1020607|F|0-26:C>G-26:C>G	TGCAGCTGCATGATGGTGGATTGATGCTATATTCATGTCTTGCTAGTAGGAGTAGTACAGTAGTATCTT	TGCAGCTGCATGATGGTGGATTGATGCTATATTCATGTCTTGCTAGTAGGAGTAGTACAGTAGTATCTT
1077339|F|0-19:A>G-19:A>G	TGCAGTGCACACAAACACAATCAATAATCCGCCACTTTCTGTCTGCGCCACGTTCTTCACGCGCTGGGC	TGCAGTGCACACAAACACAATCAATAATCCGCCACTTTCTGTCTGCGCCACGTTCTTCACGCGCTGGGC
1123459|F|0-15:T>A-15:T>A	TGCAGAATGAATAGATATACACCCACCACCAACCCCAAGCCCACCGTACCCTTCTTCCATAGTCTTTCT	TGCAGAATGAATAGATATACACCCACCACCAACCCCAAGCCCACCGTACCCTTCTTCCATAGTCTTTCT
1863647|F|0-51:G>T-51:G>T	TGCAGTGCCGCATGAGTCGGAGCGAGCCATCGACCTTGCACGAGTGTCTAGGAGGCAAGGTCGCGGGGC	TGCAGTGCCGCATGAGTCGGAGCGAGCCATCGACCTTGCACGAGTGTCTAGGAGGCAAGGTCGCGGGGC
1031374|F|0-48:T>A-48:T>A	TGCAGTCAGATTTTTTTCATTTTTCATAACGAACCAAAGGGACCAAAATAAAGTGATCCGAGATCGGAA	TGCAGTCAGATTTTTTTCATTTTTCATAACGAACCAAAGGGACCAAAATAAAGTGATCCG
1257409|F|0-19:C>T-19:C>T	TGCAGCTGGAACAAGGTCACGACGATGCTTGGATAGTTGAGTTGTTCTTGGGGCACACCTTCATGATCG	TGCAGCTGGAACAAGGTCACGACGATGCTTGGATAGTTGAGTTGTTCTTGGGGCACACCTTCATGATCG
2261890|F|0-68:G>A-68:G>A	TGCAGGTCTGAAGCTCGTGTTAGCTTAGCTAGGCTCAGCAATCGACATCGTATCTGCATGTACTCGACG	TGCAGGTCTGAAGCTCGTGTTAGCTTAGCTAGGCTCAGCAATCGACATCGTATCTGCATGTACTCGACG
2277157|F|0-36:T>C-36:T>C	TGCAGATCAGACCGCTATAGGGCGTCGGGCTATAGATGCTCTTAGCTAGCGCCGATCGATCGGGAGCAC	TGCAGATCAGACCGCTATAGGGCGTCGGGCTATAGATGCTCTTAGCTAGCGCCGATCGATCGGGAGCAC
1125624|F|0-6:T>C-6:T>C	TGCAGTTGAAAGTCCTCTGAAAAAAAAAAGCAAAAAACATACAACCAGAGACGCATGTGGAAATTGTGT	TGCAGTTGAAAGTCCTCTGAAAAAAAAAAGCAAAAAACATACAACCAGAGACGCATGTGGAAATTGTGT
991446|F|0-19:T>G-19:T>G	TGCAGTGGTCTCGCTCCCATATTACTCAAACCTGAGCCTAAGTAGGCCGCTGTTGCGCTAGCTAACTTG	TGCAGTGGTCTCGCTCCCATATTACTCAAACCTGAGCCTAAGTAGGCCGCTGTTGCGCTAGCTAACTTG
1078423|F|0-33:A>G-33:A>G	TGCAGAACTAGAACTCACATCTCACTAGTTTTTAAACTGCGCGATGTGGGTCTTGATGATCTGGCCGAG	TGCAGAACTAGAACTCACATCTCACTAGTTTTTAAACTGCGCGATGTGGGTCTTGATGATCTGGCCGAG
1127884|F|0-33:A>G-33:A>G	TGCAGCGGTGTGGCCCGCCCAAACTTATGGGCCAAACCAACCGCGGTCCTCGCGTATCCTCAAGCCGAC	TGCAGCGGTGTGGCCCGCCCAAACTTATGGGCCAAACCAACCGCGGTCCTCGCGTATCCTCAAGCCGAC
1099971|F|0-31:C>T-31:C>T	TGCAGCAGTCAACACAAAGTCAACCTGAAGCCAGTGCAAGTGGAGGTGGTTAAAATAACCTACCGAGAT	TGCAGCAGTCAACACAAAGTCAACCTGAAGCCAGTGCAAGTGGAGGTGGTTAAAATAACCTACCGAGAT
1099971|F|0-65:A>G-65:A>G	TGCAGCAGTCAACACAAAGTCAACCTGAAGCCAGTGCAAGTGGAGGTGGTTAAAATAACCTACCGAGAT	TGCAGCAGTCAACACAAAGTCAACCTGAAGCCAGTGCAAGTGGAGGTGGTTAAAATAACCTACCGAGAT
1065547|F|0-28:A>G-28:A>G	TGCAGAGCATAGTTTTAAATAGTGAGCTATGCTAATTAGCGGCACACTGCTCAAACTGGTATAACACAG	TGCAGAGCATAGTTTTAAATAGTGAGCTATGCTAATTAGCGGCACACTGCTCAAACTGGTATAACACAG
1187451|F|0-41:G>A-41:G>A	TGCAGCAGCTTCACCTTGGCCGCCATCACGTTCGCCACCTGGTCCACGGCGGAAGCTGCTCTCATTCCA	TGCAGCAGCTTCACCTTGGCCGCCATCACGTTCGCCACCTGGTCCACGGCGGAAGCTGCTCTCATTCCA
1082125|F|0-20:G>A-20:G>A	TGCAGGAATAAAGTGGCTACGCTTTTGGGGCCATGGTGTTCCAAGTGTGAACGTATGTGCATACCGAGA	TGCAGGAATAAAGTGGCTACGCTTTTGGGGCCATGGTGTTCCAAGTGTGAACGTATGTGCATACCGAGA
1112507|F|0-7:A>G-7:A>G	TGCAGCGAGGGATGGCACTCGGCGAAGTAGGGAAGGCGGAGAAATGGGACTCCGAGATCGGAAGAGCGG	TGCAGCGAGGGATGGCACTCGGCGAAGTAGGGAAGGCGGAGAAATGGGACTCCG
1126229|F|0-30:G>C-30:G>C	TGCAGGAGTCTTGGTTTGATGGTGTTTCGCGATCAACTTAACTGCATCTCCTTCGTAGGGAAATTGGAG	TGCAGGAGTCTTGGTTTGATGGTGTTTCGCGATCAACTTAACTGCATCTCCTTCGTAGGGAAATTGGAG
978301|F|0-34:T>C-34:T>C	TGCAGTGTATAAACAGCCAGAAAGCAGACTTTTATACTCATCATAGCTTCGGAGCCGAGATCGGAAGAG	TGCAGTGTATAAACAGCCAGAAAGCAGACTTTTATACTCATCATAGCTTCGGAGCCG
978301|F|0-38:C>T-38:C>T	TGCAGTGTATAAACAGCCAGAAAGCAGACTTTTATACTCATCATAGCTTCGGAGCCGAGATCGGAAGAG	TGCAGTGTATAAACAGCCAGAAAGCAGACTTTTATACTCATCATAGCTTCGGAGCCG
1111900|F|0-8:G>T-8:G>T	TGCAGATCGTCGGGCGTGAAGCCAAGCCAGAGGTTGTGCTCAGGGATGTACTCGGCGCGACCTCGGAAC	TGCAGATCGTCGGGCGTGAAGCCAAGCCAGAGGTTGTGCTCAGGGATGTACTCGGCGCGACCTCGGAAC
1241338|F|0-6:T>G-6:T>G	TGCAGCTGATTTAGGGGCGTGAAAGTGAGGGAAGCAGGCGCGGTAGTTCATGCCGACAAGGGGAAGCAG	TGCAGCTGATTTAGGGGCGTGAAAGTGAGGGAAGCAGGCGCGGTAGTTCATGCCGACAAGGGGAAGCAG
1125412|F|0-48:T>A-48:T>A	TGCAGTCAGATTTTTTTCATTTTTCATAACGAACCAAAGGGACCAAAATAAAGTGATCCGGGAGAATTA	TGCAGTCAGATTTTTTTCATTTTTCATAACGAACCAAAGGGACCAAAATAAAGTGATCCGGGAGAATTA
1091864|F|0-54:A>G-54:A>G	TGCAGTAATTCCTGATTGGTAGTAGTTCTAAACAAATACTTGTACTGCCTTATCATATGTCTATCCGAG	TGCAGTAATTCCTGATTGGTAGTAGTTCTAAACAAATACTTGTACTGCCTTATCATATGTCTATCCGAG
1090990|F|0-13:G>A-13:G>A	TGCAGGCTAGCCTGCCCTACCACCACACCAGCAGGAGCGCTGGGCACTTGGCACGAGCATTTCACGCAA	TGCAGGCTAGCCTGCCCTACCACCACACCAGCAGGAGCGCTGGGCACTTGGCACGAGCATTTCACGCAA
1093214|F|0-15:G>A-15:G>A	TGCAGGGCCCCGCGCGGCGTCAAATCGCACGGTGGCTGGGGTGGAGGCGGAGCCACCGAACGAGGCCCG	TGCAGGGCCCCGCGCGGCGTCAAATCGCACGGTGGCTGGGGTGGAGGCGGAGCCACCGAACGAGGCCCG
1016084|F|0-19:C>T-19:C>T	TGCAGATTAGCTGCATGCACGGGCGTGTGCTGTTAGTCTGTTAGTACGTGCAGGCTAATTGCATGGATG	TGCAGATTAGCTGCATGCACGGGCGTGTGCTGTTAGTCTGTTAGTACGTGCAGGCTAATTGCATGGATG	7AS_4141656_532_2384_3013048_3278130_
1016084|F|0-29:C>A-29:C>A	TGCAGATTAGCTGCATGCATGGGCGTGTGCTGTTAGTCTGTTAGTACGTGCAGGCTAATTGCATGGATG	TGCAGATTAGCTGCATGCATGGGCGTGTGCTGTTAGTCTGTTAGTACGTGCAGGCTAATTGCATGGATG	7AS_4141656_532_2384_3013048_3278130_
2254132|F|0-33:A>G-33:A>G	TGCAGATCGATACCGTGTTGCTCCTGCTTGTTAAATGGCGCAGCGAACTTGATTCGGTATCCCATTCCC	TGCAGATCGATACCGTGTTGCTCCTGCTTGTTAAATGGCGCAGCGAACTTGATTCGGTATCCCATTCCC
2254313|F|0-7:T>A-7:T>A	TGCAGGATTCGAACCTAGGTCCTTCACAATAAGCACAGCCGCAATAACCAGCTAGGCAACCGAGATCGG	TGCAGGATTCGAACCTAGGTCCTTCACAATAAGCACAGCCGCAATAACCAGCTAGGCAACCG	7BL_6661953_5149_125951_1904738_6582944_
3384672|F|0-6:T>A-6:T>A	TGCAGGTTTCGAACCTAGGTCCTTCAACAATGAGCACAGCCGCAATAACCAGCTAGGCAACCGAGATCG	TGCAGGTTTCGAACCTAGGTCCTTCAACAATGAGCACAGCCGCAATAACCAGCTAGGCAACCG	7BL_6661953_5149_125951_1904738_6582944_
1078943|F|0-45:A>G-45:A>G	TGCAGGTAGGCTTCCAATCCTGAAGTTACATTTGCTCTGCTCAGTACTCGTGCATTTCTGCTCTGTCAC	TGCAGGTAGGCTTCCAATCCTGAAGTTACATTTGCTCTGCTCAGTACTCGTGCATTTCTGCTCTGTCAC
5582449|F|0-32:T>C-32:T>C	TGCAGCAACGGCACCAGCGACGCCACGGAGAATACCCCCGCGGTCACCAGGAACCAGCCAAGCCCAGCG	TGCAGCAACGGCACCAGCGACGCCACGGAGAATACCCCCGCGGTCACCAGGAACCAGCCAAGCCCAGCG
2303774|F|0-6:T>A-6:T>A	TGCAGCTGCTGCTCCTGAGAGCTCACACGGTCGTCGAGGAGGCGGATGGGCGATACATCACCAACTCCG	TGCAGCTGCTGCTCCTGAGAGCTCACACGGTCGTCGAGGAGGCGGATGGGCGATACATCACCAACTCCG	7DL_3393343_27995_851027_3292892_885829_
1002571|F|0-5:C>G-5:C>G	TGCAGCGTTCCTGCACAAACACACGCGACGCACACACGCGCACCTACGCGCCATGCACATACACATGGC	TGCAGCGTTCCTGCACAAACACACGCGACGCACACACGCGCACCTACGCGCCATGCACATACACATGGC
3064691|F|0-15:A>T-15:A>T	TGCAGGCTGATTTCAACAAGCGAAGGTGACTGAATATTCACGTGCCGAGATCGGAAGAGCGGTTCAGCA	TGCAGGCTGATTTCAACAAGCGAAGGTGACTGAATATTCACGTGCCG
1089822|F|0-15:G>A-15:G>A	TGCAGGTGTGCAGAGGGTTTCCAGACCTGGAGATGCGAGCCTCTGCGGTGAAGTTTCTCTTGGTTGTAG	TGCAGGTGTGCAGAGGGTTTCCAGACCTGGAGATGCGAGCCTCTGCGGTGAAGTTTCTCTTGGTTGTAG
2259055|F|0-60:C>T-60:C>T	TGCAGGTGAGTTTGCTGTAGACTCTGTCGATGATTTGGTGCAACTGCAACGGATCATGGCCTCCGAGAT	TGCAGGTGAGTTTGCTGTAGACTCTGTCGATGATTTGGTGCAACTGCAACGGATCATGGCCTCCGAGAT
10984197|F|0-42:A>G-42:A>G	TGCAGAAGCACTCCACACTTATCTTCATCCAGCGACAGGATCAGCCATGTTGCATTTTCGTAACCGAGA	TGCAGAAGCACTCCACACTTATCTTCATCCAGCGACAGGATCAGCCATGTTGCATTTTCGTAACCGAGA
1119832|F|0-44:A>C-44:A>C	TGCAGAAGCACTCCACACTTATCTTCATCCAGCGACAGGATCGGACATGTTGCATTTTCGTAACCGAGA	TGCAGAAGCACTCCACACTTATCTTCATCCAGCGACAGGATCGGACATGTTGCATTTTCGTAACCGAGA
1026215|F|0-12:A>T-12:A>T	TGCAGGTTCCAGAGGGGGCTGAAGCGGAGGCCCTTGGCGCTCATCAGGAAGCTGCGCAAGGCGGTAATG	TGCAGGTTCCAGAGGGGGCTGAAGCGGAGGCCCTTGGCGCTCATCAGGAAGCTGCGCAAGGCGGTAATG
1114536|F|0-51:G>A-51:G>A	TGCAGCCTCAGCAGTCCAACCCTCACATGCACCACCACACGCACGCGCACAGGGAAGACCCGCCCTCGC	TGCAGCCTCAGCAGTCCAACCCTCACATGCACCACCACACGCACGCGCACAGGGAAGACCCGCCCTCGC
1149978|F|0-14:T>C-14:T>C	TGCAGAAGTCGATGTGCTATTTATGGGCTACGAAACGCTTATTTAGTGATTTCATCTACTCCATCTATG	TGCAGAAGTCGATGTGCTATTTATGGGCTACGAAACGCTTATTTAGTGATTTCATCTACTCCATCTATG
1378457|F|0-41:C>T-41:C>T	TGCAGCCCGCTGCATCAATCAGGCGTTTGACCTTGTTCCTGCGTGCACGCCATTTGGCTCAGTTCTGAA	TGCAGCCCGCTGCATCAATCAGGCGTTTGACCTTGTTCCTGCGTGCACGCCATTTGGCTCAGTTCTGAA	7DL_3389672_6970_116536_3212059_3286800_3291474_
990916|F|0-11:C>G-11:C>G	TGCAGGTTGACCATACCGCAGCAATGCCCAACTGGCTACAAGCTACAACAATGACTACGGTAGATCCTG	TGCAGGTTGACCATACCGCAGCAATGCCCAACTGGCTACAAGCTACAACAATGACTACGGTAGATCCTG
1233752|F|0-17:A>G-17:A>G	TGCAGTCGTAGACTTGGAAGTTGTGGAGCACATCCAGAGGGGTGAGCTCTTCAAAGCCAGGCTCCCGAG	TGCAGTCGTAGACTTGGAAGTTGTGGAGCACATCCAGAGGGGTGAGCTCTTCAAAGCCAGGCTCCCGAG
1233752|F|0-67:A>G-67:A>G	TGCAGTCGTAGACTTGGGAGTTGTGGAGCACATCCAGAGGGGTGAGCTCTTCAAAGCCAGGCTCCCGAG	TGCAGTCGTAGACTTGGGAGTTGTGGAGCACATCCAGAGGGGTGAGCTCTTCAAAGCCAGGCTCCCGAG
998133|F|0-39:G>T-39:G>T	TGCAGTAGTGGAACCCAAATGCTTTGGTCAGTGAGTATTGGCAAAATGGATAGTGGTGTCCGCAATTTC	TGCAGTAGTGGAACCCAAATGCTTTGGTCAGTGAGTATTGGCAAAATGGATAGTGGTGTCCGCAATTTC
2362198|F|0-37:C>T-37:C>T	TGCAGCTACTCACCAGGTAGACGGCGTCCCTGGCGGCCATGGCGATGATGTCGGCGCAGGAGACGGTGA	TGCAGCTACTCACCAGGTAGACGGCGTCCCTGGCGGCCATGGCGATGATGTCGGCGCAGGAGACGGTGA	7DL_3358347_1481_7616_1918758_1917250_
1094315|F|0-45:A>C-45:A>C	TGCAGTGACGGCGCGTCCAGTTCTTCCGCCTCGCAGTGTTCGTGCATGCGGTGGCCGAGATCGGAAGAG	TGCAGTGACGGCGCGTCCAGTTCTTCCGCCTCGCAGTGTTCGTGCATGCGGTGGCCG
1096317|F|0-25:T>C-25:T>C	TGCAGCTTCCTCAATGTATGCCTCATCATGGGGCTCGCTGTGCTGCTGGCGGACAGCCGCGGCCCCGCT	TGCAGCTTCCTCAATGTATGCCTCATCATGGGGCTCGCTGTGCTGCTGGCGGACAGCCGCGGCCCCGCT	7AS_4247562_5227_45604_4068194_4083398_
4407090|F|0-55:G>A-55:G>A	TGCAGCGGCTCGGTGCTCGACGGTGAGGGTGGCTCAAAACAAACCACGCTACAGCGAATGCCTCGACAG	TGCAGCGGCTCGGTGCTCGACGGTGAGGGTGGCTCAAAACAAACCACGCTACAGCGAATGCCTCGACAG	7DL_3346751_1491_14089_1442896_2138678_
1036982|F|0-55:G>C-55:G>C	TGCAGGCAATGTCTGGTTTCCACTTTCCACGCCAGTTAAGTTGGCACCGCAACCAGCTAGTACTGCTTT	TGCAGGCAATGTCTGGTTTCCACTTTCCACGCCAGTTAAGTTGGCACCGCAACCAGCTAGTACTGCTTT
1228810|F|0-29:C>G-29:C>G	TGCAGAAGCCATGAGTACTGCCATTGGAGCTGCTGTTGATGGCCCATGAGGAGAGTGCGCCCAAGGGAT	TGCAGAAGCCATGAGTACTGCCATTGGAGCTGCTGTTGATGGCCCATGAGGAGAGTGCGCCCAAGGGAT
2278665|F|0-45:G>C-45:G>C	TGCAGACGAATAGAGTAGTTTCGAAGGACAAACTTCGTCGTCGTCGCATCGGGCCATTGCCCAGGCCGA	TGCAGACGAATAGAGTAGTTTCGAAGGACAAACTTCGTCGTCGTCGCATCGGGCCATTGCCCAGGCCGA
1252111|F|0-48:G>A-48:G>A	TGCAGGTAGGTTCGTTCGTCCATTAGATCGGCGTTCAACCATGCCAAAGCGGACACATGTACGTACGTA	TGCAGGTAGGTTCGTTCGTCCATTAGATCGGCGTTCAACCATGCCAAAGCGGACACATGTACGTACGTA
1125377|F|0-39:A>C-39:A>C	TGCAGAGAGGGCACATCTCGCTCGCCTTGAGGGCGAGCAAGAGGCACTCGCCATGGAAGACGTGGGGCC	TGCAGAGAGGGCACATCTCGCTCGCCTTGAGGGCGAGCAAGAGGCACTCGCCATGGAAGACGTGGGGCC	7DS_3963479_7298_123072_3809373_686794_
1149602|F|0-64:C>G-64:C>G	TGCAGCGCGTCCATTACGTCATCCATGAGCCTCTCCGTGTAGTCGTCGCGCAGGAGGATGCCGACGTCG	TGCAGCGCGTCCATTACGTCATCCATGAGCCTCTCCGTGTAGTCGTCGCGCAGGAGGATGCCGACGTCG
3029632|F|0-5:T>C-5:T>C	TGCAGTTGGACCGGCGTGGAGTGCAGCAGTGCTCACCCGAGATCGGAAGAGCGGTTCAGCAGGAATGCC	TGCAGTTGGACCGGCGTGGAGTGCAGCAGTGCTCACCCG
1224874|F|0-27:T>C-27:T>C	TGCAGTCTCTTCTGTGACCACCGCACATGGCCAGCTCCCCTCAGCTCGCGCCCGCCAAAAAAGAACGAG	TGCAGTCTCTTCTGTGACCACCGCACATGGCCAGCTCCCCTCAGCTCGCGCCCGCCAAAAAAGAACGAG
1228591|F|0-39:G>T-39:G>T	TGCAGGGGAAGCTAGCAGCGGGAGGCTGGGCCTTGGCGTGGCCCATGAGCGCGGGGCCGAGATCGGAAG	TGCAGGGGAAGCTAGCAGCGGGAGGCTGGGCCTTGGCGTGGCCCATGAGCGCGGGGCCG
1092409|F|0-12:T>C-12:T>C	TGCAGCAGCACATTCTCGTTAGCGATATATCAGCGGGCCGTGAAGATTGATGCGGCCATGCGTGGCCCG	TGCAGCAGCACATTCTCGTTAGCGATATATCAGCGGGCCGTGAAGATTGATGCGGCCATGCGTGGCCCG
979990|F|0-61:C>A-61:C>A	TGCAGTCCAATCATGCACATATCCAGGTACTGAAGTATGAACTACCTGGGGATGCTTTTAGCGGTTCCC	TGCAGTCCAATCATGCACATATCCAGGTACTGAAGTATGAACTACCTGGGGATGCTTTTAGCGGTTCCC
990910|F|0-20:C>G-20:C>G	TGCAGCTTAGCCGCCGACGACGGAAGGCTGCCTCTGAACTTGTTATTCATGATGTAGAGCCTCGTCATG	TGCAGCTTAGCCGCCGACGACGGAAGGCTGCCTCTGAACTTGTTATTCATGATGTAGAGCCTCGTCATG
990910|F|0-52:T>C-52:T>C	TGCAGCTTAGCCGCCGACGAGGGAAGGCTGCCTCTGAACTTGTTATTCATGATGTAGAGCCTCGTCATG	TGCAGCTTAGCCGCCGACGAGGGAAGGCTGCCTCTGAACTTGTTATTCATGATGTAGAGCCTCGTCATG
1103347|F|0-50:G>T-50:G>T	TGCAGGAGATGGGCTCCTCACCTGACGACCACCAGCAGCAGCCCCATGCAGGCGACCGAGATCGGAAGA	TGCAGGAGATGGGCTCCTCACCTGACGACCACCAGCAGCAGCCCCATGCAGGCGACCG
2278971|F|0-42:C>T-42:C>T	TGCAGATGTTCCCCAGCGACAGATCGACCTCGATCGTCTTCACCCGAGAGGTAACCGTCCATCCCGCTT	TGCAGATGTTCCCCAGCGACAGATCGACCTCGATCGTCTTCACCCGAGAGGTAACCGTCCATCCCGCTT
1088769|F|0-59:C>G-59:C>G	TGCAGATCTCCGTGTTGGCCGACCAAGACGCTGATTCACCACTGCTACACCCCGCGCGCCGATTCACCA	TGCAGATCTCCGTGTTGGCCGACCAAGACGCTGATTCACCACTGCTACACCCCGCGCGCCGATTCACCA
1201588|F|0-43:G>A-43:G>A	TGCAGGAACACTGACAGCTTGTTTCAGTTTTGTAAACAAGTTTGGGAACACTGACGAAACAAAACGGCA	TGCAGGAACACTGACAGCTTGTTTCAGTTTTGTAAACAAGTTTGGGAACACTGACGAAACAAAACGGCA
1045005|F|0-16:C>A-16:C>A	TGCAGTTTTGTATGTACGATATGATCCACTGTACCAGTGGCAGATGGGGACGCCTATTTTTCCGAGATC	TGCAGTTTTGTATGTACGATATGATCCACTGTACCAGTGGCAGATGGGGACGCCTATTTTTCCG
1863632|F|0-7:T>C-7:T>C	TGCAGTTTTGAATGTATGATATGATCGACCGTACCAGTGGCAGATGGGGACGCTTGTTTTTCCGAGATC	TGCAGTTTTGAATGTATGATATGATCGACCGTACCAGTGGCAGATGGGGACGCTTGTTTTTCCG
979259|F|0-20:G>A-20:G>A	TGCAGCACAAAGCAAGCAGCGTCATTAGGCCAATTATCCATACATGCATTACACAACACACGACAAAAT	TGCAGCACAAAGCAAGCAGCGTCATTAGGCCAATTATCCATACATGCATTACACAACACACGACAAAAT
1207458|F|0-25:C>T-25:C>T	TGCAGCACGCTTGCACACGGCGCCTCAACTTAACAGAGCATGCGTACGCAGGCGTGCGAGTGCAACGTG	TGCAGCACGCTTGCACACGGCGCCTCAACTTAACAGAGCATGCGTACGCAGGCGTGCGAGTGCAACGTG
1220742|F|0-19:C>T-19:C>T	TGCAGGAGTTGCTTCCTCCCGATTCCCCTCCTCACCCCATACGAACCCTAGCTGCTGCACCAACGCAAT	TGCAGGAGTTGCTTCCTCCCGATTCCCCTCCTCACCCCATACGAACCCTAGCTGCTGCACCAACGCAAT	7AL_4466188_4605_38205_1372009_4361429_
1272092|F|0-66:A>G-66:A>G	TGCAGGAGTTGTTTCGTCCCGATTCCCCTCCTCCTGACCCATGAACCCTAGCTGCTGCACCAACGCAAG	TGCAGGAGTTGTTTCGTCCCGATTCCCCTCCTCCTGACCCATGAACCCTAGCTGCTGCACCAACGCAAG	7AL_4254333_854_5131
1012827|F|0-63:C>G-63:C>G	TGCAGTGTATTTATACAACAGTTCAGATAATAATTCCAGAATTTGCTGGACCATTTCTTCACCCAAGAT	TGCAGTGTATTTATACAACAGTTCAGATAATAATTCCAGAATTTGCTGGACCATTTCTTCACCCAAGAT
1004030|F|0-18:G>A-18:G>A	TGCAGAGGAGCCGAACCCGTTGTTGAGGCCATCAATCTCGTCCAGCAGCTTGCCCCGAGGAAGTGGGAC	TGCAGAGGAGCCGAACCCGTTGTTGAGGCCATCAATCTCGTCCAGCAGCTTGCCCCGAGGAAGTGGGAC
1219644|F|0-12:C>T-12:C>T	TGCAGTTGGTGTCGGTGCATGTGGCAATGGGTCAGCATCAGAAACTGTGCCCATGGAGGCGAATGGCGT	TGCAGTTGGTGTCGGTGCATGTGGCAATGGGTCAGCATCAGAAACTGTGCCCATGGAGGCGAATGGCGT
1106013|F|0-19:G>C-19:G>C	TGCAGAAGACGTTGTCCTGGGTCCTGAGCACCGCCTCGGCGAGCGAGGCCGAGGAGACCACGATGGCCC	TGCAGAAGACGTTGTCCTGGGTCCTGAGCACCGCCTCGGCGAGCGAGGCCGAGGAGACCACGATGGCCC
1058939|F|0-62:G>A-62:G>A	TGCAGTGGTTGTTGTAGCACCAACATGATCACTGAGCACATGAGCAGCCGAGCCATTTTTTCGGCCAAC	TGCAGTGGTTGTTGTAGCACCAACATGATCACTGAGCACATGAGCAGCCGAGCCATTTTTTCGGCCAAC
1279776|F|0-5:C>T-5:C>T	TGCAGCGGTAAGAAACAGCTGTTGTTTACAGTGTCATACGGCACTTCCTGGTCAAAGAATCTTCACCGA	TGCAGCGGTAAGAAACAGCTGTTGTTTACAGTGTCATACGGCACTTCCTGGTCAAAGAATCTTCACCGA
1279776|F|0-62:T>A-62:T>A	TGCAGCGGTAAGAAACAGCTGTTGTTTACAGTGTCATACGGCACTTCCTGGTCAAAGAATCTTCACCGA	TGCAGCGGTAAGAAACAGCTGTTGTTTACAGTGTCATACGGCACTTCCTGGTCAAAGAATCTTCACCGA
2254920|F|0-9:C>A-9:C>A	TGCAGCGATCGCTGGAATTTCCTATTGGACGCACATTGCGTAAAAATGTCGACCCTTCGCACAGACCTA	TGCAGCGATCGCTGGAATTTCCTATTGGACGCACATTGCGTAAAAATGTCGACCCTTCGCACAGACCTA
1028725|F|0-39:G>A-39:G>A	TGCAGGAACGCGGCCAGGCCTCCGTTAATGTCGGAGGGGGTGTTGAGGCGGTCGGAGACGAAGGACGAG	TGCAGGAACGCGGCCAGGCCTCCGTTAATGTCGGAGGGGGTGTTGAGGCGGTCGGAGACGAAGGACGAG
1104662|F|0-39:C>G-39:C>G	TGCAGTCCGACACCGGTGTTTGTCGGGGGTTGACGGCCACTCTACTGCCAAAGGAAATTTGCCCCGAGA	TGCAGTCCGACACCGGTGTTTGTCGGGGGTTGACGGCCACTCTACTGCCAAAGGAAATTTGCCCCGAGA
1110278|F|0-6:C>T-6:C>T	TGCAGTCACAGTAGAGTATTCATGTCATTTGTACAATCATAAATGGGGCAGAGGATAACACGAGCATGG	TGCAGTCACAGTAGAGTATTCATGTCATTTGTACAATCATAAATGGGGCAGAGGATAACACGAGCATGG
1023239|F|0-66:G>C-66:G>C	TGCAGCCATTTCTTTCTTTGAGAGGTCACCCGAGTGGCCAGCCAACCAATCTGCGGTGGTAAACTGGTA	TGCAGCCATTTCTTTCTTTGAGAGGTCACCCGAGTGGCCAGCCAACCAATCTGCGGTGGTAAACTGGTA
1116797|F|0-35:A>G-35:A>G	TGCAGACTGAGCAAATTGGGCGATTCATGGCAGCGATCAGCAAGATTATGATTCCCGAGATCGGAAGAG	TGCAGACTGAGCAAATTGGGCGATTCATGGCAGCGATCAGCAAGATTATGATTCCCG
1125810|F|0-15:A>C-15:A>C	TGCAGAGTACACAGAACCCACTGTAGAACATTCAGAGTGTAACATCAAGTGTATAGTGTACATTCATGC	TGCAGAGTACACAGAACCCACTGTAGAACATTCAGAGTGTAACATCAAGTGTATAGTGTACATTCATGC
1400110|F|0-34:C>A-34:C>A	TGCAGAAAGTTGACAGAGTAAATGCAAATATCTTCTATATTTATTCCACTGAAACCACCGAGATCGGAA	TGCAGAAAGTTGACAGAGTAAATGCAAATATCTTCTATATTTATTCCACTGAAACCACCG
1400110|F|0-8:G>C-8:G>C	TGCAGAAAGTTGACAGAGTAAATGCAAATATCTTCTATATTTATTCCACTGAAACCACCGAGATCGGAA	TGCAGAAAGTTGACAGAGTAAATGCAAATATCTTCTATATTTATTCCACTGAAACCACCG
1095318|F|0-17:G>C-17:G>C	TGCAGGCTACAAACTCGGCGGGACTTCCGATCTTGTGTGCAACAGTGCGTACGGAGGCAATCGTTTCGG	TGCAGGCTACAAACTCGGCGGGACTTCCGATCTTGTGTGCAACAGTGCGTACGGAGGCAATCGTTTCGG
4004081|F|0-38:C>G-38:C>G	TGCAGGCTACAAACTCGGCGGGACTTCCGATCTTGTGTCGAACAGTGCGTACGGAGGCAATCGTTTCAG	TGCAGGCTACAAACTCGGCGGGACTTCCGATCTTGTGTCGAACAGTGCGTACGGAGGCAATCGTTTCAG
1013493|F|0-44:G>A-44:G>A	TGCAGGCCTCCCAGGGTGCCACGACCATGGGAATCAGCCGATCTGGCGGCCCTCGGCCAGATCTGCTTG	TGCAGGCCTCCCAGGGTGCCACGACCATGGGAATCAGCCGATCTGGCGGCCCTCGGCCAGATCTGCTTG	7AS_4249387_881_3228_4084170_2001752_
4991333|F|0-18:T>G-18:T>G	TGCAGCCCATCCACAAGCTTTTCACTTACGTACATTAAGGTTGAGGGGGCAGCTCCTAACTGGCGCGTT	TGCAGCCCATCCACAAGCTTTTCACTTACGTACATTAAGGTTGAGGGGGCAGCTCCTAACTGGCGCGTT
1112918|F|0-26:A>G-26:A>G	TGCAGGCGCAGGCCGAGACGAGACGGACAGGCGCCATGTGCGGGCAGCGCGCACGTACCCGAGATCGGA	TGCAGGCGCAGGCCGAGACGAGACGGACAGGCGCCATGTGCGGGCAGCGCGCACGTACCCG
7910250|F|0-6:T>C-6:T>C	TGCAGGTGCAGGCCGAGACGAGACGGACAGGCGCCATGTGCGCGCGCACGTACCCGAGATCGGAAGAGC	TGCAGGTGCAGGCCGAGACGAGACGGACAGGCGCCATGTGCGCGCGCACGTACCCG
7940582|F|0-25:G>A-25:G>A	TGCAGCAAGCCATGGGTCGCTGCCAGCCTCTTCCTCTCCCACGGGGCCGAGATCGGAAGAGCGGTTCAG	TGCAGCAAGCCATGGGTCGCTGCCAGCCTCTTCCTCTCCCACGGGGCCG
10984473|F|0-17:A>G-17:A>G	TGCAGGGCGGAGACGGCAGAGCTCTGGAACCTGAGGTCGGTCTTGAAGTCCTGCGCGATCTCGCGGACG	TGCAGGGCGGAGACGGCAGAGCTCTGGAACCTGAGGTCGGTCTTGAAGTCCTGCGCGATCTCGCGGACG	7AS_4192169_11166_135244_1179557_4043678_
1342348|F|0-64:G>T-64:G>T	TGCAGGGCGGAGACGGCGGAGCTCTGGAAGCGGAGGTCGGTCTTGAAGTCCTGCGCGATCTCCCGCACC	TGCAGGGCGGAGACGGCGGAGCTCTGGAAGCGGAGGTCGGTCTTGAAGTCCTGCGCGATCTCCCGCACC	7DS_3892536_9118_201932_1536247_981941_
1209199|F|0-40:G>A-40:G>A	TGCAGAGCGGCAACGGGTACATCAGCTACGGCGCGCTGCGGAGGGACAACGTGCCCTGCTCCGTGCGCG	TGCAGAGCGGCAACGGGTACATCAGCTACGGCGCGCTGCGGAGGGACAACGTGCCCTGCTCCGTGCGCG
1012290|F|0-43:C>G-43:C>G	TGCAGGAGCGAGCGAGGGAGGAGCGGCTAGGTCTCCAGCGCCCCCTTTTATACCCCCACCACGCGAAAT	TGCAGGAGCGAGCGAGGGAGGAGCGGCTAGGTCTCCAGCGCCCCCTTTTATACCCCCACCACGCGAAAT	7AL_4521116_27414_446791_3295952_3278906_
1279356|F|0-41:G>C-41:G>C	TGCAGCCGAGTTGGCGCCATCGCCGATAGCAGAGTCCCGATGGATCAACAAGAAGAAGAGTTGTGACAC	TGCAGCCGAGTTGGCGCCATCGCCGATAGCAGAGTCCCGATGGATCAACAAGAAGAAGAGTTGTGACAC
1279356|F|0-49:A>G-49:A>G	TGCAGCCGAGTTGGCGCCATCGCCGATAGCAGAGTCCCGATGGATCAACAAGAAGAAGAGTTGTGACAC	TGCAGCCGAGTTGGCGCCATCGCCGATAGCAGAGTCCCGATGGATCAACAAGAAGAAGAGTTGTGACAC
1084505|F|0-19:A>G-19:A>G	TGCAGTTGGTGGTGGGGAGACTGAAGGTCGGCTTGCAGCCCTTCCTCCAGTCCTGGCGGTCCACCATCT	TGCAGTTGGTGGTGGGGAGACTGAAGGTCGGCTTGCAGCCCTTCCTCCAGTCCTGGCGGTCCACCATCT
994818|F|0-18:A>C-18:A>C	TGCAGTAAACTGTGCACAAAACGGGACGGTCTCTGAGGTTAACCTTTTTGGCCTTGTCTTGGCCGACGA	TGCAGTAAACTGTGCACAAAACGGGACGGTCTCTGAGGTTAACCTTTTTGGCCTTGTCTTGGCCGACGA
3222485|F|0-10:C>G-10:C>G	TGCAGGAGCGCCTCTCGTACTTATCCGTTTTGTACGCGTCCCGAGATCGGAAGAGCGGTTCAGCAGGAA	TGCAGGAGCGCCTCTCGTACTTATCCGTTTTGTACGCGTCCCG
1211189|F|0-39:T>C-39:T>C	TGCAGATGACACGAGCAAATCTGAACTTTGTTTTTCTCCTTTTTTCTTCTCTGCTATGCCCCCTAGACT	TGCAGATGACACGAGCAAATCTGAACTTTGTTTTTCTCCTTTTTTCTTCTCTGCTATGCCCCCTAGACT
2258975|F|0-41:G>T-41:G>T	TGCAGAGAAATGAGTAATGTTCTGCCCTTTTTCTTTATCGAGGTACCGTTCTTGCTTCTTTTTTAATGT	TGCAGAGAAATGAGTAATGTTCTGCCCTTTTTCTTTATCGAGGTACCGTTCTTGCTTCTTTTTTAATGT
1038571|F|0-67:G>A-67:G>A	TGCAGATCCCGCCCGAGGAGAAACGAGCGTCAGCAAATCAAACAATCACCGAAGCTACTGAATCCAAGC	TGCAGATCCCGCCCGAGGAGAAACGAGCGTCAGCAAATCAAACAATCACCGAAGCTACTGAATCCAAGC
1010753|F|0-5:G>C-5:G>C	TGCAGGTAGCCTTCCAACAGGGCATACAAATAGAGAATGCAAGATTTATGTGAAGGCTGAGCTTGAACT	TGCAGGTAGCCTTCCAACAGGGCATACAAATAGAGAATGCAAGATTTATGTGAAGGCTGAGCTTGAACT
3064946|F|0-45:A>C-45:A>C	TGCAGTGTCTTTTTAGGGCAGTCGACACTTGTCGCAAGGGAAGAAAATGTTGATATGCACTACTGTAAT	TGCAGTGTCTTTTTAGGGCAGTCGACACTTGTCGCAAGGGAAGAAAATGTTGATATGCACTACTGTAAT
1091251|F|0-26:G>A-26:G>A	TGCAGATCGTACCTATCGGCCGCGACGAGCAGGTGCAGCCATTGCCATATCGCATCTTCACCATCTTCC	TGCAGATCGTACCTATCGGCCGCGACGAGCAGGTGCAGCCATTGCCATATCGCATCTTCACCATCTTCC
1174987|F|0-26:A>G-26:A>G	TGCAGATCGTACCTATCCGCCGCGACAAGCAGCTGCGTCCACTGCCACATCGCATCTTCACCATCTCCC	TGCAGATCGTACCTATCCGCCGCGACAAGCAGCTGCGTCCACTGCCACATCGCATCTTCACCATCTCCC
1008962|F|0-9:G>A-9:G>A	TGCAGAGGAGCGTGGCCCTGTAGAGGAAGATCGTGCCGCCCGTGGCCGAGCACTCCCCGAGATCGGAAG	TGCAGAGGAGCGTGGCCCTGTAGAGGAAGATCGTGCCGCCCGTGGCCGAGCACTCCCCG
1025998|F|0-14:T>C-14:T>C	TGCAGGATTCCAGCTCGTTCACATGGCAATGGCAGGCAGGGCTGGGGGGAGCTTTGAATCACCAAACAA	TGCAGGATTCCAGCTCGTTCACATGGCAATGGCAGGCAGGGCTGGGGGGAGCTTTGAATCACCAAACAA
3034193|F|0-34:A>G-34:A>G	TGCAGGCTACCGTGCCGCTGCCTTCGTTCGTCCAAGCGCGCTCTCGCCTGGTCCTTGCCGAGATCGCGC	TGCAGGCTACCGTGCCGCTGCCTTCGTTCGTCCAAGCGCGCTCTCGCCTGGTCCTTGCCGAGATCGCGC
3021194|F|0-40:C>A-40:C>A	TGCAGAATGGTTGAAGTGCAGAAGAAAAAGAGAGCCTATTCTCGAGGGTTGCAAGTTCATCACATCCAT	TGCAGAATGGTTGAAGTGCAGAAGAAAAAGAGAGCCTATTCTCGAGGGTTGCAAGTTCATCACATCCAT
3021194|F|0-64:T>G-64:T>G	TGCAGAATGGTTGAAGTGCAGAAGAAAAAGAGAGCCTATTCTCGAGGGTTGCAAGTTCATCACATCCAT	TGCAGAATGGTTGAAGTGCAGAAGAAAAAGAGAGCCTATTCTCGAGGGTTGCAAGTTCATCACATCCAT
1007213|F|0-41:T>C-41:T>C	TGCAGCGGAGCGAAATGGCGAGGCTCTCAGGCGACGCCCTGTCCTCTCTAGCCGAGATCGGAAGAGCGG	TGCAGCGGAGCGAAATGGCGAGGCTCTCAGGCGACGCCCTGTCCTCTCTAGCCG
3024574|F|0-11:A>T-11:A>T	TGCAGCAGCTCAGCATCCGCTCCAACCCCTCGCTGTCCGAGATCGGAAGAGCGGTTCAGCAGGAATGCC	TGCAGCAGCTCAGCATCCGCTCCAACCCCTCGCTGTCCG
1199087|F|0-21:T>C-21:T>C	TGCAGCTAGAGTTGGGGCCTTTTCCAACGGAAAAGCAAAGTCTCCTCGCCTTTTGGCTTGACCTCAACA	TGCAGCTAGAGTTGGGGCCTTTTCCAACGGAAAAGCAAAGTCTCCTCGCCTTTTGGCTTGACCTCAACA
1199087|F|0-28:G>A-28:G>A	TGCAGCTAGAGTTGGGGCCTTTTCCAACGGAAAAGCAAAGTCTCCTCGCCTTTTGGCTTGACCTCAACA	TGCAGCTAGAGTTGGGGCCTTTTCCAACGGAAAAGCAAAGTCTCCTCGCCTTTTGGCTTGACCTCAACA
1123074|F|0-23:G>T-23:G>T	TGCAGCGGGTGGGGGGGTTGGATGCGTCCACTGCTCCCCTCCTTGGGCCGTCCCCCGTGTCTCCGAGAT	TGCAGCGGGTGGGGGGGTTGGATGCGTCCACTGCTCCCCTCCTTGGGCCGTCCCCCGTGTCTCCGAGAT
1003066|F|0-30:G>C-30:G>C	TGCAGAAATCATCTAATGGGATGGAAATGCGGTATGTAAGACATGGCGGGAAGCTCGCTAGTTACAAAT	TGCAGAAATCATCTAATGGGATGGAAATGCGGTATGTAAGACATGGCGGGAAGCTCGCTAGTTACAAAT
2254818|F|0-52:A>G-52:A>G	TGCAGCTGGTAGCCAGTCGATCAGCTGTATTTATGCCCAGCAGCGTGTACTGATCTAGCCGTCCGAGAT	TGCAGCTGGTAGCCAGTCGATCAGCTGTATTTATGCCCAGCAGCGTGTACTGATCTAGCCGTCCGAGAT
1094451|F|0-64:G>A-64:G>A	TGCAGGTGGATGAAACGGTGGAGGTGCGGATGATGGGACGTGACGCGGCCGCGGTGGTATGACCGCCGC	TGCAGGTGGATGAAACGGTGGAGGTGCGGATGATGGGACGTGACGCGGCCGCGGTGGTATGACCGCCGC
1030952|F|0-31:C>G-31:C>G	TGCAGATTCATCAGGCTACTAACCAGCAGAACGTAAATCCATAACACTAGCAGTCCAGTAATAACAGCG	TGCAGATTCATCAGGCTACTAACCAGCAGAACGTAAATCCATAACACTAGCAGTCCAGTAATAACAGCG
1252328|F|0-24:G>A-24:G>A	TGCAGATGGGTCCGACCCCTTCGCGGGCCCGCGTTGTCAGCGTCCACGGGGTACGTGCGTCGGTTGGTT	TGCAGATGGGTCCGACCCCTTCGCGGGCCCGCGTTGTCAGCGTCCACGGGGTACGTGCGTCGGTTGGTT
1082534|F|0-16:A>C-16:A>C	TGCAGCCCTCCCTGTCAATTGTTGCAGTCCATCAACCTGCGCTTCATTCCCCAGAGAGAGAGGCTGATA	TGCAGCCCTCCCTGTCAATTGTTGCAGTCCATCAACCTGCGCTTCATTCCCCAGAGAGAGAGGCTGATA
1082534|F|0-28:C>T-28:C>T	TGCAGCCCTCCCTGTCAATTGTTGCAGTCCATCAACCTGCGCTTCATTCCCCAGAGAGAGAGGCTGATA	TGCAGCCCTCCCTGTCAATTGTTGCAGTCCATCAACCTGCGCTTCATTCCCCAGAGAGAGAGGCTGATA
1119177|F|0-42:A>G-42:A>G	TGCAGGGAAGGAGGAGGAGGCGGTGGTGGTGGTGCTCTGCTCATCCCTGACGCCGCCGTTGACTCCGAG	TGCAGGGAAGGAGGAGGAGGCGGTGGTGGTGGTGCTCTGCTCATCCCTGACGCCGCCGTTGACTCCGAG
3064593|F|0-24:C>T-24:C>T	TGCAGCATTTGTCAAGTATGACGACGAACTTGCTCCTTTCGATTCAGTCCCCATGTCACATCGGCATCG	TGCAGCATTTGTCAAGTATGACGACGAACTTGCTCCTTTCGATTCAGTCCCCATGTCACATCGGCATCG	7BL_6646193_1055_5295_959954_4675323_
1695470|F|0-33:A>G-33:A>G	TGCAGATTATGAATGTGTAATTTGTTACCATGCATTTCCGCAGCCAAACGGAAAAAAATGATTTGTTAC	TGCAGATTATGAATGTGTAATTTGTTACCATGCATTTCCGCAGCCAAACGGAAAAAAATGATTTGTTAC
1090726|F|0-43:A>G-43:A>G	TGCAGCATGGTGCCCAAGACAAGCAAGAGATCCATGGACGCCAACGCAGCGGCCACTCCGAGATCGGAA	TGCAGCATGGTGCCCAAGACAAGCAAGAGATCCATGGACGCCAACGCAGCGGCCACTCCG
1182467|F|0-19:G>C-19:G>C	TGCAGCATGCCAGGTAATAGTAGTAGTGCTTGGATTAGGTTCAGACAAGCTGTCTCCTCAAAGCTCCAA	TGCAGCATGCCAGGTAATAGTAGTAGTGCTTGGATTAGGTTCAGACAAGCTGTCTCCTCAAAGCTCCAA
1068218|F|0-24:C>T-24:C>T	TGCAGACTATGCAAGGAGTAAAAGCGAAAGCCATGGCACCAGCCGCTTGCCACCGCCAAGCCAAGACAG	TGCAGACTATGCAAGGAGTAAAAGCGAAAGCCATGGCACCAGCCGCTTGCCACCGCCAAGCCAAGACAG
1089724|F|0-40:A>C-40:A>C	TGCAGAGGCACTTCTTCATCAACCAAACAAAGTATCAACCAAATGGTGTATGTCTACCGCTCGGCAGCC	TGCAGAGGCACTTCTTCATCAACCAAACAAAGTATCAACCAAATGGTGTATGTCTACCGCTCGGCAGCC
4544231|F|0-58:A>G-58:A>G	TGCAGATTTATTCCTCCCGAGTGGGACCACTAGAACAAATAAAGTCAGAATATAGCACAAGCAAGAAAG	TGCAGATTTATTCCTCCCGAGTGGGACCACTAGAACAAATAAAGTCAGAATATAGCACAAGCAAGAAAG
2338479|F|0-26:C>G-26:C>G	TGCAGCTGCGGCGGTGTTGCTGCTTGCTGGTGCGCTGCTGCAAGAGCTTGGGCAAGCTGTGTCCTGAAT	TGCAGCTGCGGCGGTGTTGCTGCTTGCTGGTGCGCTGCTGCAAGAGCTTGGGCAAGCTGTGTCCTGAAT
3222450|F|0-38:T>C-38:T>C	TGCAGCGGGAAGTGCTTCTCGGCGTGCTGCTTGGGGATTACCAGCCGAGATCGGAAGAGCGGTTCAGCA	TGCAGCGGGAAGTGCTTCTCGGCGTGCTGCTTGGGGATTACCAGCCG
1255833|F|0-19:A>G-19:A>G	TGCAGTGCACAGGCGCCACAGGCTAACCACAACGCCACAGAGCAGCTCACGTTCCTCTACAGGCGTCTC	TGCAGTGCACAGGCGCCACAGGCTAACCACAACGCCACAGAGCAGCTCACGTTCCTCTACAGGCGTCTC
1126464|F|0-30:A>G-30:A>G	TGCAGCAAAATATTTGGTACCGTTAGATGCAGAGACGAAGGGCAACAGATGTGCCGAGATCGGAAGAGC	TGCAGCAAAATATTTGGTACCGTTAGATGCAGAGACGAAGGGCAACAGATGTGCCG
998689|F|0-66:T>C-66:T>C	TGCAGCAACTCTGGTGGTAAGCAGAATTCAGTAACCTTTATCGTGGCGATAGAGCCAGGAATGCATTGC	TGCAGCAACTCTGGTGGTAAGCAGAATTCAGTAACCTTTATCGTGGCGATAGAGCCAGGAATGCATTGC
7353192|F|0-14:G>C-14:G>C	TGCAGGTAGAGCAGGATGCCGTGATGGATGACCCTGTTGTTGGAGACGACACTGAATACCGAGATCGGA	TGCAGGTAGAGCAGGATGCCGTGATGGATGACCCTGTTGTTGGAGACGACACTGAATACCG
1006808|F|0-27:C>T-27:C>T	TGCAGGTGGTAGCTTCATCGGCATGTCCAACTTTCGGGTGGTCGCCGTGGTCTACGAAAGCCATGTTTT	TGCAGGTGGTAGCTTCATCGGCATGTCCAACTTTCGGGTGGTCGCCGTGGTCTACGAAAGCCATGTTTT
3024760|F|0-26:A>G-26:A>G	TGCAGTTGACCCGTCTAATAGTTGTGAACTTGGTCACGACCGAGATCGGAAGAGCGGTTCAGCAGGAAT	TGCAGTTGACCCGTCTAATAGTTGTGAACTTGGTCACGACCG
998230|F|0-30:C>G-30:C>G	TGCAGGGTGATGCTGTAGGGCGGTCTGCTGCTGTTGCGCGGCGTGGCCCGAGATCGGAAGAGCGGTTCA	TGCAGGGTGATGCTGTAGGGCGGTCTGCTGCTGTTGCGCGGCGTGGCCCG
4989169|F|0-29:A>G-29:A>G	TGCAGGTCCATGGCATCCTTCACATCTCCATGAAGATGCCCTTGACGCCGAGATCGGAAGAGCGGTTCA	TGCAGGTCCATGGCATCCTTCACATCTCCATGAAGATGCCCTTGACGCCG	7AS_4235586_19593_203482_3550232_4103588_
3957202|F|0-5:C>T-5:C>T	TGCAGCCGCACTCATATCCGTCGGGGCTCACGATCGGCACCACCGAGATCGGAAGAGCGGTTCAGCAGG	TGCAGCCGCACTCATATCCGTCGGGGCTCACGATCGGCACCACCG
1014655|F|0-67:G>C-67:G>C	TGCAGGCCGCCCGCGCTGGTCTCCCGATGGCTCCTAAGCCGCTGCGGCTGTGCATCGCTGGCGTACCGC	TGCAGGCCGCCCGCGCTGGTCTCCCGATGGCTCCTAAGCCGCTGCGGCTGTGCATCGCTGGCGTACCGC
1013786|F|0-31:T>G-31:T>G	TGCAGCGCCATGCAGCCGAGGCCCTTGCTGTTGCGGAGGGTGGGCAGCTTGGCCGATGCCCGAGATCGG	TGCAGCGCCATGCAGCCGAGGCCCTTGCTGTTGCGGAGGGTGGGCAGCTTGGCCGATGCCCG
5411363|F|0-34:A>C-34:A>C	TGCAGCACACTACAGGGCCTTCGAACATGCTTGGAGAGATTGCTGTAGGTTACACTTCGCCGTCGTCGT	TGCAGCACACTACAGGGCCTTCGAACATGCTTGGAGAGATTGCTGTAGGTTACACTTCGCCGTCGTCGT	7AL_4386786_1445_5713_1455986_1538914_
3020883|F|0-25:C>T-25:C>T	TGCAGGACATTTTACATTGCATACACTCCCTCTTGCCGAGATCGGAAGAGCGGTTCAGCAGGAATGCCG	TGCAGGACATTTTACATTGCATACACTCCCTCTTGCCG
1120021|F|0-56:C>A-56:C>A	TGCAGAAATCCATCAATGCATCCGCTCTGAACTTTTGCTCCTGAACCAATGCTGGGCAGATGGGGATCC	TGCAGAAATCCATCAATGCATCCGCTCTGAACTTTTGCTCCTGAACCAATGCTGGGCAGATGGGGATCC
1398726|F|0-32:G>T-32:G>T	TGCAGCTTCAGCCTGCTGGCGACTGTAATCACGCAGTGGTGCAGGTTCAGTCGAGGACGACGCCGAGAT	TGCAGCTTCAGCCTGCTGGCGACTGTAATCACGCAGTGGTGCAGGTTCAGTCGAGGACGACGCCGAGAT
2276913|F|0-28:C>G-28:C>G	TGCAGAAATCCATCGATGCATCCGCTCTCAACTTTTGGTCCTGAACCAATGCTGGGCAGAGGACGAACA	TGCAGAAATCCATCGATGCATCCGCTCTCAACTTTTGGTCCTGAACCAATGCTGGGCAGAGGACGAACA
3023802|F|0-14:G>C-14:G>C	TGCAGGTACGTATAGTCTCGAACGCCGCATCTCGGATCTCTCCTCTTCTGTGTTAGGCGAAAACTGATC	TGCAGGTACGTATAGTCTCGAACGCCGCATCTCGGATCTCTCCTCTTCTGTGTTAGGCGAAAACTGATC
3029409|F|0-21:G>A-21:G>A	TGCAGCTTGGCCTTCCTGTCCGTGCCGCCGCCTCCGTTGGAGCCGAGATCGGAAGAGCGGTTCAGCAGG	TGCAGCTTGGCCTTCCTGTCCGTGCCGCCGCCTCCGTTGGAGCCG
3064476|F|0-32:T>G-32:T>G	TGCAGCTTGGCCTTCCTGTCCGCGCCGCCGCCTCTGGAGCCGAGATCGGAAGAGCGGTTCAGCAGGAAT	TGCAGCTTGGCCTTCCTGTCCGCGCCGCCGCCTCTGGAGCCG
1386208|F|0-34:C>T-34:C>T	TGCAGCTCTCCGCTGCCACCGCAGCTCCCCCCAGCCGAGGGAGGGGACTCCAGCACTCAGCGCACCCAG	TGCAGCTCTCCGCTGCCACCGCAGCTCCCCCCAGCCGAGGGAGGGGACTCCAGCACTCAGCGCACCCAG
1092374|F|0-41:G>A-41:G>A	TGCAGCACCAGGTTTAGTAATGGCGCGTGAAGCGCCGATTAGGCACTGCCGAGATCGGAAGAGCGGTTC	TGCAGCACCAGGTTTAGTAATGGCGCGTGAAGCGCCGATTAGGCACTGCCG
1098230|F|0-58:G>A-58:G>A	TGCAGTTACGGATGGCAGTCATCTGGTCCATGAATCATGACAGAGGCGCCTGCTCCATGAACAAATTCA	TGCAGTTACGGATGGCAGTCATCTGGTCCATGAATCATGACAGAGGCGCCTGCTCCATGAACAAATTCA
1125881|F|0-47:G>A-47:G>A	TGCAGTTACGGATGGCAGTCATCTGGTCCATGAATCATGACAGAGGCGCCTGCTCCATAAACAGATTCA	TGCAGTTACGGATGGCAGTCATCTGGTCCATGAATCATGACAGAGGCGCCTGCTCCATAAACAGATTCA
1127283|F|0-57:C>T-57:C>T	TGCAGCTTACTACCGTAGTAAGTACGTATCAGTTCGCCGTATAAATTACTACTAGTACATAGTACGAAC	TGCAGCTTACTACCGTAGTAAGTACGTATCAGTTCGCCGTATAAATTACTACTAGTACATAGTACGAAC
1164278|F|0-5:C>A-5:C>A	TGCAGCAACATGCTAGTTTTGGAATGGGATTCTATTGCCGGGGCATATTTTTGGGGCATTGCCAAATGC	TGCAGCAACATGCTAGTTTTGGAATGGGATTCTATTGCCGGGGCATATTTTTGGGGCATTGCCAAATGC
7337072|F|0-5:A>C-5:A>C	TGCAGAAACATGCTAGTTTTGGAATGGGATTCTATTGCCGAGATCGGAAGAGCGGTTCAGCAGGAATGC	TGCAGAAACATGCTAGTTTTGGAATGGGATTCTATTGCCG
985133|F|0-15:A>G-15:A>G	TGCAGGTGACTCGTCAGTGAAGGGAAGAAAGAATAAGCAGTCTCTTTTCCCTATTAGAAACTGTAAGCC	TGCAGGTGACTCGTCAGTGAAGGGAAGAAAGAATAAGCAGTCTCTTTTCCCTATTAGAAACTGTAAGCC
4412256|F|0-16:T>C-16:T>C	TGCAGTTCATTGTGTATTTGCCATCAACGGCTCTCTTCTTGGATAATAATTGGGAAGCCATCCAAGAAA	TGCAGTTCATTGTGTATTTGCCATCAACGGCTCTCTTCTTGGATAATAATTGGGAAGCCATCCAAGAAA	7AS_4231800_2131_40827_3343727_2718119_
985057|F|0-66:A>G-66:A>G	TGCAGTTCACTGTGTACTTGCCATCAATGGCTCTCTTCTTGGATAATAATTGGGAAGCCATCCGAGAAA	TGCAGTTCACTGTGTACTTGCCATCAATGGCTCTCTTCTTGGATAATAATTGGGAAGCCATCCGAGAAA	7AS_4231800_2131_40827_3343727_2718119_
987669|F|0-11:T>G-11:T>G	TGCAGATCTCTTTCCCAACACCGAGTCTGCATCATACATATTCACATCTGATAGCCCATAAGAGATGAC	TGCAGATCTCTTTCCCAACACCGAGTCTGCATCATACATATTCACATCTGATAGCCCATAAGAGATGAC
1009935|F|0-12:C>T-12:C>T	TGCAGCCTAAATCATAGGCCTGATGCAAAATACATATTTGGGGGCCCCTCCACCAAGGGGGGCCCGAGA	TGCAGCCTAAATCATAGGCCTGATGCAAAATACATATTTGGGGGCCCCTCCACCAAGGGGGGCCCGAGA	7BL_6717718_1042_5448_5287471_3092166_
1229702|F|0-22:C>A-22:C>A	TGCAGCCGTGAGCGGTGAACGACTCCGAGCTGTGGCTGGTTGTCGTGGGCCTTGCCGCCCGCCGAGATC	TGCAGCCGTGAGCGGTGAACGACTCCGAGCTGTGGCTGGTTGTCGTGGGCCTTGCCGCCCGCCG
2277198|F|0-10:C>A-10:C>A	TGCAGGGTTGCCCAAGATAAACTTGGCATCGATCGCTTCACGTGTGTCTTGATTTTATATGACCAGTGA	TGCAGGGTTGCCCAAGATAAACTTGGCATCGATCGCTTCACGTGTGTCTTGATTTTATATGACCAGTGA
1089370|F|0-36:A>T-36:A>T	TGCAGTCAGAGACGGCGAACGATGGAGACATCTTGCAGGTGTCCGCGGCGCCGAGATCGGAAGAGCGGT	TGCAGTCAGAGACGGCGAACGATGGAGACATCTTGCAGGTGTCCGCGGCGCCG
1110168|F|0-41:A>C-41:A>C	TGCAGTGGTGGTGTTCTCATGCAGCCTTCCGTTCGCGAGGAAGATGGAAGATGAGGGCATTCCGAGATC	TGCAGTGGTGGTGTTCTCATGCAGCCTTCCGTTCGCGAGGAAGATGGAAGATGAGGGCATTCCG
988436|F|0-41:T>C-41:T>C	TGCAGCTTGGTAGCTACGCCTCAGCATTCGTACCCCTATAGTCGTTGTTAGAATTATATCCACGATAAT	TGCAGCTTGGTAGCTACGCCTCAGCATTCGTACCCCTATAGTCGTTGTTAGAATTATATCCACGATAAT
987869|F|0-42:A>C-42:A>C	TGCAGGTCCAGCCCAAACTGTTGATGCAGACCATCAAGCGGCATCAGCACGCGTTGATGAGCCTAGGTG	TGCAGGTCCAGCCCAAACTGTTGATGCAGACCATCAAGCGGCATCAGCACGCGTTGATGAGCCTAGGTG
1093972|F|0-29:T>G-29:T>G	TGCAGCAGGCCGTAGTCCTGCGCCATCAGTTGCTCCATCCGCAGCGGATCGGCACTACTGCTGCTGACA	TGCAGCAGGCCGTAGTCCTGCGCCATCAGTTGCTCCATCCGCAGCGGATCGGCACTACTGCTGCTGACA
1863565|F|0-7:G>A-7:G>A	TGCAGCCGCTGTATGATAAGCAATTACTGATCTAAGAAACTGAAAGCCGATCGATTGCAAGATCAGCTA	TGCAGCCGCTGTATGATAAGCAATTACTGATCTAAGAAACTGAAAGCCGATCGATTGCAAGATCAGCTA
2263451|F|0-33:A>G-33:A>G	TGCAGTTTAGGAGCCCGAATCACTCGTATAGTCACGGGGCCATCATCTGGATAAATTGGCAGCAATCTA	TGCAGTTTAGGAGCCCGAATCACTCGTATAGTCACGGGGCCATCATCTGGATAAATTGGCAGCAATCTA
1030201|F|0-26:A>G-26:A>G	TGCAGTCAAGCGAATGATTCTGCACAAAAGAAGATTATTAGCTAGCTAGCCTTGTAGTAACAACGGTGC	TGCAGTCAAGCGAATGATTCTGCACAAAAGAAGATTATTAGCTAGCTAGCCTTGTAGTAACAACGGTGC
991471|F|0-55:C>T-55:C>T	TGCAGTCTGCATCCGCTCAGATCTACGTCTACAGGCAGCACAAATTCTCACGTATCTTAGAAAAAAGAG	TGCAGTCTGCATCCGCTCAGATCTACGTCTACAGGCAGCACAAATTCTCACGTATCTTAGAAAAAAGAG
1091861|F|0-32:A>G-32:A>G	TGCAGACACACAGACAGCCTGGTCGGAACGGGACGGCGTCGGTTGGTCAAGATTTCGCCCCGAGATCGG	TGCAGACACACAGACAGCCTGGTCGGAACGGGACGGCGTCGGTTGGTCAAGATTTCGCCCCG
4005296|F|0-43:T>C-43:T>C	TGCAGATTGGAAGTCGATGACGAGATGGACATACGCATATCGGTCGAGGAACTTCTCCCGAGATCGGAA	TGCAGATTGGAAGTCGATGACGAGATGGACATACGCATATCGGTCGAGGAACTTCTCCCG
2277999|F|0-33:C>A-33:C>A	TGCAGCTGCACTCGAAGCTTGGCCGCATCCCAGCTAGCAAGGTCGTCGTCCGCAAGCTCGGGCACATCT	TGCAGCTGCACTCGAAGCTTGGCCGCATCCCAGCTAGCAAGGTCGTCGTCCGCAAGCTCGGGCACATCT
2277999|F|0-42:T>C-42:T>C	TGCAGCTGCACTCGAAGCTTGGCCGCATCCCAGCTAGCAAGGTCGTCGTCCGCAAGCTCGGGCACATCT	TGCAGCTGCACTCGAAGCTTGGCCGCATCCCAGCTAGCAAGGTCGTCGTCCGCAAGCTCGGGCACATCT
1013439|F|0-36:C>T-36:C>T	TGCAGGGCGTGAAGCTCAACGACGACGACGGCGCTACGGTCGCCAACGATAACCCCTCGCCGTCGGCCT	TGCAGGGCGTGAAGCTCAACGACGACGACGGCGCTACGGTCGCCAACGATAACCCCTCGCCGTCGGCCT
1230533|F|0-37:T>G-37:T>G	TGCAGCAGTGATCCAGTGAGGCACTTGCCATGCAAACTTAGTTTCAGACAGCTAAATTAATACAGCAGC	TGCAGCAGTGATCCAGTGAGGCACTTGCCATGCAAACTTAGTTTCAGACAGCTAAATTAATACAGCAGC
2256474|F|0-34:C>T-34:C>T	TGCAGCATAAGCTTGGGCTAACTGATAAACTAAACTCGATTGACAATCTGTCTTCGACGGCTCTGAACA	TGCAGCATAAGCTTGGGCTAACTGATAAACTAAACTCGATTGACAATCTGTCTTCGACGGCTCTGAACA
997180|F|0-32:C>T-32:C>T	TGCAGTCAATCGTCATTCAATTAAACTACTCCCTCTGTCCGACTAGCACGCGCTCTGGCGACTGCCATG	TGCAGTCAATCGTCATTCAATTAAACTACTCCCTCTGTCCGACTAGCACGCGCTCTGGCGACTGCCATG
1098094|F|0-46:A>G-46:A>G	TGCAGCGGATGTCAAAGCCACCCTCCACGAGATCGTCACTGCACATAACACGGCTCTCGTGCATGATCC	TGCAGCGGATGTCAAAGCCACCCTCCACGAGATCGTCACTGCACATAACACGGCTCTCGTGCATGATCC
992663|F|0-41:C>T-41:C>T	TGCAGTGAGCGATACGGGCCAATCGCCCATAGATACTTCGGCGCATATATGTGTTTGTTTACTGCCATC	TGCAGTGAGCGATACGGGCCAATCGCCCATAGATACTTCGGCGCATATATGTGTTTGTTTACTGCCATC
1106916|F|0-12:A>C-12:A>C	TGCAGTCGCCGAAGCCGCCGCCTCCGTTTCCATCCCCATCGCCGACGGCCTGAGAGAGACGATGTCCAC	TGCAGTCGCCGAAGCCGCCGCCTCCGTTTCCATCCCCATCGCCGACGGCCTGAGAGAGACGATGTCCAC
1106916|F|0-25:G>T-25:G>T	TGCAGTCGCCGAAGCCGCCGCCTCCGTTTCCATCCCCATCGCCGACGGCCTGAGAGAGACGATGTCCAC	TGCAGTCGCCGAAGCCGCCGCCTCCGTTTCCATCCCCATCGCCGACGGCCTGAGAGAGACGATGTCCAC
1119289|F|0-30:G>A-30:G>A	TGCAGAGGATGAGCAATTAGGCTTGGAAACGCACCTTCACTAAGTGAAATAGTTCATAGTTAAAAGTAT	TGCAGAGGATGAGCAATTAGGCTTGGAAACGCACCTTCACTAAGTGAAATAGTTCATAGTTAAAAGTAT
1119289|F|0-51:C>G-51:C>G	TGCAGAGGATGAGCAATTAGGCTTGGAAACGCACCTTCACTAAGTGAAATACTTCATAGTTAAAAGTAT	TGCAGAGGATGAGCAATTAGGCTTGGAAACGCACCTTCACTAAGTGAAATACTTCATAGTTAAAAGTAT
1119289|F|0-54:C>T-54:C>T	TGCAGAGGATGAGCAATTAGGCTTGGAAACGCACCTTCACTAAGTGAAATACTTCATAGTTAAAAGTAT	TGCAGAGGATGAGCAATTAGGCTTGGAAACGCACCTTCACTAAGTGAAATACTTCATAGTTAAAAGTAT
2253156|F|0-16:A>G-16:A>G	TGCAGCATGGCCTGCCACCAGTTGACATCGAGCATGGTGCCGCGCCCAATACCTCCGAGATCGGAAGAG	TGCAGCATGGCCTGCCACCAGTTGACATCGAGCATGGTGCCGCGCCCAATACCTCCG
2253156|F|0-6:A>C-6:A>C	TGCAGCATGGCCTGCCACCAGTTGACATCGAGCATGGTGCCGCGCCCAATACCTCCGAGATCGGAAGAG	TGCAGCATGGCCTGCCACCAGTTGACATCGAGCATGGTGCCGCGCCCAATACCTCCG
1691619|F|0-5:C>T-5:C>T	TGCAGCCCGCCCTGTTGCCATCCCTGTTGTCGCACGCAAAGTCCAGCGCCGCCTGCAATGCCGCATCCC	TGCAGCCCGCCCTGTTGCCATCCCTGTTGTCGCACGCAAAGTCCAGCGCCGCCTGCAATGCCGCATCCC
2259648|F|0-5:A>G-5:A>G	TGCAGATGCTCTCCGCGTCCCTGGACGCCATGGCCAACAACAACAACCGATCGAGGACGCTATACGCAA	TGCAGATGCTCTCCGCGTCCCTGGACGCCATGGCCAACAACAACAACCGATCGAGGACGCTATACGCAA
3024089|F|0-20:A>G-20:A>G	TGCAGCTGCCATGATCGGCCAAACCATCCTCGTCTCCCTCCTCCGAGATCGGAAGAGCGGTTCAGCAGG	TGCAGCTGCCATGATCGGCCAAACCATCCTCGTCTCCCTCCTCCG
1008576|F|0-67:G>C-67:G>C	TGCAGCGATGGAGAGGCACGATCAAACACGACCGCGTTCCATAATCCAAGCCAACCCATGTGGCTGGGG	TGCAGCGATGGAGAGGCACGATCAAACACGACCGCGTTCCATAATCCAAGCCAACCCATGTGGCTGGGG
1110261|F|0-34:C>G-34:C>G	TGCAGTTGCCTACCGAGCGTGTTTCCCGTCAAATCTTACTGTGGAGCCGAGAAGGTTTTAATCGTGGAG	TGCAGTTGCCTACCGAGCGTGTTTCCCGTCAAATCTTACTGTGGAGCCGAGAAGGTTTTAATCGTGGAG
1001398|F|0-25:T>G-25:T>G	TGCAGCTGCTCGTGCTCCAGGTCCATGTACCCCAGCATGTCGTACAAGGAAGACGGCGTGGACGCCGCC	TGCAGCTGCTCGTGCTCCAGGTCCATGTACCCCAGCATGTCGTACAAGGAAGACGGCGTGGACGCCGCC
1001398|F|0-57:G>A-57:G>A	TGCAGCTGCTCGTGCTCCAGGTCCATGTACCCCAGCATGTCGTACAAGGAAGACGGCGTGGACGCCGCC	TGCAGCTGCTCGTGCTCCAGGTCCATGTACCCCAGCATGTCGTACAAGGAAGACGGCGTGGACGCCGCC
1129964|F|0-42:C>G-42:C>G	TGCAGAGGGGGGCCAGGTAGGCGTGTGCTATGGGAGGATGGCCACTAACCTGCCTGACCCGACGTCCGT	TGCAGAGGGGGGCCAGGTAGGCGTGTGCTATGGGAGGATGGCCACTAACCTGCCTGACCCGACGTCCGT
1210090|F|0-45:C>T-45:C>T	TGCAGCCTTTCATGCATCGTCTGACTTCTCAGTGCCAAAATGCATCTTTTAAAGGGCGAAGCATTCATG	TGCAGCCTTTCATGCATCGTCTGACTTCTCAGTGCCAAAATGCATCTTTTAAAGGGCGAAGCATTCATG
985256|F|0-48:C>T-48:C>T	TGCAGCCTTTCATGCATCGTCTGACTTCTCAGTGCCAAAATGCATTTTCTAAAGGGCAAAGCATTCATG	TGCAGCCTTTCATGCATCGTCTGACTTCTCAGTGCCAAAATGCATTTTCTAAAGGGCAAAGCATTCATG
1039623|F|0-20:A>C-20:A>C	TGCAGGGATTTGTTGTAAGAAAACAGAGGATTTCTTGGGCTCAGCTGCCATATATTGACTGGTGGATAT	TGCAGGGATTTGTTGTAAGAAAACAGAGGATTTCTTGGGCTCAGCTGCCATATATTGACTGGTGGATAT
1039623|F|0-53:G>A-53:G>A	TGCAGGGATTTGTTGTAAGAAAACAGAGGATTTCTTGGGCTCAGCTGCCATATGTTGACTGGTGGATAT	TGCAGGGATTTGTTGTAAGAAAACAGAGGATTTCTTGGGCTCAGCTGCCATATGTTGACTGGTGGATAT
1110480|F|0-56:G>C-56:G>C	TGCAGTTATCAGATAAGGCGGAGGCTACGCTTTTTCTTTTCTTTAGTTTTTCTTCTGATTTGAGGGGCT	TGCAGTTATCAGATAAGGCGGAGGCTACGCTTTTTCTTTTCTTTAGTTTTTCTTCTGATTTGAGGGGCT
1125323|F|0-58:T>G-58:T>G	TGCAGCGTGTAGAGGCCAAATAACTTTGTGGAAGTACGTACATGCGGCGCGGTCGTTGTTGTGTCCGAC	TGCAGCGTGTAGAGGCCAAATAACTTTGTGGAAGTACGTACATGCGGCGCGGTCGTTGTTGTGTCCGAC
3020917|F|0-32:G>A-32:G>A	TGCAGATTTCTCCATGGGTATATTAATTCCCTGCTGTGTATCCGAGATCGGAAGAGCGGTTCAGCAGGA	TGCAGATTTCTCCATGGGTATATTAATTCCCTGCTGTGTATCCG
1128516|F|0-28:A>C-28:A>C	TGCAGTCCACCCACCTTCCATAGGGCCAAGATGAAGCAGACCGTGCTAATGTATCCCGAGATCGGAAGA	TGCAGTCCACCCACCTTCCATAGGGCCAAGATGAAGCAGACCGTGCTAATGTATCCCG
1201133|F|0-35:A>G-35:A>G	TGCAGGATGAAGAGTTGCGGTTTCATGATGTAGATAAGCATGCTTTGGAGGAGGTGGTTGAGATGCAGC	TGCAGGATGAAGAGTTGCGGTTTCATGATGTAGATAAGCATGCTTTGGAGGAGGTGGTTGAGATGCAGC
1073053|F|0-16:T>G-16:T>G	TGCAGCGTCGCTGCGATGGCCAGCAGGGCAAAGAGCACGGCGACGGTGTGCTTGGAGAGCGCCATCGTG	TGCAGCGTCGCTGCGATGGCCAGCAGGGCAAAGAGCACGGCGACGGTGTGCTTGGAGAGCGCCATCGTG
1073053|F|0-37:C>G-37:C>G	TGCAGCGTCGCTGCGATGGCCAGCAGGGCAAAGAGCACGGCGACGGTGTGCTTGGAGAGCGCCATCGTG	TGCAGCGTCGCTGCGATGGCCAGCAGGGCAAAGAGCACGGCGACGGTGTGCTTGGAGAGCGCCATCGTG
1864628|F|0-23:C>G-23:C>G	TGCAGGTGGCGCAGCCACAGCTTCTTGTCTTCGATGCTGTAGGCGGTGATGTTGTCTTGCCCACCAAGG	TGCAGGTGGCGCAGCCACAGCTTCTTGTCTTCGATGCTGTAGGCGGTGATGTTGTCTTGCCCACCAAGG
2259241|F|0-28:G>T-28:G>T	TGCAGTGTTGCGCGGCGAAGTCGAACAGGTGAGGCGTAAATGCAGAGATGATCTGTGCCGAGATCGGAA	TGCAGTGTTGCGCGGCGAAGTCGAACAGGTGAGGCGTAAATGCAGAGATGATCTGTGCCG
2259241|F|0-50:G>A-50:G>A	TGCAGTGTTGCGCGGCGAAGTCGAACAGGTGAGGCGTAAATGCAGAGATGGTCTGTGCCGAGATCGGAA	TGCAGTGTTGCGCGGCGAAGTCGAACAGGTGAGGCGTAAATGCAGAGATGGTCTGTGCCG
5362273|F|0-23:C>A-23:C>A	TGCAGCGTCGCCGCGAGGGCCAGCAGGGCAAAGAGCACGGCGACGGTGTGCTTGGAGAGCGCCATCGTG	TGCAGCGTCGCCGCGAGGGCCAGCAGGGCAAAGAGCACGGCGACGGTGTGCTTGGAGAGCGCCATCGTG
1109902|F|0-29:G>C-29:G>C	TGCAGCGTCGCGACGATGGCCAGCAGGGCGAGGAGCACGGCCACGGTGTACTTGGAGCGCGCCATTGTT	TGCAGCGTCGCGACGATGGCCAGCAGGGCGAGGAGCACGGCCACGGTGTACTTGGAGCGCGCCATTGTT
2280370|F|0-26:C>G-26:C>G	TGCAGCACTCCCATCGCTTCGCCGTCCCTCGGATCGAGATGTCGGTGAGCGCGACAATGGGGGTGATGA	TGCAGCACTCCCATCGCTTCGCCGTCCCTCGGATCGAGATGTCGGTGAGCGCGACAATGGGGGTGATGA
1120903|F|0-35:A>C-35:A>C	TGCAGTGCCTCGTCAAAGCGAATGCTACCACTGCCAAGCGCCTCTCCGTTGCCGAGATCGGAAGAGCGG	TGCAGTGCCTCGTCAAAGCGAATGCTACCACTGCCAAGCGCCTCTCCGTTGCCG
3222498|F|0-16:A>G-16:A>G	TGCAGCGATGGTGGGCAGCCCGAGGTCGATGCAGCCGAGATCGGAAGAGCGGTTCAGCAGGAATGCCGA	TGCAGCGATGGTGGGCAGCCCGAGGTCGATGCAGCCG	7AS_4221128_2208_19025_2767527_1631574_
1218555|F|0-50:G>A-50:G>A	TGCAGCTTTTGCATGTCCCATGATGCATTTGTGGAGTTGATCAGCTCCGAGACATGCACCGAGATCGGA	TGCAGCTTTTGCATGTCCCATGATGCATTTGTGGAGTTGATCAGCTCCGAGACATGCACCG
1103177|F|0-50:T>C-50:T>C	TGCAGTATTTGAATCTAAAAATGACACATCTCAGATTGCTGCCAGATGATTTGACCAAACTCCGAGATC	TGCAGTATTTGAATCTAAAAATGACACATCTCAGATTGCTGCCAGATGATTTGACCAAACTCCG
3023800|F|0-22:C>G-22:C>G	TGCAGTTTCTTGGTCACCGTGGCCGCCATAAATGACCGAGATCGGAAGAGCGGTTCAGCAGGAATGCCG	TGCAGTTTCTTGGTCACCGTGGCCGCCATAAATGACCG
3023800|F|0-23:C>T-23:C>T	TGCAGTTTCTTGGTCACCGTGGCCGCCATAAATGACCGAGATCGGAAGAGCGGTTCAGCAGGAATGCCG	TGCAGTTTCTTGGTCACCGTGGCCGCCATAAATGACCG
1018909|F|0-7:A>C-7:A>C	TGCAGACAGTTCGGCGGCTTAGACTTGTTAGAGTTAACCACGATGTGCTATTCCAGTCCGAGATCGGAA	TGCAGACAGTTCGGCGGCTTAGACTTGTTAGAGTTAACCACGATGTGCTATTCCAGTCCG	7AL_4503912_2337_62781_2695838_3477299_
1161276|F|0-17:C>T-17:C>T	TGCAGATTCAACGGCCGCGACGGACACCATGGTGGCCTGCACGCGTGGTGGTTGACCTGAGCGAGCAAC	TGCAGATTCAACGGCCGCGACGGACACCATGGTGGCCTGCACGCGTGGTGGTTGACCTGAGCGAGCAAC
2281843|F|0-22:A>G-22:A>G	TGCAGACGACGAACGGCGCGCCACCCTTCGTCGGCCGGCAGAAGCTATCTGCCCTCTTGCTGAAGTACT	TGCAGACGACGAACGGCGCGCCACCCTTCGTCGGCCGGCAGAAGCTATCTGCCCTCTTGCTGAAGTACT
3959313|F|0-22:A>G-22:A>G	TGCAGACGACGAACGGCGCGCCACCCTTCGTCGGCCGAGATCGGAAGAGCGGTTCAGCAGGAATGCCGA	TGCAGACGACGAACGGCGCGCCACCCTTCGTCGGCCG
1057186|F|0-12:G>A-12:G>A	TGCAGGTCTGGCGGGAGCAACGGTAAGGCCAGCAGCGTCGGTAGTCACGTCGGAGCTGCCTTCCATGGC	TGCAGGTCTGGCGGGAGCAACGGTAAGGCCAGCAGCGTCGGTAGTCACGTCGGAGCTGCCTTCCATGGC
3064672|F|0-20:G>C-20:G>C	TGCAGCGCGGCGTCCCCGAGGCCGTTGCCGGCGTAGCCCTCGATCATGAGGTGCCAGGAGGCCATGTCC	TGCAGCGCGGCGTCCCCGAGGCCGTTGCCGGCGTAGCCCTCGATCATGAGGTGCCAGGAGGCCATGTCC
5324818|F|0-36:A>G-36:A>G	TGCAGCTCGGCCGCCATGGCGAGATCCATCCACTGGAACGCAACCCTGGTTTTGCAGCGCCAGCGGGCA	TGCAGCTCGGCCGCCATGGCGAGATCCATCCACTGGAACGCAACCCTGGTTTTGCAGCGCCAGCGGGCA
5582452|F|0-11:A>G-11:A>G	TGCAGCGCGGCATCCCCGAGCCCGTTGCCGGCGTAGCCCTCGATCATGAGGTGCCAGGAGGCCATGTCC	TGCAGCGCGGCATCCCCGAGCCCGTTGCCGGCGTAGCCCTCGATCATGAGGTGCCAGGAGGCCATGTCC
2261019|F|0-29:T>C-29:T>C	TGCAGCAGATGCAGAGTCGAGAATATTAGTGGTGAGCACCGAAGGAAGAAAATCGATCCATTGGAAGGT	TGCAGCAGATGCAGAGTCGAGAATATTAGTGGTGAGCACCGAAGGAAGAAAATCGATCCATTGGAAGGT
3064401|F|0-7:C>G-7:C>G	TGCAGAGCGCAATATTGTTTTTCGACCACTAGGTTTTCCTTTGTACCGAGATCGGAAGAGCGGTTCAGC	TGCAGAGCGCAATATTGTTTTTCGACCACTAGGTTTTCCTTTGTACCG
5579555|F|0-40:C>G-40:C>G	TGCAGCAGATGCAGAGTCGAGAATATTAGCGGTGAGCACCCAAGGAAGAAAATCGATCCATTGGAAGGT	TGCAGCAGATGCAGAGTCGAGAATATTAGCGGTGAGCACCCAAGGAAGAAAATCGATCCATTGGAAGGT
1124050|F|0-36:A>G-36:A>G	TGCAGGCGTCACCGTCACCTCCTGGATCAGCGCCTCAATCTCTGGGTAGGTGGCATGGTAGTTGATGGA	TGCAGGCGTCACCGTCACCTCCTGGATCAGCGCCTCAATCTCTGGGTAGGTGGCATGGTAGTTGATGGA
1129278|F|0-44:C>T-44:C>T	TGCAGGTAGTTAGGCAGCACAAAACTCTCTCTCTCTCTCTCACGCACACTCTCTCTTCCACATCTCCGA	TGCAGGTAGTTAGGCAGCACAAAACTCTCTCTCTCTCTCTCACGCACACTCTCTCTTCCACATCTCCGA
2278416|F|0-23:C>T-23:C>T	TGCAGCTTCTCGCCGCTCAGATGCCATGCCTCACCTCGAACCTCCTCCAGCTTGTTTCCTACTTCCAAC	TGCAGCTTCTCGCCGCTCAGATGCCATGCCTCACCTCGAACCTCCTCCAGCTTGTTTCCTACTTCCAAC
2267818|F|0-30:G>A-30:G>A	TGCAGTTGCTGTCATTCGAGATGGCAGCGCGACGATGAAGATCGACACCCAGCACCTGCGGGACATCAG	TGCAGTTGCTGTCATTCGAGATGGCAGCGCGACGATGAAGATCGACACCCAGCACCTGCGGGACATCAG
2275565|F|0-24:T>A-24:T>A	TGCAGGATGGACATAAGCAACATATTCGATGCAGCATTGTTATTTCAATGATACCAGACATATAATTCA	TGCAGGATGGACATAAGCAACATATTCGATGCAGCATTGTTATTTCAATGATACCAGACATATAATTCA
5582065|F|0-7:G>C-7:G>C	TGCAGGTGATCCAGAGGTGAGGCCACAGGCGCCCGAGATCGGAAGAGCGGTTCAGCAGGAATGCCGAGA	TGCAGGTGATCCAGAGGTGAGGCCACAGGCGCCCG
1095453|F|0-26:G>A-26:G>A	TGCAGTGGACGGCGACCTTCTCCACAGCCTTTTTTGACGGGAGGGCGGATTGGCGACCCGAGATCGGAA	TGCAGTGGACGGCGACCTTCTCCACAGCCTTTTTTGACGGGAGGGCGGATTGGCGACCCG
1095453|F|0-9:C>T-9:C>T	TGCAGTGGACGGCGACCTTCTCCACAGCCTTTTTTGACGGGAGGGCGGATTGGCGACCCGAGATCGGAA	TGCAGTGGACGGCGACCTTCTCCACAGCCTTTTTTGACGGGAGGGCGGATTGGCGACCCG
2271375|F|0-48:T>C-48:T>C	TGCAGCCGCTTGGTGGGCGCTGGGAGCTAATGTAAGCCGCCGCCGATCTGGGAATACGCGGTGGCCGAC	TGCAGCCGCTTGGTGGGCGCTGGGAGCTAATGTAAGCCGCCGCCGATCTGGGAATACGCGGTGGCCGAC
993502|F|0-49:G>A-49:G>A	TGCAGGCAAAGCATCATTACAACATGTTCCTCTTGGAGGAGCACAACGCGGTGCCTCCTCCGACGACGG	TGCAGGCAAAGCATCATTACAACATGTTCCTCTTGGAGGAGCACAACGCGGTGCCTCCTCCGACGACGG
2258970|F|0-60:A>G-60:A>G	TGCAGAGTCATGAGCGACACCCGAGATCTGGTCTCCAAGATCATGGCGCCTGTCACTTTCAACCTATTC	TGCAGAGTCATGAGCGACACCCGAGATCTGGTCTCCAAGATCATGGCGCCTGTCACTTTCAACCTATTC
2260436|F|0-34:C>A-34:C>A	TGCAGAGGCAAAATGAGGTAGAGAAGGAAGCAGACGAAGCCGACGCAAAGACTGTAGCAGCTGAACAGA	TGCAGAGGCAAAATGAGGTAGAGAAGGAAGCAGACGAAGCCGACGCAAAGACTGTAGCAGCTGAACAGA
1224168|F|0-63:A>G-63:A>G	TGCAGGTAAGAATTTGTTGGAGATAGCGTAGGTGCGTCAGGCTGAATCAAGGGAGCAGACGGTACAAGA	TGCAGGTAAGAATTTGTTGGAGATAGCGTAGGTGCGTCAGGCTGAATCAAGGGAGCAGACGGTACAAGA
1015865|F|0-63:A>C-63:A>C	TGCAGAGTCCAGATCGTATGACTGAAGGCTGGAGAATTGCAAGACAAGAAGGCTAGCACGGTTAAAACT	TGCAGAGTCCAGATCGTATGACTGAAGGCTGGAGAATTGCAAGACAAGAAGGCTAGCACGGTTAAAACT
1024096|F|0-64:C>G-64:C>G	TGCAGAAGCGCACCGAGGTGAAGCTCCAGGACCTGCCCGTGGTGCTCGGCGCCTGCTGCGTGCTCCACA	TGCAGAAGCGCACCGAGGTGAAGCTCCAGGACCTGCCCGTGGTGCTCGGCGCCTGCTGCGTGCTCCACA
1085301|F|0-52:C>T-52:C>T	TGCAGCGATTCTTTGGCCTTCAGCAGCACCGCCGGAGCCTTAGAAACAGCAACGCCCACCTCGGCATCC	TGCAGCGATTCTTTGGCCTTCAGCAGCACCGCCGGAGCCTTAGAAACAGCAACGCCCACCTCGGCATCC
1235751|F|0-66:T>C-66:T>C	TGCAGGTTTACCTTCATGAGCAGAGCCCATTCTGCATAGTTGGTGCGCGTCAGCGTGGGGTAGACTTCG	TGCAGGTTTACCTTCATGAGCAGAGCCCATTCTGCATAGTTGGTGCGCGTCAGCGTGGGGTAGACTTCG
1119226|F|0-21:C>G-21:C>G	TGCAGGTGACGCCGCTCCACCCGCAGCAGTCGTGCGCACCTTGCTGCCATGAGACGAGGCGATCGTCCG	TGCAGGTGACGCCGCTCCACCCGCAGCAGTCGTGCGCACCTTGCTGCCATGAGACGAGGCGATCGTCCG
1126203|F|0-20:T>G-20:T>G	TGCAGAACAAAACAGCAGAATTCTACGCGAGTTCCACAACCACAAGAACGCAGGGACGATGTCGCTTTG	TGCAGAACAAAACAGCAGAATTCTACGCGAGTTCCACAACCACAAGAACGCAGGGACGATGTCGCTTTG
2258496|F|0-48:G>C-48:G>C	TGCAGCTGCTTGAGGATGCAAGGGTCTCGTATGAGCTCTGCCAGCGCCGACTCCACTGTGCTCGACGTC	TGCAGCTGCTTGAGGATGCAAGGGTCTCGTATGAGCTCTGCCAGCGCCGACTCCACTGTGCTCGACGTC
1091952|F|0-13:G>T-13:G>T	TGCAGGGAGATGTGCAAGAACCGTAATAAGCCAGGACCATTGTTTCTTGTGGTAACTTGTTAAACTAAC	TGCAGGGAGATGTGCAAGAACCGTAATAAGCCAGGACCATTGTTTCTTGTGGTAACTTGTTAAACTAAC
979743|F|0-67:C>A-67:C>A	TGCAGTTTCACACAAGTCCTAACTGAGGCTTTAGTAAACTTCGTAGCAAACTAATTTTCAGACCACCCT	TGCAGTTTCACACAAGTCCTAACTGAGGCTTTAGTAAACTTCGTAGCAAACTAATTTTCAGACCACCCT
1274604|F|0-57:C>T-57:C>T	TGCAGTTTGGCTAAGCTAGCACTGTGCTATCTGATTTTTGGTTCAGGTAATTGTTGCCGCACTGTTCAC	TGCAGTTTGGCTAAGCTAGCACTGTGCTATCTGATTTTTGGTTCAGGTAATTGTTGCCGCACTGTTCAC
3937159|F|0-31:C>G-31:C>G	TGCAGTCCAACATCTTCATCGAGGGCGTCTCCCACAAGATCCGCCGAGATCGGAAGAGCGGTTCAGCAG	TGCAGTCCAACATCTTCATCGAGGGCGTCTCCCACAAGATCCGCCG	7DL_3352139_3336_66427_1665209_1199996_
1130340|F|0-42:C>A-42:C>A	TGCAGACGACGGAGCACACCGGCGACATCAACTGGCATGTCACCGTGATGAGGCAGGACGCTATCAACT	TGCAGACGACGGAGCACACCGGCGACATCAACTGGCATGTCACCGTGATGAGGCAGGACGCTATCAACT
1089620|F|0-5:T>G-5:T>G	TGCAGTAAAAGACGAAAACCTTGAACCCTTTTTACTATGCATGATGTTTCCCCGAGATCGGAAGAGCGG	TGCAGTAAAAGACGAAAACCTTGAACCCTTTTTACTATGCATGATGTTTCCCCG
1114944|F|0-22:G>A-22:G>A	TGCAGGTGGTCCTCGCTTGTCCGCCGCAGCAACCTTGCCACAGTCACCGCCTTGCCACCGAGATCGGAA	TGCAGGTGGTCCTCGCTTGTCCGCCGCAGCAACCTTGCCACAGTCACCGCCTTGCCACCG
980920|F|0-64:G>T-64:G>T	TGCAGCTCTCAAAAAACATCAACCTCCCACTTCTCAAACAGCCCAAATCTGTGACAGCGAATCAGGACT	TGCAGCTCTCAAAAAACATCAACCTCCCACTTCTCAAACAGCCCAAATCTGTGACAGCGAATCAGGACT
1057112|F|0-34:A>C-34:A>C	TGCAGTCAAGATTTACAGTATCTACTTTGCAAATAGTCCTGGATCTGAATGGCCGAGATCGGAAGAGCG	TGCAGTCAAGATTTACAGTATCTACTTTGCAAATAGTCCTGGATCTGAATGGCCG
1057112|F|0-49:C>T-49:C>T	TGCAGTCAATATTTACAGTATCTACTTTGCAAATAGTCCTGGATCTGAACGGCCGAGATCGGAAGAGCG	TGCAGTCAATATTTACAGTATCTACTTTGCAAATAGTCCTGGATCTGAACGGCCG
1057112|F|0-9:T>G-9:T>G	TGCAGTCAATATTTACAGTATCTACTTTGCAAATAGTCCTGGATCTGAATGGCCGAGATCGGAAGAGCG	TGCAGTCAATATTTACAGTATCTACTTTGCAAATAGTCCTGGATCTGAATGGCCG
1102794|F|0-14:G>C-14:G>C	TGCAGTGGGCACGAGACATTTCCTTGTCTTTGTTCCTCGGACGCACGCCACAGGAGCCTATTCCAGTGA	TGCAGTGGGCACGAGACATTTCCTTGTCTTTGTTCCTCGGACGCACGCCACAGGAGCCTATTCCAGTGA
4991863|F|0-7:C>A-7:C>A	TGCAGTCCATATTTACAGTATCTACGTTGCAAATAGTCCTGGATCTGAATGGCCGAGATCGGAAGAGCG	TGCAGTCCATATTTACAGTATCTACGTTGCAAATAGTCCTGGATCTGAATGGCCG
1253454|F|0-39:T>C-39:T>C	TGCAGCTGCTCATGGCAGCTCCGATGGCCATGGCCCGCTTACCGCCGGCTCTGGAGGAGATGGCGCGCA	TGCAGCTGCTCATGGCAGCTCCGATGGCCATGGCCCGCTTACCGCCGGCTCTGGAGGAGATGGCGCGCA
4261156|F|0-22:A>G-22:A>G	TGCAGCTGCTCATGGCAGCTCCAACGGCCATGGCCCGCTTACCACCGAGATCGGAAGAGCGGTTCAGCA	TGCAGCTGCTCATGGCAGCTCCAACGGCCATGGCCCGCTTACCACCG
10984354|F|0-68:T>A-68:T>A	TGCAGCTGCTCATGGCAGCTCCGATGGCCATGGCCCGCTCACCGTCGGCTCTAGAGGAGATGGCGCGCT	TGCAGCTGCTCATGGCAGCTCCGATGGCCATGGCCCGCTCACCGTCGGCTCTAGAGGAGATGGCGCGCT
1229677|F|0-66:A>G-66:A>G	TGCAGCTGCTCATGGCAGCTCCGATGGCCATGGCCCGCTCACCGTCGGCTCTAGAGGAGATGGCGCACA	TGCAGCTGCTCATGGCAGCTCCGATGGCCATGGCCCGCTCACCGTCGGCTCTAGAGGAGATGGCGCACA
5577207|F|0-8:T>C-8:T>C	TGCAGTTGTGTTGAGCCACCCTGTCGTGTGTAGAGTCGCCCCGACTCACGCACCTCCATTTAAGCCGCC	TGCAGTTGTGTTGAGCCACCCTGTCGTGTGTAGAGTCGCCCCGACTCACGCACCTCCATTTAAGCCGCC	7AS_4144707_341_903_3272069_4008778_
7920077|F|0-8:T>G-8:T>G	TGCAGTGTTACTCGTATCTGTGTTGAGTGGCAGTGGACTAACCCCCACAGAGACATGGGTGTCCGAGAT	TGCAGTGTTACTCGTATCTGTGTTGAGTGGCAGTGGACTAACCCCCACAGAGACATGGGTGTCCGAGAT
1029246|F|0-36:G>A-36:G>A	TGCAGCTGTGCACATATTTTTATCAAATTGCATTCTGGCTTTGATGTTGCAGATGCGAGCACTACCTGT	TGCAGCTGTGCACATATTTTTATCAAATTGCATTCTGGCTTTGATGTTGCAGATGCGAGCACTACCTGT
1109237|F|0-8:A>G-8:A>G	TGCAGTACACAAGATGGAGCACACGAAGATGAGGGAAAGCCTCAAGTTCAGGAGCAGGTCCCGAGATCG	TGCAGTACACAAGATGGAGCACACGAAGATGAGGGAAAGCCTCAAGTTCAGGAGCAGGTCCCG
1221202|F|0-37:C>A-37:C>A	TGCAGCAGAAGTAGTAACCCTAGCCATTGGAGAAGATCTAGCTAGAATGCCCAGACCGAACATTAATCA	TGCAGCAGAAGTAGTAACCCTAGCCATTGGAGAAGATCTAGCTAGAATGCCCAGACCGAACATTAATCA
1242215|F|0-15:C>T-15:C>T	TGCAGCTGTGAGCGCCGCGGACTGAAGCATTCGTTGGCGGTGTGGTTGGCCTCGCCGAGATCGGAAGAG	TGCAGCTGTGAGCGCCGCGGACTGAAGCATTCGTTGGCGGTGTGGTTGGCCTCGCCG
1242215|F|0-53:G>A-53:G>A	TGCAGCTGTGAGCGCTGCGGACTGAAGCATTCGTTGGCGGTGTGGTTGGCCTCGCCGAGATCGGAAGAG	TGCAGCTGTGAGCGCTGCGGACTGAAGCATTCGTTGGCGGTGTGGTTGGCCTCGCCG
10984110|F|0-24:A>C-24:A>C	TGCAGCGTGCCAGTGGTTGTGACAAGTACGAGAGTGAGTGCGTACATATCTGGGTGTATATAGACAATG	TGCAGCGTGCCAGTGGTTGTGACAAGTACGAGAGTGAGTGCGTACATATCTGGGTGTATATAGACAATG
1233062|F|0-65:A>G-65:A>G	TGCAGTTTTGGATGATTGACACATCAAAGAGAAGAAAGTGGAGGAGGCCCGAGCTTTACATGGCTAGAA	TGCAGTTTTGGATGATTGACACATCAAAGAGAAGAAAGTGGAGGAGGCCCGAGCTTTACATGGCTAGAA
4989289|F|0-24:A>T-24:A>T	TGCAGCTCTATCAACGCTTCAGCAAGCCTGCATGCATTGGGAACCAAAGCTGCTATCTTTCTAGCCTGT	TGCAGCTCTATCAACGCTTCAGCAAGCCTGCATGCATTGGGAACCAAAGCTGCTATCTTTCTAGCCTGT
1089991|F|0-22:A>G-22:A>G	TGCAGCACCAATAGTCACATGAATGATCTCATCGTCTGAGCCCGCAGCACTGGCAGTCACCAGATCAGG	TGCAGCACCAATAGTCACATGAATGATCTCATCGTCTGAGCCCGCAGCACTGGCAGTCACCAGATCAGG
1089991|F|0-9:A>G-9:A>G	TGCAGCACCAATAGTCACATGAGTGATCTCATCGTCTGAGCCCGCAGCACTGGCAGTCACCAGATCAGG	TGCAGCACCAATAGTCACATGAGTGATCTCATCGTCTGAGCCCGCAGCACTGGCAGTCACCAGATCAGG
1110682|F|0-52:C>A-52:C>A	TGCAGAGAAAAAAGATGAATCCAGCCCATAGACCGAACCAAAAAAACTCAACCGCTGCCATGCTTCTCC	TGCAGAGAAAAAAGATGAATCCAGCCCATAGACCGAACCAAAAAAACTCAACCGCTGCCATGCTTCTCC
1101900|F|0-25:A>T-25:A>T	TGCAGAATGAATTTGATCTTCCTTCATCATCTGGAAGGTCGCATCTGGAGCGGAACTGGTTTAGGGGAC	TGCAGAATGAATTTGATCTTCCTTCATCATCTGGAAGGTCGCATCTGGAGCGGAACTGGTTTAGGGGAC
1207048|F|0-5:T>C-5:T>C	TGCAGTGCCTCCGCAAGCACCGCGGCACCCACGAGCAGGCCGAGGAGGAAGACCGTGGGGAGGCGCCCA	TGCAGTGCCTCCGCAAGCACCGCGGCACCCACGAGCAGGCCGAGGAGGAAGACCGTGGGGAGGCGCCCA
2275404|F|0-26:C>T-26:C>T	TGCAGTGTAGGGTGACAGCTTGGCGTCGAGTTGAGTCGAGCATTGCTGAGTCACAACCCGAGATCGGAA	TGCAGTGTAGGGTGACAGCTTGGCGTCGAGTTGAGTCGAGCATTGCTGAGTCACAACCCG
2276956|F|0-51:C>T-51:C>T	TGCAGTAGCTGTAGCTATCGATTGAGAGGGGTTGGGGTTACTGCTTGGCGTCGGAGTCAGAGTCGAGCA	TGCAGTAGCTGTAGCTATCGATTGAGAGGGGTTGGGGTTACTGCTTGGCGTCGGAGTCAGAGTCGAGCA
2282693|F|0-26:C>T-26:C>T	TGCAGTGTAGGGTGACAGCTTGGCGTCGAGTTGAGTCGAGCATTGCTGAGTCACAACCCGGGCCGGCCG	TGCAGTGTAGGGTGACAGCTTGGCGTCGAGTTGAGTCGAGCATTGCTGAGTCACAACCCGGGCCGGCCG
1091306|F|0-23:T>A-23:T>A	TGCAGCGAAACTGCTGTTGACCCTGTTCGGTTGTACACACCCGAAGGAAAGCAGCAGTAAAAAAAACAA	TGCAGCGAAACTGCTGTTGACCCTGTTCGGTTGTACACACCCGAAGGAAAGCAGCAGTAAAAAAAACAA
987678|F|0-46:G>A-46:G>A	TGCAGATAGGCTACATTAAGAATCCTATCCTCTTGTAGTCTCGTTCGCAGTGGAAATGTCCAGCATCTC	TGCAGATAGGCTACATTAAGAATCCTATCCTCTTGTAGTCTCGTTCGCAGTGGAAATGTCCAGCATCTC
1057381|F|0-34:T>C-34:T>C	TGCAGCCAAGCCCAGCATGTTTTCGGCCCCTTTTTAAGCCACCGAACAATCAGATACGCTCACGCGGTA	TGCAGCCAAGCCCAGCATGTTTTCGGCCCCTTTTTAAGCCACCGAACAATCAGATACGCTCACGCGGTA
989369|F|0-22:G>A-22:G>A	TGCAGCTGCCATGGATGGATGGGTGCTTATGCTTCTTCTATCTTTCTCCTCTCTGCTCCGAGATCGGAA	TGCAGCTGCCATGGATGGATGGGTGCTTATGCTTCTTCTATCTTTCTCCTCTCTGCTCCG
995296|F|0-20:C>T-20:C>T	TGCAGAGTGATGTAAAGTTCCTCAACAGGTTAAAAGCTCTAACTCCTCTTGCAACATGGATGGGTTGCA	TGCAGAGTGATGTAAAGTTCCTCAACAGGTTAAAAGCTCTAACTCCTCTTGCAACATGGATGGGTTGCA
995296|F|0-54:C>A-54:C>A	TGCAGAGTGATGTAAAGTTCCTCAACAGGTTAAAAGCTCTAACTCCTCTTGCAACATGGATGGGTTGCA	TGCAGAGTGATGTAAAGTTCCTCAACAGGTTAAAAGCTCTAACTCCTCTTGCAACATGGATGGGTTGCA
1024930|F|0-25:C>T-25:C>T	TGCAGTTATAAAAAGAATACACCAGCGTGCACGTACGTGTACGTCAGACAGGCAGCTCGGCCGGTCGCT	TGCAGTTATAAAAAGAATACACCAGCGTGCACGTACGTGTACGTCAGACAGGCAGCTCGGCCGGTCGCT
1296008|F|0-25:T>C-25:T>C	TGCAGTTATAAAAAGAATACACCAGTGTGCACGTACGTGTACGTCAGACAGGCAGCTCGGCCGAGATCG	TGCAGTTATAAAAAGAATACACCAGTGTGCACGTACGTGTACGTCAGACAGGCAGCTCGGCCG
1100040|F|0-13:G>C-13:G>C	TGCAGAACAGAACGGGGAAGACCCTAGTCTGGAATATCCTCGCTCACGCCGCCGCGCTGCTCTCCGTCA	TGCAGAACAGAACGGGGAAGACCCTAGTCTGGAATATCCTCGCTCACGCCGCCGCGCTGCTCTCCGTCA
3021864|F|0-9:G>C-9:G>C	TGCAGATCCGACCACCATATCCATGATTATCACCTTCCCTCCGAGATCGGAAGAGCGGTTCAGCAGGAA	TGCAGATCCGACCACCATATCCATGATTATCACCTTCCCTCCG
1081466|F|0-6:T>C-6:T>C	TGCAGATGCACCAGATCGCCGCCGCGGACCTCGCAGGGAAGACGCGGACGAGATCCCAAGCCGCTGCTC	TGCAGATGCACCAGATCGCCGCCGCGGACCTCGCAGGGAAGACGCGGACGAGATCCCAAGCCGCTGCTC
1094414|F|0-7:A>G-7:A>G	TGCAGACACACCAGATCGCCGCCGCGGACCTCGTAGGGAAGACGCGGACGAGATCCCAAGCCGCTCCTC	TGCAGACACACCAGATCGCCGCCGCGGACCTCGTAGGGAAGACGCGGACGAGATCCCAAGCCGCTCCTC
1127262|F|0-46:G>C-46:G>C	TGCAGTCGCACCAGATCGTCGCCGCGGACCTCGCAGGGAAGACGCGGACGAGATCCCAAGCCACTCCTC	TGCAGTCGCACCAGATCGTCGCCGCGGACCTCGCAGGGAAGACGCGGACGAGATCCCAAGCCACTCCTC
1764265|F|0-20:A>G-20:A>G	TGCAGACGCACCAGATCGCCACCGCGGACCTCGCAGGGAAGACGCGGACGAGATCCCAAGCCGCTGCTC	TGCAGACGCACCAGATCGCCACCGCGGACCTCGCAGGGAAGACGCGGACGAGATCCCAAGCCGCTGCTC
1029808|F|0-57:G>A-57:G>A	TGCAGTTTTAGCCGTGAGGGCGATGAGGTTGTAGTCGTGGGAGGCATTGGTGGTGCAGTAGGAATTGTC	TGCAGTTTTAGCCGTGAGGGCGATGAGGTTGTAGTCGTGGGAGGCATTGGTGGTGCAGTAGGAATTGTC
1087990|F|0-14:A>G-14:A>G	TGCAGACCAGCACCAAGTCTTGGCCGCTACTCCGCCCACCATCTGGAGATATCGTTCCGAGATCGGAAG	TGCAGACCAGCACCAAGTCTTGGCCGCTACTCCGCCCACCATCTGGAGATATCGTTCCG
1093829|F|0-30:G>A-30:G>A	TGCAGCACGTTGCGAGTGCCAGCGTGTCACGCGCGGGCGGAAGTTTGGGCCGAGATCGGAAGAGCGGTT	TGCAGCACGTTGCGAGTGCCAGCGTGTCACGCGCGGGCGGAAGTTTGGGCCG	7AS_4117476_516_3035_1848289_2412632_
[truncated: 20,020 more rows]
